# Supplementary material for: From metabolic fingerprints to field solutions: engineering the apple rhizosphere microbiome via host-directed Bacillus recruitment for sustainable apple replant disease control
Source: Microbiome. 2025 Dec 23;14:43. doi: 10.1186/s40168-025-02301-9 (PMC12836847; doi:10.1186/s40168-025-02301-9)
Supplement: Supplementary file 3 — Supplementary Material 2. [file 40168_2025_2301_MOESM2_ESM.xls]

## Sheet: 代谢物信息总览表
Supplementary Table 10. Metabolite Data Overview Table
ID	Metabolite	代谢物	Metab ID	KEGG Pathway ID	KEGG Pathway Description	通路	KEGG Compound ID	Library ID	Mode	KEGG Compound First Category	KEGG Compound Second Category	KEGG Pathway First Category	KEGG Pathway Second Category	HMDB Superclass	HMDB Class	M/Z	Adducts	Formula	Retention time	RSD	Fragmentation Score	Theoretical Fragmentation Score	Mass Error	CAS ID	HMDB Subclass	MZRS_1	MZRS_2	MZRS_3	MZRS_4	MZRS_5	MZRS_6	MZ_RS_1	MZ_RS_2	MZ_RS_3	MZ_RS_4	MZ_RS_5	MZ_RS_6	GZRS_1	GZRS_2	GZRS_3	GZRS_4	GZRS_5	GZRS_6	GZ_RS_1	GZ_RS_2	GZ_RS_3	GZ_RS_4	GZ_RS_5	GZ_RS_6
pos_10	Rutalinium	芸香碱	metab_1	-	-	-	-	HMDB0033348	pos	-	-	-	-	Organoheterocyclic compounds	Quinolines and derivatives	313.126	M+Na, 2M+Na, M+K, M+NH4, M+H	C16H20NO4+	5.2453	0.0104667	0	38.9	-9.26067	27539-40-8	Quinolones and derivatives	6.8978	6.8286	6.8383	6.8489	6.8282	6.8417	6.9299	6.8797	6.8881	6.9237	6.9155	6.946	6.8976	6.8435	6.855	6.8752	6.8701	6.8749	6.9311	6.9356	6.8805	6.8901	6.9533	6.8923
pos_101	(R)-2-(4-(Tert-butoxycarbonyl)morpholin-3-yl)acetic acid	（R） -2-（4-（叔丁氧羰基）吗啉-3-基）乙酸	metab_13	-	-	-	-	HMDB0247375	pos	-	-	-	-	Organoheterocyclic compounds	Oxazinanes	278.16	M+H, M+CH3OH+H, M+H-H2O	C11H19NO5	1.9483	0.00927745	0	53.3	0.67121	-	Morpholines	6.022	5.9478	5.9821	5.9206	5.9646	5.8866	6.3845	6.4023	6.3583	6.4265	6.4285	6.4368	6.0076	5.9919	5.9934	5.9976	6.0214	5.9772	6.3168	6.3173	6.2624	6.2976	6.3336	6.2769
pos_102	2-Hydroxyglutaric acid diethyl ester	2-羟基戊二酸二乙酯	metab_23	-	-	-	-	HMDB0303910	pos	-	-	-	-	Lipids and lipid-like molecules	Fatty Acyls	205.107	M+H, M+NH4, M+K	C9H16O5	4.0318	0.00903749	0	32.9	0.575645	-	Fatty acid esters	5.8146	5.8073	5.7899	5.7492	5.7782	5.7511	5.9071	5.9006	5.8918	5.913	5.9286	5.9441	5.7053	5.6729	5.6962	5.6882	5.725	5.6955	5.903	5.8724	5.8802	5.871	5.9256	5.8931
pos_104	Lucidenic acid M	荧光素	metab_44	-	-	-	C10029	HMDB0035973	pos	-	-	-	-	Phenylpropanoids and polyketides	Flavonoids	445.295	M+H-H2O, M+H, M+H-2H2O	C27H42O6	4.5708	0.0134879	0	88.9	0.442179	110241-33-3	O-methylated flavonoids	5.8148	5.8011	5.809	5.8025	5.81	5.8161	6.5976	6.6235	6.6048	6.5926	6.6124	6.6424	6.8515	6.8316	6.8472	6.8544	6.8603	6.8716	5.9187	5.8615	5.8299	5.836	5.8762	5.8478
pos_1091	L-Aspartate-semialdehyde	L-天冬氨酸半醛	metab_101	map01100;map00997;map00300;map01120;map01210;map00270;map00330;map01230;map01110;map00260;map00261;map00400	Metabolic pathways;Biosynthesis of various secondary metabolites - part 3;Lysine biosynthesis;Microbial metabolism in diverse environments;2-Oxocarboxylic acid metabolism;Cysteine and methionine metabolism;Arginine and proline metabolism;Biosynthesis of amino acids;Biosynthesis of secondary metabolites;Glycine, serine and threonine metabolism;Monobactam biosynthesis;Phenylalanine, tyrosine and tr…	代谢途径;多种次生代谢产物的生物合成Ⅲ;赖氨酸生物合成;不同环境中的微生物代谢;2-氧羰基酸代谢;半胱氨酸和蛋氨酸代谢;精氨酸和脯氨酸代谢;氨基酸的生物合成;次级代谢产物的生物合成;甘氨酸、丝氨酸和苏氨酸代谢;单巴坦生物合成;苯丙氨酸、酪氨酸和色氨酸生物合成	C00441	HMDB0012249	pos	-	-	Metabolism;Metabolism;Metabolism;Metabolism;Metabolism;Metabolism;Metabolism;Metabolism;Metabolism;Metabolism;Metabolism;Metabolism	Global and overview maps;Biosynthesis of other secondary metabolites;Amino acid metabolism;Global and overview maps;Global and overview maps;Amino acid metabolism;Amino acid metabolism;Global and overview maps;Global and overview maps;Amino acid metabolism;Biosynthesis of other secondary metabolites;Amino acid metabolism	Organic acids and derivatives	Carboxylic acids and derivatives	159.076	M+ACN+H	C4H7NO3	0.6149	0.00819986	0	51.9	0.203881	2338-03-06	Amino acids, peptides, and analogues	5.6764	5.7044	5.6918	5.6401	5.6597	5.6856	5.429	5.4265	5.4496	5.4575	5.4746	5.4972	5.637	5.6372	5.6213	5.6302	5.6669	5.6488	5.6706	5.657	5.6243	5.6569	5.6574	5.64
pos_1099	N-Methyl-D-Aspartic Acid	-	metab_109	-	-	-	C12269	HMDB0002393;MJDBOTE0000848	pos	-	-	-	-	Organic acids and derivatives	Carboxylic acids and derivatives	148.06	M+H	C5H9NO4	0.6227	0.00504855	74.9	0	-0.168237	6384-92-5	Amino acids, peptides, and analogues	5.4585	5.4583	5.4911	5.458	5.4809	5.4437	5.5039	5.483	5.5093	5.4902	5.4876	5.5042	5.1732	5.2137	5.1802	5.2064	5.1651	5.2094	5.3362	5.3395	5.345	5.3501	5.3271	5.3359
pos_11	Trilobatin	三叶酸	metab_110	-	-	-	-	LMPK12120518;HMDB0037505	pos	-	-	-	-	Phenylpropanoids and polyketides	Flavonoids	459.127	M+Na, M+K, 2M+Na, M+H, M+H-H2O	C21H24O10	5.1222	0.0237012	0	57.2	0.79051	4192-90-9	Flavonoid glycosides	6.4659	6.4053	6.4349	6.3926	6.377	6.402	7.0372	6.993	6.973	7.0008	7.0143	7.0195	7.4499	7.3979	7.3824	7.4456	7.425	7.4403	7.4363	7.3885	7.3399	7.356	7.4094	7.3401
pos_1114	L-Carnitine	左旋肉碱	metab_127	map05415;map04976;map04714	Diabetic cardiomyopathy;Bile secretion;Thermogenesis	-;胆汁分泌;产热	C00318	HMDB0000062;PW_C000044;MJDBOTE0000806	pos	-	-	Human Diseases;Organismal Systems;Organismal Systems	Cardiovascular disease;Digestive system;Environmental adaptation	Organic nitrogen compounds	Organonitrogen compounds	162.112	M+H	C7H15NO3	0.646	0.0107692	69.2	0	0.0805112	541-15-1	Quaternary ammonium salts	6.0089	6.0095	6.0019	5.9372	5.9532	5.9581	6.0211	6.0179	6.0419	6.0609	6.049	6.086	6.1287	6.1335	6.1159	6.1244	6.1409	6.1442	6.119	6.1008	6.0877	6.1141	6.1098	6.0854
pos_1116	Aminopropanol	氨基丙醇	metab_129	-	-	-	C05771	HMDB0012136;HMDB0248330	pos	-	-	-	-	Organic nitrogen compounds	Organonitrogen compounds	76.0764	M+H	C3H9NO	0.6538	0.0296617	0	65.7	9.21246	78-96-6	Amines	3.5161	3.4212	3.327	3.2173	3.4243	3.3116	3.2563	3.3024	3.1893	3.3181	3.3714	3.3878	3.6439	3.6077	3.3807	3.6183	3.606	3.6402	3.3611	3.2712	3.3297	3.3736	3.5117	3.3324
pos_1123	Choline sulfate	硫酸胆碱	metab_137	map02010	ABC transporters	ABC转运蛋白	C00919	HMDB0250194	pos	-	-	Environmental Information Processing	Membrane transport	Organic acids and derivatives	Organic sulfuric acids and derivatives	206.046	M+Na	C5H13NO4S	0.6616	0.0194137	0	36.1	0.316224	4858-96-2	Sulfuric acid esters	5.5947	5.5734	5.5454	5.4833	5.4794	5.4707	5.408	5.4073	5.4361	5.4766	5.4559	5.5024	5.2383	5.2043	5.1787	5.2199	5.2256	5.2453	5.5524	5.5555	5.5201	5.5423	5.5381	5.5183
pos_113	Cumambrin A	-	metab_144	-	-	-	-	HMDB0303513	pos	-	-	-	-	Lipids and lipid-like molecules	Prenol lipids	329.136	M+H-H2O, M+Na, M+NH4	C17H22O5	5.8176	0.027219	0	40.7	0.503239	-	Terpene lactones	4.098	4.0843	4.0921	4.0856	4.0932	4.0993	4.6124	4.2793	4.0981	4.4111	4.6734	4.4901	5.5424	5.5442	5.4877	5.537	5.532	5.4889	5.4543	5.5218	5.5043	5.4376	5.5081	5.42
pos_1137	Acetyl-CoA	乙酰辅酶A	metab_152	map01220;map00310;map00720;map00430;map01240;map04976;map01200;map00999;map01110;map00061;map00062;map00254;map00020;map00650;map00410;map00630;map00290;map04725;map00900;map04922;map01066;map01065;map01064;map01063;map01062;map01061;map01060;map01100;map00480;map00300;map01120;map00562;map04216;map01212;map00680;map00010;map00360;map00071;map00640;map05415;map00380;map04066;map00280;map00642;map…	Degradation of aromatic compounds;Lysine degradation;Carbon fixation pathways in prokaryotes;Taurine and hypotaurine metabolism;Biosynthesis of cofactors;Bile secretion;Carbon metabolism;Biosynthesis of various secondary metabolites - part 1;Biosynthesis of secondary metabolites;Fatty acid biosynthesis;Fatty acid elongation;Aflatoxin biosynthesis;Citrate cycle (TCA cycle);Butanoate metabolism;bet…	芳香族化合物的降解;赖氨酸降解;原核生物的碳固定途径;牛磺酸和低牛磺酸代谢;-;胆汁分泌;碳代谢;多种次生代谢产物的生物合成Ⅰ;次级代谢产物的生物合成;脂肪酸生物合成;脂肪酸伸长;黄曲霉毒素生物合成;柠檬酸循环（TCA循环）;丁酸代谢;β-丙氨酸代谢;乙醛酸和二羧酸代谢;缬氨酸、亮氨酸和异亮氨酸生物合成;胆碱能突触;萜类主链生物合成;胰高血糖素信号通路;萜类和聚酮类生物碱的生物合成;组氨酸和嘌呤衍生生物碱的生物合成;鸟氨酸、赖氨酸和烟酸生物碱的生物合成;莽草酸途径生物碱的生物合成;萜类和甾体的生物合成;苯丙烷类化合物的生物合成;植物次生代谢产物的生物合成;代谢途径;谷胱甘肽代谢;赖氨酸生物合成;不同环境中的微生物代谢;磷酸肌醇代谢;铁死亡;脂肪酸代谢;甲烷代谢;糖酵解/糖异生;苯丙氨酸代谢;脂肪酸降解;丙酸代谢;-;色氨酸代谢;HIF-1信号通路;缬氨酸、亮氨酸和异亮氨酸降解;乙苯降解;…	C00024	HMDB0247926;LMFA07050281;PW_C000940;HMDB0001206	pos	-	-	Metabolism;Metabolism;Metabolism;Metabolism;Metabolism;Organismal Systems;Metabolism;Metabolism;Metabolism;Metabolism;Metabolism;Metabolism;Metabolism;Metabolism;Metabolism;Metabolism;Metabolism;Organismal Systems;Metabolism;Organismal Systems;Metabolism;Metabolism;Metabolism;Metabolism;Metabolism;Metabolism;Metabolism;Metabolism;Metabolism;Metabolism;Metabolism;Metabolism;Cellular Processes;Meta…	Global and overview maps;Amino acid metabolism;Energy metabolism;Metabolism of other amino acids;Global and overview maps;Digestive system;Global and overview maps;Biosynthesis of other secondary metabolites;Global and overview maps;Lipid metabolism;Lipid metabolism;Biosynthesis of other secondary metabolites;Carbohydrate metabolism;Carbohydrate metabolism;Metabolism of other amino acids;Carbohyd…	Lipids and lipid-like molecules	Fatty Acyls	823.139	2M+3H2O+2H	C23H38N7O17P3S	0.6695	0.0213673	0	59.2	2.38706	72-89-9	Fatty acyl thioesters	5.7807	5.7374	5.7648	5.8049	5.8861	5.8251	5.4533	5.4592	5.4515	5.4417	5.4652	5.509	5.7531	5.8012	5.7521	5.7028	5.7995	5.7844	5.5077	5.4797	5.4954	5.4175	5.5124	5.4555
pos_114	N-Undecanoylglycine	N-十一烷基甘氨酸	metab_155	-	-	-	-	HMDB0013286	pos	-	-	-	-	Organic acids and derivatives	Carboxylic acids and derivatives	266.173	M+H-H2O, M+Na, M+H	C13H25NO3	5.81	0.00146167	0	44	1.06155	-	Amino acids, peptides, and analogues	6.2414	6.2303	6.211	6.2641	6.308	6.3306	6.143	6.1237	6.1013	6.1428	6.2092	6.2204	6.0862	6.0616	6.0386	6.0901	6.1053	6.1145	6.1124	6.1474	6.1656	6.1122	6.1743	6.1195
pos_115	(2'E,4'Z,7'Z,8E)-Colnelenic acid	（2'E，4'Z，7'Z，8E）-氯烯二酸	metab_166	map00592;map01110	alpha-Linolenic acid metabolism;Biosynthesis of secondary metabolites	α-亚麻酸代谢;次级代谢产物的生物合成	C16320	HMDB0030996	pos	-	-	Metabolism;Metabolism	Lipid metabolism;Global and overview maps	Lipids and lipid-like molecules	Fatty Acyls	293.211	M+H, M+NH4, M+H-H2O	C18H28O3	5.887	0.00652719	0	50	0.0441864	52591-16-9	Fatty acids and conjugates	5.7592	5.7209	5.7378	5.712	5.7284	5.7133	5.7728	5.7455	5.6982	5.7801	5.8226	5.8224	5.9407	5.9596	5.9545	5.9617	5.9894	5.9735	5.7773	5.7946	5.7775	5.7884	5.7946	5.7678
pos_1152	Propionic acid	丙酸	metab_169	map01100;map01220;map00640;map00642;map01120;map00760;map04973;map04974	Metabolic pathways;Degradation of aromatic compounds;Propanoate metabolism;Ethylbenzene degradation;Microbial metabolism in diverse environments;Nicotinate and nicotinamide metabolism;Carbohydrate digestion and absorption;Protein digestion and absorption	代谢途径;芳香族化合物的降解;丙酸代谢;乙苯降解;不同环境中的微生物代谢;烟酸和烟酰胺代谢;碳水化合物的消化和吸收;蛋白质消化吸收	C00163	PW_C000159;HMDB0000237;LMFA01010003	pos	Organic acids	Carboxylic acids	Metabolism;Metabolism;Metabolism;Metabolism;Metabolism;Metabolism;Organismal Systems;Organismal Systems	Global and overview maps;Global and overview maps;Carbohydrate metabolism;Xenobiotics biodegradation and metabolism;Global and overview maps;Metabolism of cofactors and vitamins;Digestive system;Digestive system	Organic acids and derivatives	Carboxylic acids and derivatives	75.0448	M+H	C3H6O2	0.6773	0.00611619	0	47.8	9.48101	1979-09-04	Carboxylic acids	4.8152	4.7905	4.8371	4.8672	4.8481	4.8866	4.5867	4.6028	4.5962	4.569	4.5837	4.6023	4.6126	4.6257	4.6333	4.6293	4.6235	4.6143	4.569	4.6033	4.6056	4.6082	4.591	4.5955
pos_1157	L-Proline	脯氨酸	metab_174	map01100;map04978;map01110;map02010;map00330;map00332;map00333;map04974;map01230;map00970;map05230;map00401;map00404	Metabolic pathways;Mineral absorption;Biosynthesis of secondary metabolites;ABC transporters;Arginine and proline metabolism;Carbapenem biosynthesis;Prodigiosin biosynthesis;Protein digestion and absorption;Biosynthesis of amino acids;Aminoacyl-tRNA biosynthesis;Central carbon metabolism in cancer;Novobiocin biosynthesis;Staurosporine biosynthesis	代谢途径;矿物吸收;次级代谢产物的生物合成;ABC转运蛋白;精氨酸和脯氨酸代谢;碳青霉烯生物合成;神童素生物合成;蛋白质消化吸收;氨基酸的生物合成;氨酰tRNA生物合成;癌症的中枢碳代谢;新生霉素生物合成;Staurosporine生物合成	C00148	PW_C000106;HMDB0000162;HMDB0251528;MJDBOTE0000527	pos	Peptides	Amino acids	Metabolism;Organismal Systems;Metabolism;Environmental Information Processing;Metabolism;Metabolism;Metabolism;Organismal Systems;Metabolism;Genetic Information Processing;Human Diseases;Metabolism;Metabolism	Global and overview maps;Digestive system;Global and overview maps;Membrane transport;Amino acid metabolism;Biosynthesis of other secondary metabolites;Biosynthesis of other secondary metabolites;Digestive system;Global and overview maps;Translation;Cancer: overview;Biosynthesis of other secondary metabolites;Biosynthesis of other secondary metabolites	Organic acids and derivatives	Carboxylic acids and derivatives	116.071	M+H	C5H9NO2	0.6848	0.00175386	74.3	0	2.53582	147-85-3	Amino acids, peptides, and analogues	5.8326	5.8448	5.8403	5.8129	5.7981	5.788	5.8666	5.8699	5.8869	5.8987	5.8908	5.8953	5.7812	5.7932	5.7712	5.7739	5.7913	5.7875	5.7257	5.7176	5.7248	5.7353	5.7269	5.7146
pos_1163	1-Deoxynojirimycin	1-脱氧野霉素	metab_181	-	-	-	C16843	HMDB0035359	pos	-	-	-	-	Organoheterocyclic compounds	Piperidines	164.092	M+H	C6H13NO4	0.6927	0.0204412	52.8	0	0.511719	19130-96-2	Not Available	5.1155	5.1101	5.1182	5.0999	5.1045	5.0809	4.5117	4.5106	4.5556	4.5624	4.573	4.5898	4.3279	4.2368	4.2724	4.3216	4.3102	4.2667	4.6897	4.66	4.6701	4.7128	4.6673	4.6285
pos_117	Indan-1-ol	英丹-1-醇	metab_188	-	-	-	C01710	HMDB0059601	pos	-	-	-	-	Benzenoids	Indanes	135.081	M+H-H2O, M+H, M+ACN+H	C9H10O	5.9256	0.00664505	0	36.9	0.656054	-	Not Available	6.203	6.2268	6.2192	6.2136	6.1804	6.1143	6.0022	6.0425	6.0311	5.9298	5.955	5.9329	6.2942	6.2445	6.2313	6.2504	6.2173	6.2157	6.1565	6.1203	6.0339	6.0473	6.0615	6.0562
pos_1170	Maltotetraose	麦芽四糖	metab_189	-	-	-	C02052	HMDB0001296	pos	-	-	-	-	Organic oxygen compounds	Organooxygen compounds	689.212	M+Na	C24H42O21	0.7005	0.0107461	0	80.2	0.67652	34612-38-9	Carbohydrates and carbohydrate conjugates	6.1127	6.119	6.1115	6.1374	6.0859	6.072	5.9999	6.018	6.0818	5.9889	6.0241	6.0765	6.0226	5.9913	5.9873	6.0172	6.0395	6.0095	6.1072	6.0658	6.0363	6.0748	6.0618	6.0654
pos_1172	Cellopentaose	纤维五糖	metab_191	-	-	-	C06218	HMDB0012254;HMDB0249794	pos	-	-	-	-	Organic oxygen compounds	Organooxygen compounds	851.264	M+Na	C30H52O26	0.7005	0.018151	0	68.5	0.690751	34620-76-3	Carbohydrates and carbohydrate conjugates	6.0329	6.0082	5.9993	6.0331	5.9956	5.9733	5.8371	5.8765	5.8917	5.8315	5.8781	5.9343	5.8631	5.853	5.7834	5.8554	5.8849	5.8657	5.9112	5.8923	5.8898	5.9206	5.9233	5.8787
pos_1175	Cyclopropanecarboxylic acid	环丙烷羧酸	metab_194	map00627;map01120	Aminobenzoate degradation;Microbial metabolism in diverse environments	氨基苯甲酸降解;不同环境中的微生物代谢	C16267	HMDB0250675	pos	-	-	Metabolism;Metabolism	Xenobiotics biodegradation and metabolism;Global and overview maps	Organic acids and derivatives	Carboxylic acids and derivatives	190.107	2M+NH4	C4H6O2	0.7083	0.0161807	0	62.8	0.17725	-	Cyclopropanecarboxylic acids and derivatives	5.5263	5.5662	5.5481	5.5133	5.5219	5.4984	5.5878	5.5829	5.604	5.6259	5.6396	5.6528	5.6921	5.6572	5.6724	5.6788	5.7031	5.6673	5.5821	5.5636	5.5656	5.5792	5.5725	5.5413
pos_119	Camelliagenin B	茶花素B	metab_209	-	-	-	-	HMDB0034531	pos	-	-	-	-	Lipids and lipid-like molecules	Prenol lipids	471.347	M+H-H2O, M+H, M+Na	C30H48O5	5.9944	0.00874203	0	38.5	1.04508	14511-74-1	Triterpenoids	5.2653	5.1784	5.3625	5.3531	5.1785	5.3408	5.8714	5.8471	5.8138	5.8379	5.8125	5.8545	6.2697	6.292	6.2153	6.2471	6.2859	6.2919	6.1419	6.187	6.1577	6.2039	6.1231	6.1883
pos_12	P-CHLOROPHENYLALANINE	-	metab_220	-	-	-	-	HMDB0033261	pos	-	-	-	-	Phenylpropanoids and polyketides	2-arylbenzofuran flavonoids	200.047	M+H, M+Na, M+2Na-H, 2M+K, M+H-H2O	C9H10ClNO2	2.6634	0.00548781	95	0	0.158705	101365-03-1	Not Available	8.5704	8.5524	8.5076	8.4867	8.4922	8.486	8.5024	8.5411	8.5135	8.5097	8.5684	8.5281	8.4402	8.4264	8.4113	8.4683	8.4676	8.4627	8.5083	8.516	8.5169	8.5052	8.5169	8.5179
pos_121	9,11-methane-epoxy PGF1alpha	-	metab_232	-	-	-	-	-	pos	-	-	-	-	-	-	353.269	M+H-H2O, M+Na, M+H	C21H36O4	6.0178	0.00478481	33.4	0	0.284041	-	-	5.3911	5.4095	5.5358	5.4935	5.5323	5.5087	5.6995	5.7304	5.7126	5.7597	5.7414	5.7686	6.1022	6.145	6.1395	6.1123	6.1499	6.1711	5.67	5.7151	5.7408	5.7009	5.714	5.7368
pos_1215	3-Hydroxyvaleric acid	3-羟基戊酸	metab_238	-	-	-	-	HMDB0000531	pos	-	-	-	-	Lipids and lipid-like molecules	Fatty Acyls	101.06	M+H-H2O	C5H10O3	0.7785	0.086468	0	31.7	3.83099	10237-77-1	Fatty acids and conjugates	4.2388	4.2409	4.2357	4.1937	4.2318	4.2249	4.2871	4.2236	4.2664	4.2509	4.2454	4.2523	4.2072	4.238	4.2449	4.2118	4.2601	4.2577	4.231	4.2428	4.2261	4.2263	4.2148	4.2282
pos_1221	Cyclopentanol	环戊醇	metab_244	-	-	-	C02020	HMDB0302463	pos	-	-	-	-	Organic oxygen compounds	Organooxygen compounds	104.107	M+NH4	C5H10O	0.7942	0.049058	0	35.2	4.7485	96-41-3	Alcohols and polyols	3.5172	3.5562	3.5975	3.3937	3.5377	3.5244	3.8507	3.8119	3.8422	3.8797	3.8747	3.854	4.1486	4.1003	4.1272	4.1074	4.1275	4.1174	3.8281	3.8067	3.8249	3.8477	3.8271	3.822
pos_1223	4-Hydroxy-L-Proline	4-羟基-L-脯氨酸	metab_246	map01100;map02010;map00330	Metabolic pathways;ABC transporters;Arginine and proline metabolism	代谢途径;ABC转运蛋白;精氨酸和脯氨酸代谢	C01157	HMDB0000725;MJDBOTE0000547	pos	Peptides	Amino acids	Metabolism;Environmental Information Processing;Metabolism	Global and overview maps;Membrane transport;Amino acid metabolism	Organic acids and derivatives	Carboxylic acids and derivatives	96.0449	M+H-2H2O	C5H9NO3	0.802	0.0130207	54.3	0	3.98705	51-35-4	Amino acids, peptides, and analogues	4.4533	4.4667	4.472	4.4034	4.4617	4.4321	4.4168	4.3931	4.4034	4.4353	4.45	4.445	4.4895	4.4794	4.4662	4.4877	4.5215	4.4972	4.525	4.5365	4.4975	4.5319	4.5276	4.4824
pos_125	Acetolein	丙酮醛	metab_275	-	-	-	-	HMDB0303184	pos	-	-	-	-	Lipids and lipid-like molecules	Glycerolipids	458.348	M+NH4, M+Na, M+H	C25H44O6	6.0873	0.0080201	0	55.5	0.87935	-	Triradylcglycerols	6.2421	6.1988	6.2269	6.2515	6.26	6.2852	6.2132	6.1971	6.2063	6.2519	6.1984	6.1633	6.1933	6.2327	6.2264	6.1616	6.1888	6.2101	6.1559	6.2055	6.2211	6.185	6.1775	6.2205
pos_1254	2-Aminobutan-1-ol	2-氨基丁烷-1-醇	metab_280	-	-	-	-	HMDB0245012	pos	-	-	-	-	Organic nitrogen compounds	Organonitrogen compounds	72.0815	M+H-H2O	C4H11NO	0.8411	0.00633811	0	67.4	8.09861	-	Amines	5.5562	5.541	5.5568	5.5028	5.5022	5.4981	5.6659	5.6594	5.6694	5.6983	5.6671	5.6723	5.5944	5.567	5.5594	5.5861	5.5777	5.5517	5.5617	5.5862	5.5512	5.592	5.5633	5.5525
pos_1255	Dimethyl Sulfoxide	-	metab_281	map01100;map00920	Metabolic pathways;Sulfur metabolism	代谢途径;硫代谢	C11143	HMDB0002151	pos	-	-	Metabolism;Metabolism	Global and overview maps;Energy metabolism	Organosulfur compounds	Sulfoxides	79.0219	M+H	C2H6OS	0.8411	0.00413308	96.3	0	9.03423	67-68-5	Not Available	4.2009	4.1999	4.2039	4.186	4.1638	4.211	4.7812	4.7332	4.7704	4.7816	4.7733	4.8065	4.3533	4.3846	4.3751	4.3702	4.3753	4.3575	4.8914	4.8889	4.8845	4.9154	4.9082	4.8716
pos_1257	Cytosine	胞嘧啶	metab_283	map00240;map01100	Pyrimidine metabolism;Metabolic pathways	嘧啶代谢;代谢途径	C00380	HMDB0000630;MJDBOTE0000458	pos	Nucleic acids	Bases	Metabolism;Metabolism	Nucleotide metabolism;Global and overview maps	Organoheterocyclic compounds	Diazines	112.051	M+H	C4H5N3O	0.8411	0.0127368	80.1	0	3.11451	71-30-7	Pyrimidines and pyrimidine derivatives	4.7812	4.7758	4.7582	4.7003	4.7242	4.7099	5.0918	5.0557	5.0647	5.1191	5.0814	5.1333	5.0634	5.0267	5.0309	5.051	5.07	5.0093	5.1673	5.1839	5.1644	5.1725	5.1825	5.1459
pos_1258	4-O-Methylgalactinol	4-O-甲基半乳醇	metab_284	-	-	-	-	HMDB0033558	pos	-	-	-	-	Organic oxygen compounds	Organooxygen compounds	379.121	M+Na	C13H24O11	0.8411	0.00962285	0	43.8	0.36226	75589-40-1	Carbohydrates and carbohydrate conjugates	5.3276	5.3115	5.2859	5.3087	5.2869	5.2883	5.3991	5.38	5.3894	5.4366	5.4038	5.4154	5.1497	5.1756	5.2008	5.1612	5.179	5.112	5.4233	5.4458	5.38	5.4045	5.4144	5.4134
pos_1269	Alanylproline	丙氨酰脯氨酸	metab_296	-	-	-	-	HMDB0028695	pos	-	-	-	-	Organic acids and derivatives	Carboxylic acids and derivatives	169.097	M+H-H2O	C8H14N2O3	0.8721	0.0100369	0	69.4	0.141509	13485-59-1	Amino acids, peptides, and analogues	3.9659	4.3504	4.0771	4.3957	4.4101	4.3893	3.8195	3.5541	3.5262	3.8246	3.4866	3.8342	4.5391	4.5106	4.5751	4.5507	4.5291	4.5367	3.9969	3.9712	4.1236	4.0982	4.1867	4.1755
pos_128	Farnesyl acetone	-	metab_308	-	-	-	-	-	pos	-	-	-	-	-	-	280.264	M+H, M+NH4, M+H-H2O	C18H30O	6.1802	0.0046321	79.2	0	0.113141	-	-	6.8329	6.8085	6.9433	6.9604	6.8891	6.9156	6.4431	6.4881	6.4642	6.1342	6.1548	6.1897	6.7147	6.7821	6.806	6.729	6.6654	6.7025	6.3956	6.2703	6.3299	6.3219	6.2142	6.3627
pos_1285	Hypoxanthine	次黄嘌呤	metab_314	map01100;map00230	Metabolic pathways;Purine metabolism	代谢途径;嘌呤代谢	C00262	PW_C000102;HMDB0000157	pos	-	-	Metabolism;Metabolism	Global and overview maps;Nucleotide metabolism	Organoheterocyclic compounds	Imidazopyrimidines	137.046	M+H	C5H4N4O	1.0826	0.0400572	83.6	0	0.441128	68-94-0	Purines and purine derivatives	4.1379	4.0864	4.1688	4.1801	4.1308	4.1679	4.2657	4.3195	4.3424	4.3339	4.3328	4.3728	4.3596	4.3923	4.4959	4.4108	4.3976	4.3844	4.1807	4.2001	4.2534	4.3187	4.2887	4.2847
pos_1289	Formyl 3-hydroxybutanoate	3-羟基丁酸甲酰酯	metab_318	-	-	-	-	HMDB0257659	pos	-	-	-	-	Organic acids and derivatives	Hydroxy acids and derivatives	115.039	M+H-H2O	C5H8O4	1.1456	0.0126929	0	30.9	2.09686	-	Beta hydroxy acids and derivatives	5.207	5.2247	5.2223	5.2685	5.2484	5.2729	5.2573	5.2255	5.2418	5.245	5.2389	5.233	5.279	5.286	5.2959	5.2879	5.2815	5.299	5.2371	5.257	5.259	5.2722	5.266	5.2612
pos_1290	2,6-diamino-4-hydroxy-5-formamidopyrimidine	2,6-二氨基-4-羟基-5-甲酰胺嘧啶	metab_320	-	-	-	C04744	HMDB0304046;HMDB0011657	pos	-	-	-	-	Organic nitrogen compounds	Organonitrogen compounds	152.057	M+H-H2O	C5H7N5O2	1.1456	0.0580823	0	40.6	0.154741	77440-13-2	N-arylamides	5.2681	5.2314	5.2689	5.2423	5.2369	5.258	5.6074	5.5785	5.6041	5.6323	5.6395	5.6507	5.7967	5.7898	5.7787	5.8211	5.7991	5.8125	5.3914	5.3835	5.378	5.3869	5.4018	5.3746
pos_1292	Picolinic acid	吡啶甲酸	metab_322	map01100;map00380	Metabolic pathways;Tryptophan metabolism	代谢途径;色氨酸代谢	C10164	HMDB0002243	pos	-	-	Metabolism;Metabolism	Global and overview maps;Amino acid metabolism	Organoheterocyclic compounds	Pyridines and derivatives	124.039	M+H	C6H5NO2	1.1613	0.0141886	0	59.2	1.47907	98-98-6	Pyridinecarboxylic acids and derivatives	6.0623	6.0117	6.0356	6.0066	5.9837	5.9981	6.04	6.0049	6.0186	6.0505	6.0235	6.0405	6.0138	5.9996	6.0029	6.0141	5.9935	5.9995	6.0085	6.0057	6.0103	6.0191	6.0301	5.9951
pos_1294	Imexon	伊梅克森	metab_324	-	-	-	-	HMDB0253411	pos	-	-	-	-	Organoheterocyclic compounds	Diazines	112.051	M+H	C4H5N3O	1.2237	0.0121958	0	42.7	3.18177	-	Pyrimidines and pyrimidine derivatives	4.7412	4.6633	4.6809	4.6155	4.6365	4.6352	5.1348	5.0881	5.1157	5.1535	5.1312	5.1387	4.9608	4.9475	4.9429	4.9908	4.9551	4.9668	5.2086	5.2032	5.1787	5.1987	5.2163	5.1796
pos_1298	Homocitric acid	高柠檬酸	metab_328	map01100;map01110;map00300;map01120;map01240;map01210;map00620;map01230	Metabolic pathways;Biosynthesis of secondary metabolites;Lysine biosynthesis;Microbial metabolism in diverse environments;Biosynthesis of cofactors;2-Oxocarboxylic acid metabolism;Pyruvate metabolism;Biosynthesis of amino acids	代谢途径;次级代谢产物的生物合成;赖氨酸生物合成;不同环境中的微生物代谢;-;2-氧羰基酸代谢;丙酮酸代谢;氨基酸的生物合成	C01251	HMDB0003518	pos	-	-	Metabolism;Metabolism;Metabolism;Metabolism;Metabolism;Metabolism;Metabolism;Metabolism	Global and overview maps;Global and overview maps;Amino acid metabolism;Global and overview maps;Global and overview maps;Global and overview maps;Carbohydrate metabolism;Global and overview maps	Organic acids and derivatives	Carboxylic acids and derivatives	224.078	M+NH4	C7H10O7	1.2547	0.0497958	0	58.4	6.59507	13052-73-8	Tricarboxylic acids and derivatives	4.9616	4.8094	4.8746	4.771	4.7308	4.8052	5.0709	4.9962	5.0154	5.117	5.0693	5.0638	4.9931	4.9675	4.962	4.9899	4.9654	4.9678	5.3609	5.3614	5.3309	5.3386	5.3725	5.3367
pos_130	(+/-)-(Z)-2-(5-Tetradecenyl)cyclobutanone	-	metab_331	-	-	-	-	HMDB0037543	pos	-	-	-	-	Organic oxygen compounds	Organooxygen compounds	282.279	M+H, M+NH4, M+H-H2O	C18H32O	6.2492	0.00836088	0	78.8	0.0741865	173074-85-6	Carbonyl compounds	7.0411	7.0898	7.2014	7.2325	7.1682	7.2221	6.7674	6.7334	6.7665	6.4476	6.4268	6.4212	7.0773	7.135	7.1931	7.0818	7.0325	7.0338	6.6731	6.5226	6.6169	6.6075	6.5257	6.6522
pos_1306	Indole-5,6-quinone	吲哚-5,6-醌	metab_338	map01100;map00350	Metabolic pathways;Tyrosine metabolism	代谢途径;酪氨酸代谢	C05579	HMDB0006779;PW_C002926	pos	-	-	Metabolism;Metabolism	Global and overview maps;Amino acid metabolism	Organoheterocyclic compounds	Indoles and derivatives	148.039	M+H	C8H5NO2	1.3794	0.0338248	0	35.8	0.322621	582-59-2	Not Available	4.1476	4.16	4.1515	4.1592	4.105	4.1648	4.0779	4.0748	3.9997	4.0286	4.0749	4.011	4.1019	4.0994	3.8608	4.0951	4.0683	4.0171	4.047	4.0065	4.0211	4.0178	4.0291	3.9992
pos_1308	(R)-2-Hydroxy-2H-1,4-benzoxazin-3(4H)-one	（R） -2-羟基-2H-1,4-苯并恶嗪-3（4H）-酮	metab_340	map00402;map01110	Benzoxazinoid biosynthesis;Biosynthesis of secondary metabolites	苯并恶嗪类生物合成;次级代谢产物的生物合成	C15769	HMDB0038318	pos	-	-	Metabolism;Metabolism	Biosynthesis of other secondary metabolites;Global and overview maps	Organoheterocyclic compounds	Benzoxazines	148.039	M+H-H2O	C8H7NO3	1.4728	0.025696	0	54.3	0.0452803	-	Benzoxazinones	4.5138	4.4762	4.4856	4.5229	4.4564	4.5403	4.5474	4.5367	4.5588	4.5475	4.4988	4.5499	4.5766	4.5709	4.5837	4.5893	4.5534	4.5733	4.5199	4.5116	4.5242	4.4965	4.5225	4.5131
pos_131	ENOXOLONE	-	metab_342	-	-	-	C02283	HMDB0011628;HMDB0244828	pos	-	-	-	-	Lipids and lipid-like molecules	Prenol lipids	453.337	M+H-H2O, M+H, M+H-2H2O	C30H46O4	6.0795	0.00688246	51.5	0	1.28725	1449-05-4;471-53-4;471-53-4	Triterpenoids	6.1707	6.123	6.1795	6.1636	6.2245	6.2445	6.517	6.501	6.5179	6.5333	6.4352	6.4396	6.8378	6.881	6.8578	6.797	6.8111	6.8538	6.6134	6.6671	6.6777	6.6834	6.6048	6.6727
pos_1311	Coniferyl Alcohol	松柏醇	metab_344	map01100;map00940;map00998;map01061;map01110	Metabolic pathways;Phenylpropanoid biosynthesis;Biosynthesis of various secondary metabolites - part 2;Biosynthesis of phenylpropanoids;Biosynthesis of secondary metabolites	代谢途径;苯丙烷生物合成;多种次生代谢产物的生物合成Ⅱ;苯丙烷类化合物的生物合成;次级代谢产物的生物合成	C00590	HMDB0012915;MJDBOTE0001211	pos	-	-	Metabolism;Metabolism;Metabolism;Metabolism;Metabolism	Global and overview maps;Biosynthesis of other secondary metabolites;Biosynthesis of other secondary metabolites;Chemical structure transformation maps;Global and overview maps	Benzenoids	Phenols	163.075	M+H-H2O	C10H12O3	1.5664	0.0193597	42.1	0	0.26427	32811-40-8;32811-40-8;458-35-5	Methoxyphenols	5.0339	5.0158	5.0226	5.0377	4.998	4.994	4.9912	4.9985	5.0146	5.0037	5.0119	5.009	5.0292	5.0277	5.0224	5.0429	5.0388	5.0316	4.9326	4.9657	4.9468	4.9661	5.0063	4.9289
pos_1318	L-Glycine	-	metab_351	map00310;map00997;map00230;map01502;map01240;map01200;map00120;map01110;map04974;map00630;map00730;map02010;map00860;map04080;map04721;map01060;map01100;map00480;map01120;map01230;map00680;map00260;map04978;map00460;map00440;map02026;map00970;map05230	Lysine degradation;Biosynthesis of various secondary metabolites - part 3;Purine metabolism;Vancomycin resistance;Biosynthesis of cofactors;Carbon metabolism;Primary bile acid biosynthesis;Biosynthesis of secondary metabolites;Protein digestion and absorption;Glyoxylate and dicarboxylate metabolism;Thiamine metabolism;ABC transporters;Porphyrin and chlorophyll metabolism;Neuroactive ligand-recept…	赖氨酸降解;多种次生代谢产物的生物合成Ⅲ;嘌呤代谢;万古霉素耐药性;-;碳代谢;初级胆汁酸生物合成;次级代谢产物的生物合成;蛋白质消化吸收;乙醛酸和二羧酸代谢;硫胺素代谢;ABC转运蛋白;卟啉与叶绿素代谢;神经活性配体受体相互作用;突触囊泡周期;植物次生代谢产物的生物合成;代谢途径;谷胱甘肽代谢;不同环境中的微生物代谢;氨基酸的生物合成;甲烷代谢;甘氨酸、丝氨酸和苏氨酸代谢;矿物吸收;氰基氨基酸代谢;膦酸盐和膦酸盐代谢;生物膜形成-大肠杆菌;氨酰tRNA生物合成;癌症的中枢碳代谢	C00037	-	pos	Peptides;Hormones and transmitters	Amino acids;Neurotransmitters	Metabolism;Metabolism;Metabolism;Human Diseases;Metabolism;Metabolism;Metabolism;Metabolism;Organismal Systems;Metabolism;Metabolism;Environmental Information Processing;Metabolism;Environmental Information Processing;Organismal Systems;Metabolism;Metabolism;Metabolism;Metabolism;Metabolism;Metabolism;Metabolism;Organismal Systems;Metabolism;Metabolism;Cellular Processes;Genetic Information Proce…	Amino acid metabolism;Biosynthesis of other secondary metabolites;Nucleotide metabolism;Drug resistance: antimicrobial;Global and overview maps;Global and overview maps;Lipid metabolism;Global and overview maps;Digestive system;Carbohydrate metabolism;Metabolism of cofactors and vitamins;Membrane transport;Metabolism of cofactors and vitamins;Signaling molecules and interaction;Nervous system;Che…	-	-	76.04	M+H	C2H5NO2	1.6368	0.0163767	56.7	0	9.22267	-	-	4.0211	3.929	3.9388	4	4.0006	3.9983	4.0302	3.9301	3.9439	3.9477	3.933	3.9406	3.9625	4.0074	3.9488	3.9566	3.9675	3.9565	3.905	3.8897	3.8827	3.9175	3.969	3.9426
pos_132	9(S)-HPODE	-	metab_353	map01100;map00591	Metabolic pathways;Linoleic acid metabolism	代谢途径;亚油酸	C14827	HMDB0006940	pos	-	-	Metabolism;Metabolism	Global and overview maps;Lipid metabolism	Lipids and lipid-like molecules	Fatty Acyls	277.216	M+H, M+NH4, M+H-2H2O	C18H32O4	6.0332	0.00916796	0	33.1	0.226887	29774-12-7	Lineolic acids and derivatives	6.0896	6.0816	6.0961	6.0874	6.0807	6.1067	6.1857	6.1976	6.1681	6.2072	6.2194	6.2122	6.3083	6.3225	6.3142	6.3202	6.3154	6.3316	6.1863	6.225	6.2336	6.2319	6.2327	6.2367
pos_1321	6,8-Dihydroxypurine	6,8-二羟基嘌呤	metab_355	-	-	-	-	HMDB0001182	pos	-	-	-	-	Organoheterocyclic compounds	Imidazopyrimidines	153.041	M+H	C5H4N4O2	1.6679	0.0050532	0	43.2	0.313056	13231-00-0	Purines and purine derivatives	5.2985	5.2282	5.2597	5.2108	5.1946	5.172	5.5376	5.5293	5.5319	5.5374	5.5385	5.5079	5.7806	5.7678	5.7438	5.7796	5.7627	5.7454	5.3313	5.3475	5.3063	5.3273	5.3406	5.3166
pos_1322	(R)-Lipoic acid	（R） -硫辛酸	metab_356	map01100;map00785	Metabolic pathways;Lipoic acid metabolism	代谢途径;硫辛酸代谢	C16241	HMDB0001451;PW_C001120	pos	-	-	Metabolism;Metabolism	Global and overview maps;Metabolism of cofactors and vitamins	Organoheterocyclic compounds	Dithiolanes	224.078	M+NH4	C8H14O2S2	1.6834	0.013227	0	56.3	2.20067	1200-22-2;62-46-4	Lipoic acids and derivatives	4.5526	4.4102	4.4714	4.4064	4.4345	4.4308	4.6702	4.6053	4.6635	4.6398	4.6957	4.6669	4.4788	4.48	4.4681	4.533	4.5105	4.4558	4.905	4.9296	4.9137	4.9003	4.943	4.9085
pos_1323	2-[(2S)-2,6-Diaminohexanoyl]oxyacetic acid	2-[（2S）-2,6-二氨基己基]氧乙酸	metab_357	-	-	-	-	HMDB0257672	pos	-	-	-	-	Organic acids and derivatives	Carboxylic acids and derivatives	169.097	M+H-2H2O	C8H16N2O4	1.6991	0.00944841	0	59.2	0.217371	-	Amino acids, peptides, and analogues	4.8024	4.7238	4.7791	4.6883	4.7393	4.702	4.4643	4.4772	4.3891	4.4119	4.4436	4.4253	4.802	4.8378	4.8145	4.8177	4.8374	4.7966	4.7342	4.7346	4.733	4.7317	4.7623	4.708
pos_1324	4-(Glutamylamino) butanoate	4-（谷氨酰氨基）丁酸	metab_358	map01100;map00330	Metabolic pathways;Arginine and proline metabolism	代谢途径;精氨酸和脯氨酸代谢	C15767	HMDB0012161	pos	-	-	Metabolism;Metabolism	Global and overview maps;Amino acid metabolism	Organic acids and derivatives	Carboxylic acids and derivatives	233.113	M+H	C9H16N2O5	1.707	0.0305099	0	56.3	-0.0462185	5105-96-4	Amino acids, peptides, and analogues	4.8078	4.7095	4.7637	4.6677	4.7026	4.604	4.6052	4.6011	4.5133	4.6377	4.5718	4.5759	4.1197	4.2085	4.243	4.1386	4.1716	4.1295	4.351	4.431	4.3604	4.4023	4.3872	4.4192
pos_1327	LL-2,6-Diaminopimelic Acid	LL-2,6-二氨基丙烯酸	metab_361	map01100;map01110;map01230;map00300;map01120	Metabolic pathways;Biosynthesis of secondary metabolites;Biosynthesis of amino acids;Lysine biosynthesis;Microbial metabolism in diverse environments	代谢途径;次级代谢产物的生物合成;氨基酸的生物合成;赖氨酸生物合成;不同环境中的微生物代谢	C00666	HMDB0001370	pos	-	-	Metabolism;Metabolism;Metabolism;Metabolism;Metabolism	Global and overview maps;Global and overview maps;Global and overview maps;Amino acid metabolism;Global and overview maps	Organic acids and derivatives	Carboxylic acids and derivatives	155.082	M+H-2H2O	C7H14N2O4	1.7303	0.0154644	50.4	0	0.042429	583-93-7	Amino acids, peptides, and analogues	6.0536	6.0201	6.0306	6.0276	6.0558	6.0768	6.0126	5.9878	5.9755	6.0057	6.0516	6.0469	5.8623	5.8568	5.8573	5.8575	5.8792	5.8588	5.9992	5.9859	6.0091	6.0082	6.0666	6.0132
pos_1331	Hydroxyprolyl-Valine	羟脯氨酸缬氨酸	metab_366	-	-	-	-	HMDB0028876	pos	-	-	-	-	Organic acids and derivatives	Carboxylic acids and derivatives	213.123	M+H-H2O	C10H18N2O4	1.7614	0.0158903	0	52	0.147757	-	Amino acids, peptides, and analogues	4.6125	4.433	4.5245	4.4036	4.4687	4.3631	4.988	4.9929	4.9643	4.9657	4.9721	4.98	4.4605	4.4787	4.4693	4.3986	4.4041	4.4125	4.6874	4.6335	4.639	4.6616	4.6602	4.6363
pos_1334	Leucyl-Threonine	亮氨酸苏氨酸	metab_369	-	-	-	-	HMDB0028939	pos	-	-	-	-	Organic acids and derivatives	Carboxylic acids and derivatives	233.15	M+H	C10H20N2O4	1.7849	0.0128685	0	32.3	-0.000637393	-	Amino acids, peptides, and analogues	4.1572	3.9433	4.1523	3.8432	3.9317	3.839	4.4781	4.3861	4.4278	4.4571	4.4653	4.4084	3.9147	3.9738	4.1511	4.0238	3.9696	3.9382	4.2727	4.3398	4.2656	4.2569	4.3025	4.2565
pos_1342	Ecgonine	埃戈宁	metab_378	map00960	Tropane, piperidine and pyridine alkaloid biosynthesis	托烷、哌啶和吡啶生物碱的生物合成	C10858	HMDB0006548	pos	-	-	Metabolism	Biosynthesis of other secondary metabolites	Alkaloids and derivatives	Tropane alkaloids	218.139	M+CH3OH+H	C9H15NO3	1.8238	0.00556909	0	60.1	0.338052	481-37-8	Not Available	4.2451	4.3694	4.3103	4.4043	4.3453	4.2593	4.9568	4.9854	4.9687	4.9848	4.9834	5.0028	4.5586	4.5143	4.5068	4.4761	4.4956	4.5108	4.8283	4.8355	4.8148	4.8121	4.8276	4.815
pos_1343	Glu Val	-	metab_379	-	-	-	-	-	pos	-	-	-	-	-	-	247.129	M+H	C10H18N2O5	1.8238	0.0204627	80	0	-0.119903	-	-	4.0461	3.9773	3.9893	3.9623	3.8791	3.7853	4.468	4.4794	4.5109	4.5782	4.5061	4.5218	3.9658	3.8964	3.9944	3.9641	3.9454	3.9069	4.3254	4.3692	4.279	4.3827	4.4007	4.347
pos_1347	Aminoadipic acid	氨基己二酸	metab_383	map01100;map00310;map00311;map00300;map01210;map01230;map01110	Metabolic pathways;Lysine degradation;Penicillin and cephalosporin biosynthesis;Lysine biosynthesis;2-Oxocarboxylic acid metabolism;Biosynthesis of amino acids;Biosynthesis of secondary metabolites	代谢途径;赖氨酸降解;青霉素和头孢菌素生物合成;赖氨酸生物合成;2-氧羰基酸代谢;氨基酸的生物合成;次级代谢产物的生物合成	C00956	LMFA01170098;HMDB0000510;PW_C000390;HMDB0302754	pos	-	-	Metabolism;Metabolism;Metabolism;Metabolism;Metabolism;Metabolism;Metabolism	Global and overview maps;Amino acid metabolism;Biosynthesis of other secondary metabolites;Amino acid metabolism;Global and overview maps;Global and overview maps;Global and overview maps	Organic acids and derivatives	Carboxylic acids and derivatives	203.103	M+ACN+H	C6H11NO4	1.8392	0.0219566	0	37.4	0.0785769	542-32-5;1118-90-7	Amino acids, peptides, and analogues	4.8166	4.5832	4.68	4.5915	4.6068	4.5924	4.4592	4.45	4.3823	4.3817	4.3664	4.5257	4.695	4.6636	4.6552	4.6393	4.6672	4.6934	4.633	4.632	4.6497	4.6017	4.6858	4.6181
pos_1348	(S)-5'-Deoxy-5'-(methylsulfinyl)adenosine	（S） -5'-脱氧-5'-（甲基亚磺酰基）腺苷	metab_384	-	-	-	-	HMDB0033662	pos	-	-	-	-	Nucleosides, nucleotides, and analogues	5''-deoxyribonucleosides	314.092	M+H	C11H15N5O4S	1.8392	0.0100759	0	40.8	-0.0707555	897-42-7	Not Available	5.0693	4.9672	4.9736	4.9171	4.889	4.8679	4.868	4.8425	4.8713	4.8772	4.9218	4.9552	4.7206	4.7491	4.6839	4.6479	4.7449	4.733	4.9401	4.9082	4.9422	4.915	4.9962	4.9277
pos_1351	Quinoline-4,8-diol	喹啉-4,8-二醇	metab_388	map00380	Tryptophan metabolism	色氨酸代谢	C05637	HMDB0060289	pos	-	-	Metabolism	Amino acid metabolism	Organoheterocyclic compounds	Quinolines and derivatives	162.055	M+H	C9H7NO2	1.8546	0.0104242	0	53.7	0.332305	-	Quinolones and derivatives	4.4749	4.4155	4.36	4.4052	4.3524	4.3176	4.6379	4.6057	4.6216	4.6284	4.5793	4.6169	4.6541	4.6759	4.6408	4.6307	4.6419	4.6711	4.7417	4.7271	4.7349	4.7797	4.7822	4.7496
pos_1356	Ile Thr	-	metab_393	-	-	-	-	-	pos	-	-	-	-	-	-	233.15	M+H	C10H20N2O4	1.8703	0.0079497	51.3	0	0.153894	-	-	4.2651	4.0106	4.1184	3.9467	4.0695	3.9984	4.5557	4.5089	4.4894	4.5299	4.5853	4.5012	4.2705	4.2757	4.2731	4.1612	4.2307	4.243	4.3686	4.4117	4.402	4.3987	4.427	4.3643
pos_136	Sebacic acid	癸二酸	metab_397	-	-	-	C08277	LMFA01170006;HMDB0000792	pos	-	-	-	-	Lipids and lipid-like molecules	Fatty Acyls	185.117	M+H-H2O, M+H, M+H-2H2O	C10H18O4	6.5095	0.00811853	89.5	0	-0.247471	111-20-6	Fatty acids and conjugates	5.6706	5.6625	5.7881	5.7816	5.76	5.7908	5.7869	5.7126	5.726	5.7284	5.6686	5.6507	5.6674	5.7646	5.7598	5.7086	5.6722	5.6889	5.646	5.6806	5.7148	5.7202	5.6952	5.7539
pos_1360	Alpha-[3-(Nitrosoamino)propyl]-3-pyridinemethanol	-	metab_398	map05204;map00980	Chemical carcinogenesis - DNA adducts;Metabolism of xenobiotics by cytochrome P450	化学致癌;细胞色素P450对外源性物质的代谢	C19581	HMDB0062443	pos	-	-	Human Diseases;Metabolism	Cancer: overview;Xenobiotics biodegradation and metabolism	Organoheterocyclic compounds	Pyridines and derivatives	228.134	M+CH3OH+H	C9H13N3O2	1.8781	0.0728115	0	45.5	0.194702	-	Not Available	4.5174	4.362	4.4794	4.4358	4.584	4.5748	4.4554	4.5051	4.4695	4.4953	4.5277	4.5511	4.5819	4.6467	4.5649	4.4724	4.6436	4.6136	4.7418	4.6521	4.7684	4.7168	4.7876	4.7179
pos_1365	5-Methyl-2'-o-Methylcytidine	5-甲基-2'-o-甲基胞苷	metab_402	-	-	-	-	-	pos	-	-	-	-	-	-	272.124	M+H	C11H17N3O5	1.8937	0.0412327	84.2	0	-0.201357	-	-	3.9482	3.6137	3.7033	3.6746	3.7259	3.567	4.4132	4.3861	4.391	4.4242	4.3827	4.4202	4.3933	4.3427	4.3319	4.2838	4.3444	4.3592	4.2852	4.2124	4.303	4.2258	4.2305	4.2181
pos_1372	2-Keto-6-acetamidocaproate	2-酮基-6-乙酰氨基甲酸酯	metab_410	map01100;map00310	Metabolic pathways;Lysine degradation	代谢途径;赖氨酸降解	C05548	HMDB0012150	pos	-	-	Metabolism;Metabolism	Global and overview maps;Amino acid metabolism	Organic acids and derivatives	Keto acids and derivatives	188.092	M+H	C8H13NO4	1.9248	0.00316852	0	40.3	0.227893	-	Medium-chain keto acids and derivatives	5.6294	5.5172	5.5869	5.4727	5.4578	5.2765	5.4066	5.4003	5.3858	5.3898	5.3581	5.3587	5.4631	5.4865	5.4382	5.4307	5.4073	5.3734	5.0198	5.0188	4.9627	5.0239	4.973	4.9674
pos_1373	Lucerastat	卢塞拉斯塔	metab_411	-	-	-	-	HMDB0254192	pos	-	-	-	-	Organoheterocyclic compounds	Piperidines	220.154	M+H	C10H21NO4	1.9326	0.0301856	0	51.5	0.213293	-	Not Available	4.1324	4.0651	4.1484	3.9962	3.9952	4.0014	4.6118	4.5689	4.5484	4.6203	4.6013	4.6078	3.943	3.9778	3.9499	3.9757	3.9682	3.9147	4.3424	4.3959	4.2807	4.333	4.3368	4.315
pos_1374	Ile Glu	-	metab_412	-	-	-	-	-	pos	-	-	-	-	-	-	261.145	M+H	C11H20N2O5	1.9326	0.0214453	51.4	0	0.346572	-	-	4.7102	4.5985	4.6335	4.5345	4.5722	4.4406	5.2235	5.1901	5.1799	5.23	5.2055	5.2051	4.7988	4.8195	4.7403	4.7502	4.7773	4.6995	5.0207	5.0454	4.9925	4.9787	5.036	4.9861
pos_138	2-Hydroxy-2,6,6-trimethylcyclohexanone	2-羟基-2,6,6-三甲基环己酮	metab_417	-	-	-	-	HMDB0037023	pos	-	-	-	-	Organic oxygen compounds	Organooxygen compounds	139.112	M+H-H2O, M+H, M+H-2H2O	C9H16O2	6.5095	0.00794703	0	37	0.0639927	7500-42-7	Carbonyl compounds	6.102	6.114	6.2191	6.2156	6.2141	6.262	6.2378	6.1593	6.1892	6.2019	6.1129	6.1375	6.1326	6.2047	6.2256	6.1619	6.1246	6.1574	6.1199	6.13	6.1905	6.19	6.1479	6.2142
pos_1385	Turicine	土霉素	metab_423	-	-	-	C21513	HMDB0029409	pos	-	-	-	-	Organic acids and derivatives	Carboxylic acids and derivatives	360.213	2M+ACN+H	C7H13NO3	1.9404	0.0111311	0	48.5	0.317627	515-24-2	Amino acids, peptides, and analogues	5.4471	5.381	5.4194	5.3231	5.3252	5.2505	5.6149	5.6373	5.577	5.6719	5.6556	5.6835	5.1677	5.1378	5.1137	5.1505	5.1689	5.1143	5.4469	5.4438	5.3892	5.4214	5.4626	5.3829
pos_139	9,12,13-TriHOME	9,12,13-TriHOME	metab_428	map00591	Linoleic acid metabolism	亚油酸	C14833	HMDB0004708;LMFA02000014	pos	-	-	Metabolism	Lipid metabolism	Lipids and lipid-like molecules	Fatty Acyls	353.23	M+H-H2O, M+Na, M+H-2H2O	C18H34O5	5.887	0.00393658	0	44.8	0.711214	-	Fatty acids and conjugates	6.0369	6.0385	6.0469	6.0182	6.0452	6.0579	6.344	6.3032	6.3023	6.3395	6.3742	6.368	6.2745	6.266	6.2368	6.3015	6.3305	6.2949	6.2624	6.3129	6.2943	6.2869	6.3152	6.269
pos_1393	Tetrahydrodipicolinate	四氢二吡啶甲酸盐	metab_432	map01100;map01110;map00300;map01120;map01230;map00261	Metabolic pathways;Biosynthesis of secondary metabolites;Lysine biosynthesis;Microbial metabolism in diverse environments;Biosynthesis of amino acids;Monobactam biosynthesis	代谢途径;次级代谢产物的生物合成;赖氨酸生物合成;不同环境中的微生物代谢;氨基酸的生物合成;单巴坦生物合成	C03972	HMDB0012289	pos	-	-	Metabolism;Metabolism;Metabolism;Metabolism;Metabolism;Metabolism	Global and overview maps;Global and overview maps;Amino acid metabolism;Global and overview maps;Global and overview maps;Biosynthesis of other secondary metabolites	Organic acids and derivatives	Carboxylic acids and derivatives	189.087	M+NH4	C7H9NO4	1.9483	0.00995164	0	33.9	0.25682	4226-22-6	Amino acids, peptides, and analogues	3.6923	3.4819	3.5225	3.2453	3.7099	4.1673	3.5881	3.552	3.403	3.6558	3.9361	4.0402	3.854	3.8589	3.8977	3.9662	4.1349	4.1093	4.0292	3.8822	4.1846	4.0096	4.3612	4.139
pos_1397	4-Methyl-5-Thiazoleethanol	-	metab_436	map00730;map01100;map01240	Thiamine metabolism;Metabolic pathways;Biosynthesis of cofactors	硫胺素代谢;代谢途径;-	C04294	HMDB0032985	pos	-	-	Metabolism;Metabolism;Metabolism	Metabolism of cofactors and vitamins;Global and overview maps;Global and overview maps	Organoheterocyclic compounds	Azoles	144.048	M+H	C6H9NOS	1.9794	0.0193383	88.9	0	0.301792	137-00-8	Thiazoles	5.0392	4.8334	4.9612	4.7911	4.9987	4.9391	4.6101	4.5567	4.5996	4.6171	4.6635	4.6751	4.6381	4.6038	4.5715	4.6356	4.6347	4.6275	4.6726	4.6722	4.6495	4.5807	4.6861	4.6562
pos_1402	2-Methylaniline	-	metab_443	-	-	-	C14403	HMDB0041965	pos	-	-	-	-	Benzenoids	Benzene and substituted derivatives	108.081	M+H	C7H9N	2.0103	0.00631624	69.4	0	3.52481	95-53-4	Toluenes	4.9614	5.0008	4.9717	4.9761	4.9491	4.9515	4.9153	4.8743	4.8762	4.9238	4.9129	4.9537	4.9629	4.9343	4.9319	4.9466	4.9726	4.9338	4.9376	4.9397	4.9063	4.9264	4.9425	4.9066
pos_1403	L-Lysine	赖氨酸	metab_444	map01100;map00310;map00997;map00300;map01120;map01210;map00780;map02010;map01230;map01110;map04974;map00970;map00960;map01064;map01060	Metabolic pathways;Lysine degradation;Biosynthesis of various secondary metabolites - part 3;Lysine biosynthesis;Microbial metabolism in diverse environments;2-Oxocarboxylic acid metabolism;Biotin metabolism;ABC transporters;Biosynthesis of amino acids;Biosynthesis of secondary metabolites;Protein digestion and absorption;Aminoacyl-tRNA biosynthesis;Tropane, piperidine and pyridine alkaloid biosy…	代谢途径;赖氨酸降解;多种次生代谢产物的生物合成Ⅲ;赖氨酸生物合成;不同环境中的微生物代谢;2-氧羰基酸代谢;生物素代谢;ABC转运蛋白;氨基酸的生物合成;次级代谢产物的生物合成;蛋白质消化吸收;氨酰tRNA生物合成;托烷、哌啶和吡啶生物碱的生物合成;鸟氨酸、赖氨酸和烟酸生物碱的生物合成;植物次生代谢产物的生物合成	C00047	HMDB0301757;PW_C000118;HMDB0000182;MJDBOTE0000528	pos	Peptides	Amino acids	Metabolism;Metabolism;Metabolism;Metabolism;Metabolism;Metabolism;Metabolism;Environmental Information Processing;Metabolism;Metabolism;Organismal Systems;Genetic Information Processing;Metabolism;Metabolism;Metabolism	Global and overview maps;Amino acid metabolism;Biosynthesis of other secondary metabolites;Amino acid metabolism;Global and overview maps;Global and overview maps;Metabolism of cofactors and vitamins;Membrane transport;Global and overview maps;Global and overview maps;Digestive system;Translation;Biosynthesis of other secondary metabolites;Chemical structure transformation maps;Chemical structure…	Organic acids and derivatives	Carboxylic acids and derivatives	111.092	M+H-2H2O	C6H14N2O2	2.0179	0.0026768	49.2	0	2.33527179784508	10098-89-2;56-87-1	Amino acids, peptides, and analogues	4.9191	4.8822	4.8945	4.8519	4.9446	4.911	4.9951	4.9722	4.9695	5.0165	5.0247	5.0504	4.8478	4.7978	4.7884	4.8092	4.8639	4.8311	5.1958	5.2155	5.233	5.2052	5.2646	5.1918
pos_1404	N-Methyl-L-Proline	-	metab_445	-	-	-	C22223	HMDB0094696	pos	-	-	-	-	Organic acids and derivatives	Carboxylic acids and derivatives	130.086	M+H	C6H11NO2	2.0179	0.00382921	36.5	0	0.967152	475-11-6	Amino acids, peptides, and analogues	5.4885	5.4964	5.4865	5.4692	5.504	5.4936	5.4652	5.4559	5.4494	5.4911	5.4863	5.5122	5.4027	5.3791	5.3498	5.3975	5.4012	5.3889	5.5922	5.6074	5.6107	5.5917	5.6386	5.5842
pos_1409	5-Hydroxypentanoic acid	5-羟基戊酸	metab_450	-	-	-	C02804	HMDB0061927	pos	-	-	-	-	Lipids and lipid-like molecules	Fatty Acyls	254.161	2M+NH4	C5H10O3	2.0567	0.112844	0	59.5	5.10576	13392-69-3	Fatty acids and conjugates	2.887	2.8734	2.8812	2.8747	2.8822	2.8883	2.9541	2.887	2.9528	3.3552	3.3912	2.9091	4.5909	4.5559	4.5368	4.5629	4.5558	4.602	3.0959	2.9169	2.9021	2.9047	2.9142	2.9041
pos_1416	1-Hydroxy-2,2,5,5-tetramethylpyrrolidine-3-carboxylic acid methyl ester	1-羟基-2,2,5,5-四甲基吡咯烷-3-羧酸甲酯	metab_458	-	-	-	-	HMDB0257602	pos	-	-	-	-	Organoheterocyclic compounds	Pyrrolidines	234.17	M+CH3OH+H	C10H19NO3	2.0796	0.05874	0	51.8	-0.319432	-	Pyrrolidine carboxylic acids and derivatives	4.2204	3.9753	4.1673	3.7642	4.08	3.9757	4.4956	4.5165	4.4735	4.5799	4.559	4.4874	4.2199	4.2603	4.2883	4.2297	4.3238	4.2933	4.6146	4.6157	4.5259	4.519	4.5842	4.5089
pos_1418	Prolyl-Valine	脯氨酰缬氨酸	metab_460	-	-	-	-	HMDB0029030	pos	-	-	-	-	Organic acids and derivatives	Carboxylic acids and derivatives	215.139	M+H	C10H18N2O3	2.0875	0.0172724	0	37.5	0.0486176	-	Amino acids, peptides, and analogues	4.9832	4.9249	4.9067	4.8185	4.9287	4.9112	5.5498	5.5059	5.5187	5.5553	5.5495	5.6126	5.042	5.1067	5.0675	5.0267	5.0093	5.0625	5.5576	5.5837	5.563	5.547	5.6061	5.534
pos_1425	N-Acetyl-D-mannosamine	N-乙酰-D-甘露糖胺	metab_467	map01100;map00520;map00541	Metabolic pathways;Amino sugar and nucleotide sugar metabolism;O-Antigen nucleotide sugar biosynthesis	代谢途径;氨基糖和核苷酸糖代谢;-	C00645	HMDB0001129	pos	Carbohydrates	Monosaccharides	Metabolism;Metabolism;Metabolism	Global and overview maps;Carbohydrate metabolism;Glycan biosynthesis and metabolism	Organic oxygen compounds	Organooxygen compounds	186.076	M+H-2H2O	C8H15NO6	2.1025	0.0698401	78.3	0	-0.578383	7772-94-3;3615-17-6	Carbohydrates and carbohydrate conjugates	4.2381	3.516	4.0654	3.5811	4.2023	4.0335	4.6942	4.7078	4.5121	4.7373	4.7681	4.6898	4.2916	4.2001	4.1854	4.3702	4.5091	4.3009	4.5955	4.5547	4.39	4.4041	4.5462	4.512
pos_1426	5'-Deoxy-5'-fluorouridine	5'-脱氧-5'-氟尿苷	metab_468	map00983	Drug metabolism - other enzymes	药物代谢-其他酶	C12739	HMDB0246881;HMDB0060406	pos	-	-	Metabolism	Xenobiotics biodegradation and metabolism	Nucleosides, nucleotides, and analogues	5''-deoxyribonucleosides	279.101	M+CH3OH+H	C9H11FN2O5	2.1025	0.00503699	0	44.4	8.65342	-	Not Available	6.0856	6.0486	5.9536	5.96	5.9393	5.8372	5.7848	5.8217	5.7824	5.8142	5.7425	5.7259	5.9233	5.8849	5.8862	5.9009	5.9105	5.8997	5.4041	5.4316	5.4059	5.4388	5.4006	5.4875
pos_1427	1-Octen-3-yl glucoside	1-辛烯-3-基葡萄糖苷	metab_469	-	-	-	-	HMDB0032959	pos	-	-	-	-	Lipids and lipid-like molecules	Fatty Acyls	308.206	M+NH4	C14H26O6	2.1025	0.186477	0	45.7	-1.93066	209863-00-3	Fatty acyl glycosides	4.1389	3.4855	4.188	3.4868	4.1521	4.0239	4.4295	4.5103	4.6405	4.68	4.5277	4.4025	3.5242	3.6488	3.5141	3.755	3.5211	3.9105	5.0411	4.6632	4.7826	4.861	4.8985	5.0023
pos_1431	L-Phenylalanine	苯丙氨酸	metab_474	map01100;map04978;map01110;map00970;map00460;map00960;map02010;map00998;map01230;map00966;map01210;map00940;map01070;map00360;map04974;map00400;map01064;map01063;map05230;map01061;map01060	Metabolic pathways;Mineral absorption;Biosynthesis of secondary metabolites;Aminoacyl-tRNA biosynthesis;Cyanoamino acid metabolism;Tropane, piperidine and pyridine alkaloid biosynthesis;ABC transporters;Biosynthesis of various secondary metabolites - part 2;Biosynthesis of amino acids;Glucosinolate biosynthesis;2-Oxocarboxylic acid metabolism;Phenylpropanoid biosynthesis;Biosynthesis of plant hor…	代谢途径;矿物吸收;次级代谢产物的生物合成;氨酰tRNA生物合成;氰基氨基酸代谢;托烷、哌啶和吡啶生物碱的生物合成;ABC转运蛋白;多种次生代谢产物的生物合成Ⅱ;氨基酸的生物合成;硫代葡萄糖苷生物合成;2-氧羰基酸代谢;苯丙烷生物合成;植物激素的生物合成;苯丙氨酸代谢;蛋白质消化吸收;苯丙氨酸、酪氨酸和色氨酸生物合成;鸟氨酸、赖氨酸和烟酸生物碱的生物合成;莽草酸途径生物碱的生物合成;癌症的中枢碳代谢;苯丙烷类化合物的生物合成;植物次生代谢产物的生物合成	C00079	HMDB0250791;PW_C000104;HMDB0000159;MJDBAA00000196	pos	Peptides	Amino acids	Metabolism;Organismal Systems;Metabolism;Genetic Information Processing;Metabolism;Metabolism;Environmental Information Processing;Metabolism;Metabolism;Metabolism;Metabolism;Metabolism;Metabolism;Metabolism;Organismal Systems;Metabolism;Metabolism;Metabolism;Human Diseases;Metabolism;Metabolism	Global and overview maps;Digestive system;Global and overview maps;Translation;Metabolism of other amino acids;Biosynthesis of other secondary metabolites;Membrane transport;Biosynthesis of other secondary metabolites;Global and overview maps;Biosynthesis of other secondary metabolites;Global and overview maps;Biosynthesis of other secondary metabolites;Chemical structure transformation maps;Amin…	Organic acids and derivatives	Carboxylic acids and derivatives	166.086	M+H	C9H11NO2	2.118	0.014863	96.2	0	0.347281	63-91-2	Amino acids, peptides, and analogues	6.5527	6.588	6.5171	6.4604	6.4958	6.4525	6.8437	6.8272	6.8288	6.8505	6.8739	6.9461	6.2506	6.2532	6.2438	6.2788	6.2727	6.2572	6.6056	6.6282	6.6175	6.665	6.611	6.6013
pos_1433	N-benzylformamide	N-苄基甲酰胺	metab_476	-	-	-	C15561	HMDB0304423	pos	-	-	-	-	Benzenoids	Benzene and substituted derivatives	118.065	M+H-H2O	C8H9NO	2.1258	0.0531522	0	41.1	2.10911	6343-54-0	Not Available	3.9773	4.1488	3.9982	3.8513	3.9827	4.2418	4.4701	4.5608	4.5465	4.5781	4.5359	4.6097	3.9159	3.8541	3.8864	3.6218	3.7315	3.8865	4.1976	4.2594	4.3471	4.3044	4.3566	4.2005
pos_1434	Quinolinic Acid	喹啉酸	metab_477	map01100;map00760;map01240;map00410;map01064;map00380;map01060	Metabolic pathways;Nicotinate and nicotinamide metabolism;Biosynthesis of cofactors;beta-Alanine metabolism;Biosynthesis of alkaloids derived from ornithine, lysine and nicotinic acid;Tryptophan metabolism;Biosynthesis of plant secondary metabolites	代谢途径;烟酸和烟酰胺代谢;-;β-丙氨酸代谢;鸟氨酸、赖氨酸和烟酸生物碱的生物合成;色氨酸代谢;植物次生代谢产物的生物合成	C03722	HMDB0000232;PW_C000156;MJDBOTE0000391	pos	-	-	Metabolism;Metabolism;Metabolism;Metabolism;Metabolism;Metabolism;Metabolism	Global and overview maps;Metabolism of cofactors and vitamins;Global and overview maps;Metabolism of other amino acids;Chemical structure transformation maps;Amino acid metabolism;Chemical structure transformation maps	Organoheterocyclic compounds	Pyridines and derivatives	168.029	M+H	C7H5NO4	2.1258	0.25513	50.8	0	0.00970178	89-00-9	Pyridinecarboxylic acids and derivatives	4.6742	4.6112	4.6808	4.6216	4.8192	4.8315	4.9355	4.9199	4.9026	4.8706	4.9961	4.9373	5.0484	4.9591	4.9306	4.92	4.9089	4.9885	5.2606	5.2279	5.2743	5.3157	5.2502	5.2893
pos_1435	2-n-Propylthiazolidine-4-carboxylic acid	2-正丙基噻唑烷-4-羧酸	metab_478	-	-	-	-	HMDB0245245	pos	-	-	-	-	Organic acids and derivatives	Carboxylic acids and derivatives	193.1	M+NH4	C7H13NO2S	2.1258	0.0347844	0	30.4	-4.47033	-	Amino acids, peptides, and analogues	5.0248	4.9948	5.0127	5.0365	4.9977	5.0546	4.8023	4.6178	4.5923	4.6385	4.6929	4.6132	4.5101	4.6845	4.5404	4.3846	4.4923	4.3279	4.6089	4.4727	4.7831	4.8344	4.9793	4.7234
pos_1442	Ala Ile	-	metab_485	-	-	-	-	-	pos	-	-	-	-	-	-	203.139	M+H	C9H18N2O3	2.1797	0.0214377	45.8	0	0.469751	-	-	4.2731	4.2705	4.1461	4.174	4.2155	4.1407	4.5515	4.4831	4.5268	4.5468	4.5184	4.556	4.1415	4.1907	4.2771	4.2803	4.3007	4.2666	4.5082	4.5604	4.5026	4.4524	4.4885	4.5126
pos_1443	L-Pipecolic acid	L-哌可酸	metab_486	map01100;map00310;map01110;map00960;map01064;map01060	Metabolic pathways;Lysine degradation;Biosynthesis of secondary metabolites;Tropane, piperidine and pyridine alkaloid biosynthesis;Biosynthesis of alkaloids derived from ornithine, lysine and nicotinic acid;Biosynthesis of plant secondary metabolites	代谢途径;赖氨酸降解;次级代谢产物的生物合成;托烷、哌啶和吡啶生物碱的生物合成;鸟氨酸、赖氨酸和烟酸生物碱的生物合成;植物次生代谢产物的生物合成	C00408	PW_C000567;HMDB0000070;HMDB0000716	pos	-	-	Metabolism;Metabolism;Metabolism;Metabolism;Metabolism;Metabolism	Global and overview maps;Amino acid metabolism;Global and overview maps;Biosynthesis of other secondary metabolites;Chemical structure transformation maps;Chemical structure transformation maps	Organic acids and derivatives	Carboxylic acids and derivatives	281.15	2M+Na	C6H11NO2	2.1797	0.0056658	0	54.4	9.45543	535-75-1;3105-95-1	Amino acids, peptides, and analogues	5.527	5.4576	5.4604	5.4086	5.4627	5.3781	5.7683	5.7444	5.738	5.7261	5.6986	5.7842	5.4309	5.4207	5.39	5.4418	5.4616	5.4369	5.9791	6.0024	5.9693	5.9189	5.9943	5.9543
pos_1446	L-Valine, N-(2-hydroxy-3-butenyl)-	L-缬氨酸，N-（2-羟基-3-丁烯基）-	metab_489	-	-	-	-	HMDB0253927	pos	-	-	-	-	Organic acids and derivatives	Carboxylic acids and derivatives	205.155	M+NH4	C9H17NO3	2.1875	0.0560671	0	30.6	0.406227	-	Amino acids, peptides, and analogues	5.0755	5.1165	5.1045	5.1245	5.1466	5.2598	5.1441	5.1267	5.1337	5.1647	5.1822	5.2372	5.4392	5.3924	5.3707	5.4222	5.4531	5.4536	5.1757	5.2071	5.1196	5.1651	5.2016	5.1597
pos_1451	2-Phenyl-1,3-propanediol monocarbamate	2-苯基-1,3-丙二醇单氨基甲酸酯	metab_495	map00982	Drug metabolism - cytochrome P450	药物代谢-细胞色素P450	C16586	PW_C040528;HMDB0060351	pos	-	-	Metabolism	Xenobiotics biodegradation and metabolism	Benzenoids	Benzene and substituted derivatives	237.123	M+ACN+H	C10H13NO3	2.2029	0.0031264	0	31.1	0.268205	25451-53-0	Not Available	4.215	4.2186	4.0098	4.0593	4.2143	4.0504	4.5961	4.6312	4.6562	4.6298	4.6635	4.6608	4.3754	4.4255	4.2841	4.3499	4.4003	4.4069	4.6132	4.6021	4.5666	4.5791	4.5559	4.5386
pos_1454	Gamma-Glutamyltyrosine	γ-谷氨酰酪氨酸	metab_498	-	-	-	-	HMDB0011741	pos	-	-	-	-	Organic acids and derivatives	Carboxylic acids and derivatives	311.124	M+H	C14H18N2O6	2.2106	0.0057243	97.6	0	-0.189959	7432-23-7	Amino acids, peptides, and analogues	5.5596	5.4983	5.5059	5.4486	5.4952	5.3946	5.5588	5.5384	5.5446	5.5339	5.5606	5.5638	5.2588	5.2163	5.2148	5.2136	5.2674	5.2609	5.345	5.375	5.3105	5.3041	5.3245	5.2915
pos_1456	Thymine	胸腺嘧啶	metab_500	map00240;map01100	Pyrimidine metabolism;Metabolic pathways	嘧啶代谢;代谢途径	C00178	HMDB0000262;PW_C000179;MJDBOTE0000713	pos	Nucleic acids	Bases	Metabolism;Metabolism	Nucleotide metabolism;Global and overview maps	Organoheterocyclic compounds	Diazines	127.05	M+H	C5H6N2O2	2.2261	0.00943519	47.1	0	1.1273	65-71-4	Pyrimidines and pyrimidine derivatives	4.9023	4.8496	4.88	4.8363	4.851	4.837	5.0392	5.0339	5.0369	5.028	5.031	5.0525	5.1835	5.1439	5.1355	5.1591	5.177	5.1511	5.0099	5.0229	4.9958	4.9867	5.0143	4.9891
pos_1470	3-Isopropylmalic acid	3-异丙基苹果酸	metab_516	map01100;map01210;map01110;map01230;map00290	Metabolic pathways;2-Oxocarboxylic acid metabolism;Biosynthesis of secondary metabolites;Biosynthesis of amino acids;Valine, leucine and isoleucine biosynthesis	代谢途径;2-氧羰基酸代谢;次级代谢产物的生物合成;氨基酸的生物合成;缬氨酸、亮氨酸和异亮氨酸生物合成	C04411	HMDB0012156	pos	-	-	Metabolism;Metabolism;Metabolism;Metabolism;Metabolism	Global and overview maps;Global and overview maps;Global and overview maps;Global and overview maps;Amino acid metabolism	Lipids and lipid-like molecules	Fatty Acyls	218.102	M+ACN+H	C7H12O5	2.2879	0.0889354	0	49.7	-0.0249468	126576-14-5	Fatty acids and conjugates	4.2332	4.1844	4.3198	4.164	4.2758	4.2015	4.3336	4.3862	4.3547	4.383	4.3175	4.3309	4.6257	4.606	4.5649	4.5991	4.602	4.5654	4.5453	4.5252	4.5573	4.4727	4.5412	4.4793
pos_1472	M-Coumaric acid	-	metab_518	map01100;map01220;map00360;map01120	Metabolic pathways;Degradation of aromatic compounds;Phenylalanine metabolism;Microbial metabolism in diverse environments	代谢途径;芳香族化合物的降解;苯丙氨酸代谢;不同环境中的微生物代谢	C12621	HMDB0001713	pos	-	-	Metabolism;Metabolism;Metabolism;Metabolism	Global and overview maps;Global and overview maps;Amino acid metabolism;Global and overview maps	Phenylpropanoids and polyketides	Cinnamic acids and derivatives	165.055	M+H	C9H8O3	2.3032	0.012503	56.5	0	0.486936	14755-02-3	Hydroxycinnamic acids and derivatives	4.068	4.0269	4.0809	4.1229	4.0978	4.0303	4.2001	4.1786	4.1724	4.1622	4.2725	4.2531	4.0803	3.8536	3.8781	3.9225	3.9899	3.9608	4.3363	4.3677	4.302	4.2816	4.3756	4.3061
pos_1473	5-Hydroxy-L-tryptophan	5-羟基-L-色氨酸	metab_519	map01100;map04726;map01063;map00380;map04361	Metabolic pathways;Serotonergic synapse;Biosynthesis of alkaloids derived from shikimate pathway;Tryptophan metabolism;Axon regeneration	代谢途径;5-羟色胺能突触;莽草酸途径生物碱的生物合成;色氨酸代谢;轴突再生	C00643	HMDB0000472;PW_C000358	pos	-	-	Metabolism;Organismal Systems;Metabolism;Metabolism;Organismal Systems	Global and overview maps;Nervous system;Chemical structure transformation maps;Amino acid metabolism;Development and regeneration	Organoheterocyclic compounds	Indoles and derivatives	221.092	M+H	C11H12N2O3	2.3032	0.00282785	0	44	0.162027	4350-09-08	Tryptamines and derivatives	4.7061	4.6525	4.7371	4.641	4.692	4.673	4.8822	4.8795	4.8853	4.8817	4.8901	4.9461	4.4918	4.5115	4.4791	4.5581	4.5614	4.4877	5.0633	5.0471	5.0582	5.0445	5.0674	5.0318
pos_1480	Isoleucyl-Glutamate	谷氨酸异亮氨酸	metab_527	-	-	-	-	HMDB0028906	pos	-	-	-	-	Organic acids and derivatives	Carboxylic acids and derivatives	243.134	M+H-H2O	C11H20N2O5	2.3889	0.012695	0	55.4	0.307643	-	Amino acids, peptides, and analogues	4.0339	3.9828	3.8985	3.7642	3.7808	3.8151	4.4274	4.4461	4.4252	4.4765	4.5408	4.467	4.1023	4.0653	4.1179	4.2139	4.1774	4.1323	4.4106	4.3872	4.3829	4.3435	4.3309	4.3349
pos_1486	3-Deazaadenosine	3-脱氮腺苷	metab_533	-	-	-	C01736	HMDB0245849;HMDB0029956	pos	-	-	-	-	Nucleosides, nucleotides, and analogues	Imidazole[4,5-c]pyridine ribonucleosides and ribonucleotides	289.089	M+Na	C11H14N4O4	2.4194	0.00145697	0	40.8	-4.9686	550-33-4	Not Available	4.3597	4.2354	4.36	3.9931	4.1733	4.2474	4.74	4.6791	4.7045	4.6712	4.4808	4.6992	3.2058	3.5266	3.4156	3.5687	3.5336	3.7031	4.6754	4.6645	4.6645	4.7022	4.7022	4.6805
pos_1489	6-Methylthioguanine	-	metab_536	-	-	-	-	-	pos	-	-	-	-	-	-	182.05	M+H	C6H7N5S	2.4661	0.00385637	50.2	0	0.363091	-	-	4.6885	4.6514	4.6613	4.5615	4.6147	4.6473	4.8071	4.7821	4.8102	4.8075	4.7418	4.8499	4.971	4.9536	4.9249	4.9915	4.9707	4.9649	4.7774	4.7363	4.738	4.7264	4.7737	4.7318
pos_1492	Tuliposide A	郁金香甙A	metab_540	-	-	-	C08561	LMFA13010041;HMDB0303140	pos	-	-	-	-	Organic oxygen compounds	Organooxygen compounds	296.135	M+NH4	C11H18O8	2.4738	0.00670836	0	76.4	4.99881	19870-30-5	Carbohydrates and carbohydrate conjugates	5.443	5.4142	5.4229	5.3457	5.3441	5.3976	5.6628	5.6926	5.6988	5.6659	5.7253	5.7378	5.711	5.6758	5.647	5.6853	5.6902	5.6974	5.5923	5.5977	5.5574	5.5441	5.6118	5.531
pos_1493	2-Aminoheptanedioic Acid	2-氨基庚二酸	metab_541	-	-	-	-	HMDB0034252	pos	-	-	-	-	Organic acids and derivatives	Carboxylic acids and derivatives	158.081	M+H-H2O	C7H13NO4	2.4895	0.00896744	40.7	0	0.251179	3721-85-5	Amino acids, peptides, and analogues	4.6579	4.6254	4.6432	4.6122	4.5997	4.6274	4.6316	4.6135	4.6494	4.5749	4.5752	4.6579	4.8024	4.736	4.7672	4.8404	4.8105	4.834	4.6454	4.6796	4.634	4.6356	4.6653	4.5968
pos_1494	Methyldopa	甲基多巴	metab_542	-	-	-	C07194	HMDB0251525;HMDB0011754;MJDBOTE0001405	pos	-	-	-	-	Phenylpropanoids and polyketides	Phenylpropanoic acids	253.118	M+ACN+H	C10H13NO4	2.4972	0.021698	0	57.8	0.132402	555-30-6	Not Available	4.1542	4.1045	4.2234	3.8779	4.0164	4.0258	4.5396	4.554	4.5872	4.6017	4.5914	4.6879	4.2898	4.1569	4.2156	4.2884	4.2527	4.2902	4.4619	4.4738	4.4497	4.442	4.4723	4.4624
pos_1495	N-Acetyl-a-neuraminic acid	N-乙酰-a-神经氨酸	metab_543	-	-	-	C19909	HMDB0000773	pos	-	-	-	-	Organic oxygen compounds	Organooxygen compounds	274.093	M+H-2H2O	C11H19NO9	2.5047	0.0176632	0	78.9	3.097	21646-00-4	Carbohydrates and carbohydrate conjugates	4.5094	4.4887	4.4504	4.4298	4.5389	4.4801	4.6632	4.6692	4.6604	4.618	4.6549	4.6756	4.1638	4.2206	4.1399	4.2305	4.1741	4.2327	4.1565	4.1508	4.1369	4.1309	4.2463	4.2138
pos_1503	N-Acetylmuramoyl-Ala	N-乙酰壁氨酰-Ala	metab_553	-	-	-	C02999	HMDB0060494	pos	-	-	-	-	Organic oxygen compounds	Organooxygen compounds	347.145	M+H-H2O	C14H24N2O9	2.5429	0.0128032	0	48	0.271859	-	Carbohydrates and carbohydrate conjugates	4.6839	4.5543	4.6313	4.5665	4.6101	4.515	4.7765	4.7736	4.7872	4.7429	4.7069	4.8399	4.6331	4.7151	4.6931	4.6478	4.746	4.7047	4.6453	4.7176	4.6936	4.7164	4.6268	4.5243
pos_1509	3-Deoxy-D-glycero-D-galacto-2-nonulosonic acid	3-脱氧-D-甘油-D-半乳糖-2-非果糖酸	metab_559	-	-	-	-	HMDB0000425	pos	-	-	-	-	Organic oxygen compounds	Organooxygen compounds	310.114	M+ACN+H	C9H16O9	2.5818	0.00694506	0	64.1	4.42145	22594-61-2	Carbohydrates and carbohydrate conjugates	5.0254	4.9738	4.9602	4.9054	4.9808	4.9191	5.3497	5.3286	5.3687	5.2905	5.295	5.3995	5.2737	5.2858	5.2835	5.3234	5.3229	5.2986	5.4272	5.4032	5.3665	5.3487	5.3814	5.3598
pos_1512	(5S,6R)-Methyl 5,6,7-trihydroxyheptanoate	（5S，6R）-5,6,7-三羟基庚酸甲酯	metab_563	-	-	-	-	HMDB0247393	pos	-	-	-	-	Lipids and lipid-like molecules	Fatty Acyls	234.134	M+ACN+H	C8H16O5	2.5894	0.0151716	0	54	0.0388589	-	Fatty alcohols	4.5571	4.4661	4.5699	4.3633	4.5355	4.4746	4.6744	4.6556	4.6736	4.6034	4.611	4.7013	4.8204	4.8563	4.8741	4.8863	4.8739	4.9018	4.8657	4.8273	4.8253	4.7634	4.8147	4.7408
pos_1515	3-Methoxytyramine	3-甲氧基酪胺	metab_566	map01100;map01063;map00965;map00350;map04728	Metabolic pathways;Biosynthesis of alkaloids derived from shikimate pathway;Betalain biosynthesis;Tyrosine metabolism;Dopaminergic synapse	代谢途径;莽草酸途径生物碱的生物合成;倍他林生物合成;酪氨酸代谢;多巴胺能突触	C05587	PW_C000015;HMDB0259535;HMDB0000022	pos	-	-	Metabolism;Metabolism;Metabolism;Metabolism;Organismal Systems	Global and overview maps;Chemical structure transformation maps;Biosynthesis of other secondary metabolites;Amino acid metabolism;Nervous system	Benzenoids	Phenols	132.081	M+H-2H2O	C9H13NO2	2.6129	0.0120892	0	36.8	0.354104	554-52-9	Benzenediols	4.0871	3.9764	4.166	3.7648	4.0768	4.013	4.3131	4.3199	4.3049	4.3221	4.3613	4.3721	4.2004	4.0834	4.1354	4.2	4.1781	4.1564	4.1617	4.1323	4.1232	4.0438	4.1572	4.0326
pos_1516	4-Hydroxyquinoline	4-羟基喹啉	metab_567	-	-	-	C06343	HMDB0246466	pos	-	-	-	-	Organoheterocyclic compounds	Quinolines and derivatives	146.06	M+H	C9H7NO	2.6129	0.0118336	91.2	0	0.00351481	611-36-9	Quinolones and derivatives	4.9863	4.9418	4.9455	4.8632	4.9563	4.922	5.0613	5.0868	5.0953	5.0465	5.0787	5.1166	4.9937	4.9532	4.9251	4.9537	4.9763	4.9487	4.961	4.9251	4.9285	4.9171	4.9146	4.8719
pos_1518	Ethyl-4-hydroxymethyl-3(2H)-Furanone	-	metab_569	-	-	-	-	-	pos	-	-	-	-	-	-	107.05	M+H-2H2O	C7H10O3	2.6282	0.0508261	0	44.3	2.66414	-	-	3.8562	3.8227	3.9288	3.7252	3.7169	3.741	3.9043	3.9334	3.8787	3.8495	3.8532	3.9582	4.0687	4.027	4.0187	4.0404	4.0663	4.0568	4.0793	4.0816	4.0668	4.0594	4.0491	4.0587
pos_1534	3-2-carboxyphenylcatechol	3-2-羧苯基邻苯二酚	metab_583	-	-	-	-	HMDB0304114	pos	-	-	-	-	Benzenoids	Benzene and substituted derivatives	212.047	M+H-H2O	C13H9O4-	2.7085	0.113493	0	31.2	1.49949	-	Biphenyls and derivatives	3.3611	3.5983	3.3553	3.6014	3.3564	3.3625	3.4246	3.3611	3.7633	3.3672	3.7608	3.7435	3.3892	4.1438	3.4607	3.4238	3.7709	3.9127	4.1962	4.0379	4.2006	4.0541	4.134	4.3482
pos_1537	2-Naphthylamine	-	metab_585	-	-	-	C02227	HMDB0041802	pos	-	-	-	-	Benzenoids	Naphthalenes	144.081	M+H	C10H9N	2.7386	0.0255073	40.6	0	0.228991	91-59-8	Not Available	4.392	4.1579	4.3672	4.1676	4.2194	4.2545	4.68	4.6775	4.6533	4.6537	4.6867	4.6525	4.4438	4.4104	4.3957	4.4446	4.4126	4.4978	4.4826	4.4535	4.413	4.3457	4.4099	4.3956
pos_1540	Beta-Hydroxy-gamma-trimethylaminobutyric acid	-	metab_589	-	-	-	-	HMDB0244982	pos	-	-	-	-	Organic acids and derivatives	Carboxylic acids and derivatives	144.102	M+H-H2O	C7H15NO3	2.7614	0.00872462	0	52	0.242765	-	Amino acids, peptides, and analogues	5.0215	4.9743	5.0007	4.996	5.0324	5.0117	5.1567	5.1507	5.133	5.1709	5.1803	5.2055	4.8609	4.7846	4.7954	4.83	4.8401	4.8586	5.2872	5.2606	5.2703	5.2392	5.2921	5.2307
pos_1541	Etiracetam	依替拉西坦	metab_590	-	-	-	C07841	HMDB0252105;HMDB0015333	pos	-	-	-	-	Organic acids and derivatives	Carboxylic acids and derivatives	171.113	M+H	C8H14N2O2	2.7614	0.00517574	0	42.7	0.725306	102767-28-2	Amino acids, peptides, and analogues	5.4274	5.3823	5.3858	5.3798	5.4272	5.4086	5.5448	5.5464	5.542	5.5758	5.6045	5.6307	5.1012	5.0068	5.0547	5.0652	5.0868	5.1312	5.7176	5.7128	5.7128	5.6988	5.7299	5.6791
pos_1543	4-Chlorotoluene	4-氯甲苯	metab_592	-	-	-	C14451	HMDB0246404	pos	-	-	-	-	Benzenoids	Benzene and substituted derivatives	168.057	M+ACN+H	C7H7Cl	2.769	0.0433918	0	31.3	0.296227	106-43-4	Halobenzenes	3.6164	3.2992	3.6815	2.976	3.5258	2.9897	3.9452	3.9573	3.9956	3.9753	3.8702	3.9303	3.8332	3.6056	3.5774	3.7078	3.8608	3.8691	4.2698	4.206	4.2273	4.1945	4.2759	4.2319
pos_1544	N-[(3s)-2-Oxotetrahydrofuran-3-Yl]butanamide	-	metab_593	-	-	-	-	HMDB0247190	pos	-	-	-	-	Organic acids and derivatives	Carboxylic acids and derivatives	216.06	M+2Na-H	C8H13NO3	2.769	0.0324769	0	61.1	-3.52047	-	Amino acids, peptides, and analogues	4.1311	3.7953	3.7267	3.798	3.866	3.764	4.3413	4.3702	4.3626	4.4376	4.3085	4.4011	4.256	4.1681	4.2245	4.2056	4.1753	4.2417	4.7637	4.7175	4.6232	4.6289	4.6848	4.6156
pos_1548	Apigenin 7,4'-dimethyl ether	芹菜素7,4'-二甲醚	metab_597	-	-	-	C10019	LMPK12111029;HMDB0132454	pos	-	-	-	-	Phenylpropanoids and polyketides	Flavonoids	340.118	M+ACN+H	C17H14O5	2.7918	0.00307493	0	40.3	0.0197872	5128-44-9	O-methylated flavonoids	4.7699	4.5306	4.7589	4.5707	4.6849	4.7105	4.6677	4.7172	4.6561	4.6711	4.6033	4.7655	4.5526	4.5152	4.5133	4.5536	4.3821	4.4695	4.4943	4.5021	4.4234	4.5466	4.3884	4.4514
pos_1552	2,3-Diphenylacrylic acid	2,3-二苯基丙烯酸	metab_602	-	-	-	-	HMDB0248241	pos	-	-	-	-	Phenylpropanoids and polyketides	Stilbenes	242.118	M+NH4	C15H12O2	2.8228	0.0192438	0	42.1	3.40056	-	Not Available	4.6194	4.5303	4.6449	4.5622	4.8922	5.3444	4.395	4.3893	4.3747	4.5688	4.7966	4.9827	5.1589	5.0989	5.1479	5.2076	5.3092	5.3878	4.9557	4.931	5.2262	5.0722	5.398	5.2043
pos_1553	(S)-2,3-Dihydro-7-hydroxy-2-methyl-4-oxo-4H-1-benzopyran-5-acetic acid	（S） -2,3-二氢-7-羟基-2-甲基-4-氧代-4H-1-苯并吡喃-5-乙酸	metab_603	-	-	-	-	HMDB0040407	pos	-	-	-	-	Organoheterocyclic compounds	Benzopyrans	237.076	M+H	C12H12O5	2.8305	0.111551	0	44.6	0.0342874	94356-37-3	1-benzopyrans	3.7496	3.4396	3.4868	3.5661	3.2085	3.6806	4.5493	4.4528	4.4985	4.494	4.4325	4.5394	4.9166	4.8245	4.8221	4.8869	4.8756	4.875	4.2969	4.2886	4.2905	4.3428	4.2787	4.2549
pos_1558	N6-Acetyl-L-lysine	N6-乙酰-L-赖氨酸	metab_608	map01100;map00310	Metabolic pathways;Lysine degradation	代谢途径;赖氨酸降解	C02727	HMDB0000206	pos	-	-	Metabolism;Metabolism	Global and overview maps;Amino acid metabolism	Organic acids and derivatives	Carboxylic acids and derivatives	171.113	M+H-H2O	C8H16N2O3	2.8616	0.0260513	0	50.6	0.519198	692-04-6	Amino acids, peptides, and analogues	5.4178	5.3753	5.3726	5.3415	5.3842	5.3703	5.5503	5.5369	5.5456	5.5696	5.5929	5.6301	5.0137	4.972	4.982	4.9951	5.0196	5.0009	5.6995	5.6911	5.6963	5.6916	5.7392	5.6667
pos_1559	(-)-Abscisic acid	（-）-脱落酸	metab_609	-	-	-	C11060	HMDB0243505;LMPR0103050008	pos	-	-	-	-	Lipids and lipid-like molecules	Prenol lipids	303.097	M+K	C15H20O4	2.8616	0.0416117	0	53.4	-6.91119	-	Sesquiterpenoids	4.5025	4.324	4.2322	4.1882	4.1549	3.9889	5.1831	5.1495	5.1541	5.0965	5.1235	5.1473	4.0879	4.0851	4.0514	3.9589	4.2087	4.0906	4.4191	4.406	4.4117	4.39	4.4844	4.4065
pos_1564	4-Chlorophenylacetic acid	4-氯苯基乙酸	metab_615	map01120;map00350;map00621	Microbial metabolism in diverse environments;Tyrosine metabolism;Dioxin degradation	不同环境中的微生物代谢;酪氨酸代谢;二恶英降解	C03077	HMDB0246401	pos	-	-	Metabolism;Metabolism;Metabolism	Global and overview maps;Amino acid metabolism;Xenobiotics biodegradation and metabolism	Benzenoids	Benzene and substituted derivatives	212.047	M+ACN+H	C8H7ClO2	2.8921	0.0277394	0	34.8	0.218057	1878-66-6	Halobenzenes	4.482	4.4039	4.4714	4.3798	4.3444	4.33	4.5181	4.4937	4.5284	4.5557	4.5587	4.5364	4.7769	4.8022	4.7237	4.8326	4.7519	4.8051	4.9476	4.9306	4.9359	4.9441	4.9795	4.8969
pos_1567	Sinapyl alcohol	辛那普利	metab_618	map01100;map00940;map01110;map01061	Metabolic pathways;Phenylpropanoid biosynthesis;Biosynthesis of secondary metabolites;Biosynthesis of phenylpropanoids	代谢途径;苯丙烷生物合成;次级代谢产物的生物合成;苯丙烷类化合物的生物合成	C02325	HMDB0013070	pos	-	-	Metabolism;Metabolism;Metabolism;Metabolism	Global and overview maps;Biosynthesis of other secondary metabolites;Global and overview maps;Chemical structure transformation maps	Benzenoids	Phenols	193.086	M+H-H2O	C11H14O4	2.8998	0.0273719	82	0	0.331702	537-33-7	Methoxyphenols	3.3165	3.4768	3.0471	2.991	3.4832	3.0047	4.1611	4.1644	4.1462	4.1423	4.1596	4.2771	4.4944	4.506	4.4394	4.5506	4.4981	4.5559	4.307	4.3089	4.2911	4.3235	4.3308	4.1957
pos_1568	Coutaric acid	香豆酸	metab_619	map04742;map04974	Taste transduction;Protein digestion and absorption	味觉传导;蛋白质消化吸收	C01327	HMDB0029225	pos	-	-	Organismal Systems;Organismal Systems	Sensory system;Digestive system	Benzenoids	Benzene and substituted derivatives	372.186	M+Na	C18H27N3O4	2.8998	0.110579	0	43.3	-8.84154	-	Benzoic acids and derivatives	3.4668	3.3149	3.661	3.3163	3.485	3.3299	4.7461	4.6342	4.6343	4.6632	4.6981	4.6498	3.3537	3.7335	3.3436	3.353	3.3689	3.6805	4.4515	4.5014	4.5592	4.402	4.5046	4.4392
pos_1570	3-Amino-2,3-dihydrobenzoic acid	3-氨基-2,3-二氢苯甲酸	metab_622	-	-	-	C12110	HMDB0251519	pos	-	-	-	-	Organic acids and derivatives	Carboxylic acids and derivatives	317.09	2M+K	C7H9NO2	2.9153	0.0105647	0	35.6	0.294485	87980-11-8	Amino acids, peptides, and analogues	4.8924	4.7977	4.8806	4.6961	4.8809	4.9258	3.6533	0.4616	3.6931	3.3716	3.6079	3.9064	4.807	4.7716	4.7497	4.8182	4.8815	4.9497	4.7479	4.7823	4.7491	4.7243	4.8522	4.782
pos_1574	4-Hydroxy-2,6,6-trimethyl-3-oxo-1,4-cyclohexadiene-1-carboxaldehyde	4-羟基-2,6,6-三甲基-3-氧代-1,4-环己二烯-1-甲醛	metab_626	-	-	-	-	HMDB0037602	pos	-	-	-	-	Organic oxygen compounds	Organooxygen compounds	198.113	M+NH4	C10H12O3	2.9539	0.0127024	0	62.8	0.605507	35692-95-6	Carbonyl compounds	5.19	5.146	5.1357	5.0886	5.08	5.0193	5.1222	5.0902	5.1228	5.1443	5.1299	5.1633	4.9374	4.8847	4.8749	4.9432	4.8573	4.9525	4.9885	4.9804	4.9473	4.9614	5.0081	4.9571
pos_1575	3-Hydroxy-N6,N6,N6-trimethyl-L-lysine	3-羟基-N6，N6，N6-三甲基-L-赖氨酸	metab_627	map01100;map00310	Metabolic pathways;Lysine degradation	代谢途径;赖氨酸降解	C01259	PW_C001098;HMDB0001422	pos	-	-	Metabolism;Metabolism	Global and overview maps;Amino acid metabolism	Organic acids and derivatives	Carboxylic acids and derivatives	244.118	M+K	C9H21N2O3+	2.9539	0.0351936	0	56.7	-1.86638	-	Amino acids, peptides, and analogues	5.6961	5.6884	5.659	5.5898	5.6012	5.5485	5.6633	5.6235	5.6546	5.6547	5.6479	5.6844	5.4446	5.3639	5.3943	5.4354	5.4023	5.4151	5.4988	5.4811	5.4245	5.449	5.469	5.414
pos_1577	Coumafuryl	香豆酰	metab_629	-	-	-	C18599	HMDB0250486	pos	-	-	-	-	Phenylpropanoids and polyketides	Coumarins and derivatives	340.118	M+ACN+H	C17H14O5	2.9617	0.0119104	0	46.3	0.532725	117-52-2	Hydroxycoumarins	5.0626	5.01	5.0891	5.0556	5.0371	5.0113	5.058	5.0001	5.0354	4.9476	4.9074	4.9786	4.7779	4.8425	4.8694	4.9352	4.827	4.8339	4.889	4.7804	4.8857	4.8906	4.8908	4.8961
pos_1579	2-(1,2-Diamino-1-propenyl)phenol	2-（1,2-二氨基-1-丙烯基）苯酚	metab_631	-	-	-	-	HMDB0034900	pos	-	-	-	-	Benzenoids	Phenols	147.092	M+H-H2O	C9H12N2O	2.9924	0.0216694	0	38.9	0.327212	173559-57-4	1-hydroxy-4-unsubstituted benzenoids	3.9698	4.1144	4.1028	3.9409	3.903	3.9761	4.3164	4.2557	4.2767	4.2636	4.3133	4.3733	4.3973	4.3768	4.3261	4.3486	4.3993	4.3637	4.4538	4.4007	4.3784	4.3481	4.3951	4.3496
pos_1581	Coumarin	香豆素	metab_634	map01110;map00940	Biosynthesis of secondary metabolites;Phenylpropanoid biosynthesis	次级代谢产物的生物合成;苯丙烷生物合成	C05851	HMDB0001218	pos	-	-	Metabolism;Metabolism	Global and overview maps;Biosynthesis of other secondary metabolites	Phenylpropanoids and polyketides	Coumarins and derivatives	164.071	M+NH4	C9H6O2	3.0079	0.0506633	85	0	-0.250387	91-64-5	Not Available	4.7714	4.714	4.7393	4.6913	4.6318	4.5736	4.2377	4.2116	4.197	4.2487	4.1802	4.3257	4.3623	4.2163	4.302	4.3676	4.2776	4.3388	4.3775	4.2973	4.311	4.2995	4.3433	4.326
pos_1584	Tranexamic Acid	氨甲环酸	metab_637	-	-	-	C12535	PW_C008836;HMDB0014447;MJDBOTE0000780	pos	-	-	-	-	Organic acids and derivatives	Carboxylic acids and derivatives	158.118	M+H	C8H15NO2	3.0156	0.00587851	60.3	0	0.363143	1197-18-8	Amino acids, peptides, and analogues	5.9038	5.8684	5.8662	5.8177	5.8179	5.8211	5.9077	5.8638	5.8839	5.8921	5.9203	5.9264	5.9774	5.929	5.9405	5.9865	5.9674	5.9798	5.8975	5.8961	5.88	5.893	5.9224	5.8724
pos_1587	Atractylodin	苍术素	metab_640	-	-	-	C16918	HMDB0248710	pos	-	-	-	-	Organoheterocyclic compounds	Heteroaromatic compounds	200.107	M+NH4	C13H10O	3.0696	0.00953966	0	49.4	0.519675	55290-63-6	Not Available	4.2994	4.2298	4.2731	4.1778	4.1787	4.2453	4.3937	4.432	4.362	4.4248	4.3934	4.4697	4.3547	4.4017	4.3639	4.4193	4.375	4.4271	4.3668	4.4765	4.4234	4.4145	4.507	4.3935
pos_1592	N-Valylphenylalanine	N-戊酰苯丙氨酸	metab_646	-	-	-	-	HMDB0029134;HMDB0255244	pos	-	-	-	-	Organic acids and derivatives	Carboxylic acids and derivatives	265.155	M+H	C14H20N2O3	3.1155	0.0076148	83.5	0	0.00873089	3918-92-1	Amino acids, peptides, and analogues	4.6299	4.5801	4.5063	4.5383	4.5273	4.5421	4.9672	4.9502	4.9783	4.9835	4.9814	4.9739	4.6903	4.6232	4.6791	4.6703	4.6773	4.7213	4.867	4.9129	4.8685	4.8392	4.9113	4.8036
pos_1595	Hydroxyatrazine	羟基莠去津	metab_649	map01100;map01120;map00791	Metabolic pathways;Microbial metabolism in diverse environments;Atrazine degradation	代谢途径;不同环境中的微生物代谢;阿特拉津降解	C06552	HMDB0062766	pos	-	-	Metabolism;Metabolism;Metabolism	Global and overview maps;Global and overview maps;Xenobiotics biodegradation and metabolism	Organoheterocyclic compounds	Triazines	198.135	M+H	C8H15N5O	3.1534	0.00925053	99.3	0	0.539462	2163-68-0	1,3,5-triazines	5.7649	5.7244	5.6994	5.6846	5.6763	5.6647	5.8361	5.7964	5.8399	5.8431	5.8629	5.8712	5.8696	5.8186	5.8376	5.8761	5.8593	5.8587	5.8866	5.8646	5.8402	5.8475	5.8809	5.8299
pos_1597	Ent-Lamivudine	-	metab_651	-	-	-	-	HMDB0251826	pos	-	-	-	-	Nucleosides, nucleotides, and analogues	Nucleoside and nucleotide analogues	212.047	M+H-H2O	C8H11N3O3S	3.1611	0.0266756	0	45.3	-6.47796	-	3''-thia pyrimidine nucleosides	5.1862	5.1642	5.1435	5.0864	5.0179	4.8967	5.202	5.1934	5.2168	5.1498	5.1436	5.1577	4.387	4.4158	4.3585	4.4142	4.396	4.4012	5.2166	5.1996	5.1356	5.1755	5.1594	5.1234
pos_1599	Atraton	阿特拉顿	metab_653	-	-	-	C19098	HMDB0248713	pos	-	-	-	-	Organoheterocyclic compounds	Triazines	212.151	M+H	C9H17N5O	3.1689	0.00929659	42.6	0	0.336326	1610-17-9	Aminotriazines	5.0002	4.9806	5	4.9442	4.9677	4.9841	5.1958	5.1666	5.2051	5.1863	5.1844	5.2279	5.1578	5.1596	5.1969	5.1754	5.2117	5.1764	5.0467	5.041	5.0318	5.0645	5.0605	5.0243
pos_1600	1-Hydroxyisoquinoline	1-羟基异喹啉	metab_656	-	-	-	C06324	HMDB0243900	pos	-	-	-	-	Organoheterocyclic compounds	Isoquinolines and derivatives	146.06	M+H	C9H7NO	3.177	0.0203113	0	39.3	0.121792	-	Isoquinolones and derivatives	4.9094	4.8477	4.8025	4.8396	4.8158	4.8147	4.8264	4.7909	4.8239	4.8085	4.7992	4.8203	4.8232	4.8035	4.8491	4.8428	4.8429	4.8505	4.8129	4.8062	4.7927	4.8156	4.821	4.7589
pos_1601	Hippuric Acid	马尿酸	metab_657	map01100;map00360	Metabolic pathways;Phenylalanine metabolism	代谢途径;苯丙氨酸代谢	C01586	HMDB0000714;MJDBOTE0000525	pos	-	-	Metabolism;Metabolism	Global and overview maps;Amino acid metabolism	Benzenoids	Benzene and substituted derivatives	180.066	M+H	C9H9NO3	3.177	0.0927583	79	0	0.461089	495-69-2	Benzoic acids and derivatives	3.7183	3.7821	3.4921	3.3923	3.778	3.5819	3.7477	3.7833	3.6857	3.6647	3.8098	3.7467	4.2502	4.2925	4.2315	4.2931	4.2645	4.239	3.3046	3.4777	3.5918	3.7219	3.6516	3.7041
pos_1602	(S)-3-Hydroxyisobutyric acid	（S） -3-羟基异丁酸	metab_658	map01100;map00280	Metabolic pathways;Valine, leucine and isoleucine degradation	代谢途径;缬氨酸、亮氨酸和异亮氨酸降解	C06001	HMDB0000023;PW_C000016	pos	-	-	Metabolism;Metabolism	Global and overview maps;Amino acid metabolism	Organic acids and derivatives	Hydroxy acids and derivatives	87.0446	M+H-H2O	C4H8O3	3.1925	0.036436	0	36.2	5.41042	26543-05-5;2068-83-9	Beta hydroxy acids and derivatives	4.3714	4.32	4.294	4.2508	4.2542	4.2081	4.3858	4.3656	4.36	4.3589	4.361	4.4268	4.0711	4.0295	4.0497	4.0787	4.1226	4.0784	4.3032	4.3185	4.2758	4.2888	4.3697	4.2898
pos_1603	Gentamicin C	庆大霉素C	metab_659	-	-	-	C01918	HMDB0252688	pos	Antibiotics	Aminoglycosides	-	-	Organic oxygen compounds	Organooxygen compounds	432.281	M+H-H2O	C19H39N5O7	3.2003	0.0840113	0	69.3	-2.47435	11097-82-8	Carbohydrates and carbohydrate conjugates	5.0957	5.0901	5.1541	5.0946	5.0851	5.1755	5.2186	5.1788	5.2314	5.2561	5.1961	5.2575	5.0296	4.9937	4.9365	5.0566	4.9355	5.0342	4.9102	4.9738	4.9104	5.024	5.0267	4.8832
pos_1605	Fasoracetam	法索拉西坦	metab_661	-	-	-	C13311	HMDB0252174	pos	-	-	-	-	Organic acids and derivatives	Carboxylic acids and derivatives	197.128	M+H	C10H16N2O2	3.231	0.0226022	0	39.5	0.126752	110958-19-5	Amino acids, peptides, and analogues	3.2596	3.6379	3.5645	3.3966	3.3686	2.9599	2.9737	3.3025	2.9803	3.3625	2.9585	3.0118	4.6075	4.5341	4.621	4.5894	4.5113	4.5288	4.1574	4.0754	3.9667	3.982	3.9508	3.9212
pos_1608	Cichoriin	菊苣素	metab_664	-	-	-	C09206	HMDB0030821	pos	-	-	-	-	Phenylpropanoids and polyketides	Coumarins and derivatives	305.065	M+H-2H2O	C15H16O9	3.254	0.0266336	0	76.3	-0.2521	531-58-8	Coumarin glycosides	3.2857	3.272	3.2799	3.2734	3.2809	3.287	4.4184	4.2701	4.3216	4.3954	4.218	4.3395	4.7161	4.6202	4.6001	4.6906	4.5668	4.6723	4.2145	4.3436	4.3045	4.3345	4.331	4.2938
pos_1609	Diospyrin	薯蓣吡啶	metab_665	-	-	-	C10332	HMDB0038867;LMPK12020205	pos	-	-	-	-	Phenylpropanoids and polyketides	Flavonoids	467.119	M+H-H2O	C21H24O13	3.2622	0.0156875	0	50.5	0.730574	27838-81-9;28164-57-0	Flavonoid glycosides	3.7017	3.9144	4.052	4.2151	3.9189	3.727	4.9682	4.9292	5.0733	4.9139	4.9284	4.9489	5.2625	5.1882	5.281	5.2989	5.2029	5.282	4.9419	4.8958	4.847	4.8985	4.903	4.8569
pos_161	4-Hydroxyproline galactoside	4-羟脯氨酸半乳糖苷	metab_666	-	-	-	-	HMDB0029354	pos	-	-	-	-	Lipids and lipid-like molecules	Fatty Acyls	276.108	M+H-H2O, M+H, M+Na	C11H19NO8	1.8859	0.00775368	0	72.7	0.141097	80185-44-0	Fatty alcohol esters	4.9787	4.885	4.9801	4.8274	4.885	4.8183	5.4744	5.4602	5.4443	5.4529	5.4652	5.4536	5.1189	5.1132	5.0367	5.0508	5.0976	5.0392	5.5238	5.5206	5.5106	5.5264	5.5455	5.5156
pos_1610	7-Amino-4-methylcoumarin	7-氨基-4-甲基香豆素	metab_667	-	-	-	C01386	HMDB0247230	pos	-	-	-	-	Phenylpropanoids and polyketides	Coumarins and derivatives	217.097	M+ACN+H	C10H9NO2	3.2698	0.0133641	0	43.9	1.23395	26093-31-2	Not Available	3.8515	3.4748	3.4383	3.8167	3.5938	1.4849	4.8509	4.7941	4.8336	4.7998	4.7881	4.8519	3.4149	3.6771	3.5286	3.6385	3.1789	3.9254	4.3963	4.4031	4.33	4.3665	4.3071	4.3332
pos_1612	(-)-2-Difluoromethylornithine	（-）-2-二氟甲基鸟氨酸	metab_668	-	-	-	C07997	HMDB0242197	pos	-	-	-	-	Organic acids and derivatives	Carboxylic acids and derivatives	227.058	M+2Na-H	C6H12F2N2O2	3.2933	0.00870366	0	36.7	2.14963	-	Amino acids, peptides, and analogues	4.4267	4.414	4.3041	4.3425	4.3857	4.5827	4.6444	4.5511	4.6543	4.5574	4.648	4.6783	4.7972	4.7332	4.809	4.8562	4.8389	4.8755	4.9121	4.9097	4.8985	4.9148	5.0085	4.8962
pos_1613	3-Carboxy-4-methyl-5-ethyl-2-furanpropionic acid	3-羧基-4-甲基-5-乙基-2-呋喃丙酸	metab_669	-	-	-	-	HMDB0244411	pos	-	-	-	-	Lipids and lipid-like molecules	Fatty Acyls	227.091	M+H	C11H14O5	3.3165	0.0347292	0	55.2	-0.267944	-	Fatty acids and conjugates	4.4091	4.2808	4.3118	4.2808	4.2639	4.2103	4.335	4.2886	4.2312	4.3478	4.3367	4.4056	4.6032	4.5634	4.4792	4.5797	4.6051	4.5367	4.3588	4.4861	4.3724	4.457	4.4315	4.4234
pos_1616	Dimethylbenzimidazole	二甲基苯并咪唑	metab_672	map01100;map00860;map00740;map01240	Metabolic pathways;Porphyrin and chlorophyll metabolism;Riboflavin metabolism;Biosynthesis of cofactors	代谢途径;卟啉与叶绿素代谢;核黄素代谢;-	C03114	PW_C001957;HMDB0003701	pos	-	-	Metabolism;Metabolism;Metabolism;Metabolism	Global and overview maps;Metabolism of cofactors and vitamins;Metabolism of cofactors and vitamins;Global and overview maps	Organoheterocyclic compounds	Benzimidazoles	147.092	M+H	C9H10N2	3.3394	0.00829142	73.6	0	0.292848	582-60-5	Not Available	4.4398	4.3739	4.3802	4.3692	4.3546	4.3454	4.4624	4.4698	4.4294	4.4794	4.4372	4.4678	4.9017	4.8981	4.9037	4.9384	4.8849	4.9116	4.6408	4.6647	4.5986	4.6313	4.6347	4.5642
pos_1617	5'-Deoxy-5-fluorocytidine	5'-脱氧-5-氟胞苷	metab_673	map00983	Drug metabolism - other enzymes	药物代谢-其他酶	C16635	HMDB0060405	pos	-	-	Metabolism	Xenobiotics biodegradation and metabolism	Nucleosides, nucleotides, and analogues	5''-deoxyribonucleosides	210.067	M+H-2H2O	C9H12FN3O4	3.3472	0.0557951	0	73.8	-1.84985	-	Not Available	2.8706	3.0833	3.0611	2.8583	3.197	2.8719	2.8765	3.2512	2.8708	3.128	3.4339	3.4493	4.304	4.1131	4.2238	4.1945	4.2355	4.199	4.4869	4.4852	4.3936	4.3441	4.3874	4.3101
pos_1618	S-Nitroso-L-cysteinylglycine	S-亚硝基-L-半胱氨酸甘氨酸	metab_674	-	-	-	-	HMDB0257413	pos	-	-	-	-	Organic acids and derivatives	Carboxylic acids and derivatives	240.065	M+CH3OH+H	C5H9N3O4S	3.355	0.0140722	0	55.6	-0.854567	-	Amino acids, peptides, and analogues	3.7092	3.0718	3.4519	3.0555	3.5636	3.0691	3.0974	3.0678	3.3164	3.0786	3.0677	3.0854	3.9404	3.7568	3.9488	3.7682	3.7356	3.7015	4.9989	5.0093	4.9629	4.9575	5.0055	4.9633
pos_1620	Vanillylamine	香草胺	metab_677	map01100;map01063;map01110;map00998	Metabolic pathways;Biosynthesis of alkaloids derived from shikimate pathway;Biosynthesis of secondary metabolites;Biosynthesis of various secondary metabolites - part 2	代谢途径;莽草酸途径生物碱的生物合成;次级代谢产物的生物合成;多种次生代谢产物的生物合成Ⅱ	C16666	HMDB0012309	pos	-	-	Metabolism;Metabolism;Metabolism;Metabolism	Global and overview maps;Chemical structure transformation maps;Global and overview maps;Biosynthesis of other secondary metabolites	Benzenoids	Phenols	136.076	M+H-H2O	C8H11NO2	3.3705	0.0227447	0	38.5	0.563198	1196-92-5	Methoxyphenols	5.2776	5.2953	5.2463	5.2547	5.24	5.2588	5.2879	5.2358	5.2409	5.2562	5.2845	5.2818	5.2729	5.2195	5.238	5.2813	5.2682	5.2512	5.1149	5.1145	5.073	5.062	5.1289	5.0682
pos_1624	Zaluzanin D	扎鲁扎宁D	metab_681	-	-	-	-	HMDB0302712	pos	-	-	-	-	Lipids and lipid-like molecules	Prenol lipids	253.123	M+H-2H2O	C17H20O4	3.3858	0.0569848	0	44	3.42207	-	Terpene lactones	3.7646	3.9889	4.1712	3.9399	3.8644	4.1694	4.3876	4.3451	4.3799	4.172	4.2812	4.2255	4.3806	4.2514	4.189	4.3419	4.3981	4.214	4.4439	4.3267	4.244	4.2069	4.3261	4.2062
pos_1625	5-(Methylthio)-pentanonitrile	5-（甲硫基）-五硝基	metab_682	-	-	-	-	HMDB0302371	pos	-	-	-	-	Organic nitrogen compounds	Organonitrogen compounds	300.155	2M+ACN+H	C6H11NS	3.4013	0.0259408	0	48.9	-3.31204	-	Organic cyanides	5.0613	5.0044	5.0264	4.9962	5.0237	5.0571	4.9455	4.9387	4.9291	4.9039	4.9953	5.0045	4.8387	4.6928	4.7031	4.7263	4.7554	4.6869	5.1033	5.0979	5.1239	5.0789	5.1616	5.0798
pos_1627	Ketamine	氯胺酮	metab_684	-	-	-	C07525	HMDB0015352	pos	-	-	-	-	Benzenoids	Benzene and substituted derivatives	282.064	M+2Na-H	C13H16ClNO	3.4244	0.00833351	0	49.5	4.08126	6740-88-1	Halobenzenes	4.3243	4.2576	4.3889	4.3718	4.3644	4.4154	3.8519	3.8422	3.5225	3.2264	3.9123	3.8982	4.9444	4.8559	4.8415	4.928	4.9941	4.9926	4.7819	4.8329	4.7982	4.8385	4.8453	4.7741
pos_1628	5-Acetamidovalerate	5-乙酰氨基卵酸盐	metab_685	map01100;map00310	Metabolic pathways;Lysine degradation	代谢途径;赖氨酸降解	C03087	HMDB0012175;LMFA01030987	pos	-	-	Metabolism;Metabolism	Global and overview maps;Amino acid metabolism	Lipids and lipid-like molecules	Fatty Acyls	360.213	2M+ACN+H	C7H13NO3	3.4325	0.0517263	0	52.5	0.154999	-	Fatty acids and conjugates	5.0821	5.1028	5.056	5.0996	5.0323	4.905	5.3409	5.3519	5.3135	5.3715	5.35	5.3179	5.0334	4.9641	4.9552	5.046	5.0309	5.0293	5.2043	5.1832	5.1468	5.1155	5.1872	5.1049
pos_1629	N-[1-[(6-Chloropyridin-3-yl)methyl]imidazol-2-yl]nitramide	-	metab_686	-	-	-	-	-	pos	-	-	-	-	-	-	254.044	M+H	C9H8ClN5O2	3.4403	0.00540423	94.7	0	0.335148	-	-	3.0949	3.1533	3.0891	3.0826	3.0901	3.0962	3.1008	3.0949	3.095	3.101	3.0949	3.1125	3.12	3.1143	3.1099	3.1193	3.1169	3.1222	4.6776	4.6844	4.5779	4.6281	4.6155	4.6241
pos_1631	(E,E)-1-Chloro-3,11-tridecadiene-5,7,9-triyn-2-ol	（E，E）-1-氯-3,11-十三碳二烯-5,7,9-三炔-2-醇	metab_688	-	-	-	-	HMDB0034007	pos	-	-	-	-	Organohalogen compounds	Halohydrins	236.084	M+NH4	C13H11ClO	3.4478	0.0291372	0	57.9	0.272515	-	Chlorohydrins	3.2261	3.8644	3.7904	3.877	3.756	3.4181	4.8317	4.8519	4.8248	4.7693	4.7705	4.7884	3.2513	3.2456	3.2411	3.2506	3.2482	3.2535	4.6777	4.621	4.5119	4.4577	4.5086	4.4742
pos_1634	4-Chloro-L-phenylalanine	4-氯-L-苯丙氨酸	metab_691	-	-	-	-	HMDB0244605	pos	-	-	-	-	Organic acids and derivatives	Carboxylic acids and derivatives	241.074	M+ACN+H	C9H10ClNO2	3.4863	0.0246523	0	67.5	0.0907439	-	Amino acids, peptides, and analogues	5.7958	5.8187	5.8021	5.763	5.7924	5.9337	5.8276	5.8276	5.8267	5.8319	5.9392	5.9798	5.7648	5.7137	5.734	5.7751	5.8398	5.8535	6.0663	6.0803	6.1252	6.0747	6.2879	6.1474
pos_1635	Ile Leu	-	metab_692	-	-	-	-	-	pos	-	-	-	-	-	-	245.186	M+H	C12H24N2O3	3.4863	0.027276	56.2	0	0.230209	-	-	4.9778	4.9446	4.9006	4.8653	4.892	4.8686	5.2655	5.2395	5.2613	5.2442	5.274	5.2428	5.0901	4.9944	5.0059	5.0373	5.0467	5.0131	5.1717	5.1823	5.1255	5.1446	5.1678	5.1263
pos_1637	Lagociclovir	拉戈西洛韦	metab_693	-	-	-	-	HMDB0253955	pos	-	-	-	-	Nucleosides, nucleotides, and analogues	Purine nucleosides	252.087	M+H-H2O	C10H12FN5O3	3.5244	0.240612	0	67.6	-9.60388	-	Purine 2'',3''-dideoxyribonucleosides	3.4811	3.4674	3.4752	3.4687	3.4763	3.4824	4.6092	4.5775	4.5911	4.6238	4.5882	4.6147	3.9576	3.904	3.7722	3.9906	3.9197	4.0287	3.9911	4.0624	3.6525	3.9538	4.0653	3.9509
pos_1638	2-(9H-Fluoren-1-yl)acetamide	2-（9H-芴-1-基）乙酰胺	metab_694	-	-	-	-	HMDB0257581	pos	-	-	-	-	Benzenoids	Fluorenes	262.063	M+K	C15H13NO	3.5321	0.0172232	0	37.1	0.248549	-	Not Available	4.1838	4.0788	4.2282	4.1269	3.9362	3.7505	4.2003	4.2687	4.2169	4.0859	3.9118	4.2573	4.5646	4.5086	4.5126	4.6016	4.4619	4.5424	4.3552	4.3322	4.3135	4.2595	4.2688	4.3126
pos_1642	Tryptophyl-Aspartate	天冬氨酸色氨酸	metab_699	-	-	-	-	HMDB0029079	pos	-	-	-	-	Organic acids and derivatives	Carboxylic acids and derivatives	284.105	M+H-2H2O	C15H17N3O5	3.5783	0.0219806	0	56.8	5.60545	-	Amino acids, peptides, and analogues	4.0128	3.652	3.9515	3.6102	3.4311	3.7177	4.5767	4.5064	4.5017	4.5198	4.5511	4.5094	3.1343	3.1286	3.1242	3.1336	3.1312	3.1365	4.8108	4.781	4.7067	4.7185	4.7918	4.7313
pos_1649	5-L-Glutamyl-taurine	5-L-谷氨酰牛磺酸	metab_706	map00430	Taurine and hypotaurine metabolism	牛磺酸和低牛磺酸代谢	C05844	PW_C002088;HMDB0004195	pos	-	-	Metabolism	Metabolism of other amino acids	Organic acids and derivatives	Carboxylic acids and derivatives	287.091	M+CH3OH+H	C7H14N2O6S	3.601	0.0134392	0	60.4	2.5252	56488-60-9	Amino acids, peptides, and analogues	3.3606	3.3171	3.3249	3.3184	3.3259	3.332	5.2012	5.1842	5.1953	5.1815	5.2505	5.2176	4.9955	4.9472	4.9467	4.9566	4.9892	4.9015	5.4319	5.4337	5.3375	5.3908	5.407	5.3844
pos_1653	(+/-)-Tryptophan	-	metab_711	-	-	-	C00806	HMDB0030396	pos	-	-	-	-	Organoheterocyclic compounds	Indoles and derivatives	205.097	M+H	C11H12N2O2	3.6473	0.00779189	0	59.9	0.570125	1954-12-06	Indolyl carboxylic acids and derivatives	4.8799	4.8683	4.8272	4.8199	4.8871	4.7903	5.1262	5.1441	5.1398	5.1597	5.155	5.1772	4.639	4.5979	4.6088	4.6631	4.6443	4.5992	5.2868	5.2772	5.2667	5.2572	5.2989	5.2516
pos_1654	4-Chloro-3-ethoxy-7-guanidinoisocoumarin	4-氯-3-乙氧基-7-胍异香豆素	metab_712	-	-	-	-	HMDB0246385	pos	-	-	-	-	Phenylpropanoids and polyketides	Isocoumarins and derivatives	282.064	M+H	C12H12ClN3O3	3.6549	0.0104019	0	60.8	0.237855	-	Not Available	4.5906	4.5629	4.5126	4.3913	4.4374	4.6862	4.1414	4.1652	4.1365	4.2096	4.2707	4.2588	5.2079	5.122	5.1212	5.2073	5.1316	5.1774	4.9492	4.9974	4.9678	4.9103	5.0459	4.9795
pos_1662	Phellopterin	黄柏素	metab_721	-	-	-	C17047	HMDB0256386	pos	-	-	-	-	Phenylpropanoids and polyketides	Coumarins and derivatives	664.217	2M+ACN+Na	C17H16O5	3.7237	0.0386141	0	58.3	2.97265	2543-94-4	Furanocoumarins	3.8278	3.8142	3.822	3.8155	3.8231	3.8292	4.9818	5.0728	5.003	4.9328	4.8829	5.0326	4.8543	4.6207	4.8465	4.7422	4.8622	4.893	5.2636	5.3048	5.1804	5.2631	5.3308	5.1886
pos_1663	Ile Phe	-	metab_722	-	-	-	-	-	pos	-	-	-	-	-	-	279.17	M+H	C15H22N2O3	3.7392	0.047462	42.3	0	-1.10051	-	-	4.39	4.4844	4.35	4.3795	4.4139	4.3172	4.8905	4.9095	4.8346	4.8969	4.8772	4.9576	4.6797	4.5527	4.5434	4.666	4.4754	4.6363	4.8571	4.8229	4.7127	4.7592	4.8771	4.8275
pos_1665	4'-Hydroxyacetophenone 4'-[4-hydroxybenzoyl-(->5)-apiosyl-(1->2)-glucoside]	-	metab_724	-	-	-	-	HMDB0036332	pos	-	-	-	-	Organic oxygen compounds	Organooxygen compounds	568.202	M+NH4	C26H30O13	3.7546	0.0121713	0	74.5	0.0170484	228405-07-0	Carbohydrates and carbohydrate conjugates	3.7488	3.7351	3.743	3.7365	3.744	3.7501	4.8838	4.8301	4.7666	4.8432	4.7697	4.8761	4.2913	4.3916	4.06	3.8077	3.7708	4.2284	5.1525	5.17	5.066	5.0726	5.1681	5.1697
pos_1666	Indole-3-Acetamide	吲哚-3-乙酰胺	metab_725	map01100;map00380	Metabolic pathways;Tryptophan metabolism	代谢途径;色氨酸代谢	C02693	HMDB0029739;MJDBOTE0000522	pos	-	-	Metabolism;Metabolism	Global and overview maps;Amino acid metabolism	Organoheterocyclic compounds	Indoles and derivatives	175.087	M+H	C10H10N2O	3.7777	0.00614394	84.7	0	0.451285	879-37-8	Indoles	4.2913	4.1843	4.1963	4.1006	4.1563	4.1725	4.2617	4.1397	4.1509	4.2055	4.2069	4.1997	4.6657	4.605	4.5961	4.6659	4.6564	4.6671	4.0066	3.8913	4.0237	3.9701	4.0507	3.9617
pos_1667	Blepharin	眼睑素	metab_726	-	-	-	-	HMDB0029344	pos	-	-	-	-	Organic oxygen compounds	Organooxygen compounds	310.095	M+H-H2O	C14H17NO8	3.7931	0.034076	0	80.2	9.4322	27625-86-1	Carbohydrates and carbohydrate conjugates	4.0633	4.0624	4.1195	4.2571	4.746	5.541	4.0522	4.0463	4.0464	4.0523	4.0462	4.1392	4.0713	4.0657	4.0612	4.0707	4.0683	4.0736	4.068	4.0762	4.0614	4.064	4.0735	4.0634
pos_1668	Valerylglycine	戊基甘氨酸	metab_727	-	-	-	-	HMDB0000927	pos	-	-	-	-	Organic acids and derivatives	Carboxylic acids and derivatives	360.213	2M+ACN+H	C7H13NO3	3.8005	0.00308417	0	60.5	0.132557	24003-66-5	Amino acids, peptides, and analogues	5.1263	5.061	5.0504	5.0396	4.9628	4.9496	5.1605	5.1044	5.1555	5.1846	5.2025	5.1529	4.5566	4.5303	4.6162	4.525	4.5452	4.3611	4.9275	4.9424	4.9022	4.8292	4.9003	4.8534
pos_1669	Safrole	黄樟素	metab_728	-	-	-	C10490	HMDB0033591	pos	-	-	-	-	Organoheterocyclic compounds	Benzodioxoles	195.102	M+CH3OH+H	C10H10O2	3.8161	0.0787154	0	32.5	0.906812	94-59-7	Not Available	4.2696	4.0894	4.1152	4.1634	4.0359	4.0762	4.6542	4.6305	4.6212	4.61	4.6423	4.6758	4.4447	4.3779	4.4031	4.3605	4.3912	4.391	4.315	4.2208	4.2757	4.2154	4.3068	4.2863
pos_1670	7-Ethoxycoumarin	7-乙氧基香豆素	metab_730	-	-	-	C11052	HMDB0247248	pos	-	-	-	-	Phenylpropanoids and polyketides	Coumarins and derivatives	223.097	M+CH3OH+H	C11H10O3	3.8239	0.0211834	0	41.3	0.216347	31005-02-4	Not Available	4.1377	4.0856	4.0739	4.1129	4.0532	4.1029	4.7287	4.6643	4.6943	4.6804	4.7162	4.743	4.4049	4.4076	4.3766	4.4579	4.3971	4.3316	4.1941	4.3062	4.1535	4.2185	4.1317	4.2462
pos_1673	Pimelylcarnitine	吡甲酰肉碱	metab_733	-	-	-	-	HMDB0013328	pos	-	-	-	-	Lipids and lipid-like molecules	Fatty Acyls	321.202	M+NH4	C14H25NO6	3.8392	0.0400308	0	33.9	-0.725591	-	Fatty acid esters	5.1183	5.1227	5.0279	4.9981	4.9899	5.0467	5.15	5.1503	5.111	5.1438	5.1442	5.1679	5.1141	5.1395	5.0831	5.123	5.1309	5.1356	5.1885	5.1872	5.1164	5.1511	5.1962	5.1271
pos_1674	Glucitol-lysine	葡萄糖醇赖氨酸	metab_734	-	-	-	-	HMDB0252764	pos	-	-	-	-	Organic acids and derivatives	Carboxylic acids and derivatives	275.16	M+H-2H2O	C12H26N2O7	3.847	0.0109608	0	61.2	0.0919534	-	Amino acids, peptides, and analogues	4.8329	4.8702	4.7686	4.7894	4.7688	4.7824	4.7405	4.6764	4.6719	4.7495	4.7178	4.6967	4.3802	4.4007	4.2582	4.4063	4.3826	4.2676	4.5814	4.5914	4.521	4.5393	4.5563	4.5522
pos_1675	Kapporphin	卡波芬	metab_735	-	-	-	-	HMDB0303767	pos	-	-	-	-	Organic acids and derivatives	Carboxylic acids and derivatives	552.208	M+Na	C25H31N5O8	3.847	0.0147038	0	45.9	2.77456	-	Amino acids, peptides, and analogues	3.8397	4.203	3.8138	4.2127	3.8911	3.9981	5.5119	5.5398	5.5312	5.5198	5.4904	5.4794	5.4508	5.398	5.4159	5.4357	5.4196	5.356	5.7962	5.8443	5.765	5.7816	5.8097	5.7611
pos_1677	Propham	-	metab_737	-	-	-	C18887	-	pos	-	-	-	-	-	-	180.102	M+H	C10H13NO2	3.8702	0.0354701	59.9	0	0.357587	122-42-9	-	4.6282	4.6417	4.573	4.6382	4.5921	4.5834	4.9212	4.8878	4.8812	4.9213	4.9225	4.9251	4.7193	4.657	4.6249	4.648	4.6662	4.6279	4.6483	4.6943	4.6176	4.6367	4.6682	4.6482
pos_1680	3-Chlorotyrosine	3-氯酪氨酸	metab_740	-	-	-	-	HMDB0001885	pos	-	-	-	-	Organic acids and derivatives	Carboxylic acids and derivatives	257.069	M+ACN+H	C9H10ClNO3	3.8779	0.00611746	0	51.1	0.0165904	7423-93-0	Amino acids, peptides, and analogues	4.4036	4.4581	4.3875	4.3325	4.4213	4.9462	4.0858	4.0726	4.0686	3.9755	4.199	4.5375	4.8505	4.7378	4.7405	4.782	4.9521	4.9066	4.8994	4.9487	5.0753	4.933	5.1982	5.0309
pos_1681	Cyromazine	环丙嗪	metab_741	map01120;map00791	Microbial metabolism in diverse environments;Atrazine degradation	不同环境中的微生物代谢;阿特拉津降解	C14147	HMDB0029862	pos	-	-	Metabolism;Metabolism	Global and overview maps;Xenobiotics biodegradation and metabolism	Organoheterocyclic compounds	Triazines	374.229	2M+ACN+H	C6H10N6	3.8933	0.0213208	0	41.9	4.45044	66215-27-8	Aminotriazines	4.9632	4.9649	4.9383	4.9172	4.8829	4.7835	5.1767	5.2388	5.1694	5.1334	5.2105	5.2217	4.855	4.746	4.8408	4.9614	4.8588	4.8743	5.0257	5.0604	4.9958	5.022	5.0551	5.0233
pos_1687	(-)-Norephedrine	（-）-去甲麻黄碱	metab_747	map01100;map00360;map01063	Metabolic pathways;Phenylalanine metabolism;Biosynthesis of alkaloids derived from shikimate pathway	代谢途径;苯丙氨酸代谢;莽草酸途径生物碱的生物合成	C16719	HMDB0243518	pos	-	-	Metabolism;Metabolism;Metabolism	Global and overview maps;Amino acid metabolism;Chemical structure transformation maps	Benzenoids	Benzene and substituted derivatives	174.09	M+Na	C9H13NO	3.9778	0.0135102	0	51.2	7.6534	492-41-1	Phenylpropanes	3.3746	3.127	2.8878	3.2701	2.8888	2.8949	2.8995	2.8936	2.8937	2.8997	2.8935	2.9112	3.2406	3.5012	3.2536	3.3461	3.4226	2.9615	4.6649	4.5941	4.5728	4.4844	4.5577	4.5266
pos_1690	Methyl 4,8-decadienoate	4,8-癸二酸甲酯	metab_751	-	-	-	-	HMDB0034708	pos	-	-	-	-	Lipids and lipid-like molecules	Fatty Acyls	215.164	M+CH3OH+H	C11H18O2	4.0085	0.0216484	0	37	-0.0159867	1191-03-3	Fatty acid esters	4.4943	4.4813	4.4034	4.4511	4.3925	4.3783	4.4611	4.4814	4.3954	4.4264	4.5078	4.5034	4.4687	4.4189	4.3748	4.4813	4.4759	4.4823	4.3273	4.3821	4.3865	4.3627	4.4013	4.4179
pos_1695	Quercetin 3-O-rhamnoside	槲皮素3-O-鼠李糖苷	metab_756	map00944	Flavone and flavonol biosynthesis	黄酮和黄酮醇生物合成	C01750	HMDB0257017;HMDB0033751	pos	-	-	Metabolism	Biosynthesis of other secondary metabolites	Phenylpropanoids and polyketides	Flavonoids	481.134	M+CH3OH+H	C21H20O11	4.0395	0.0319909	0	59.3	0.528743	522-12-3	Flavonoid glycosides	4.101	4.0874	4.0952	4.0887	4.0963	4.1024	4.4445	4.5024	4.1769	4.3086	4.101	4.4192	4.6109	4.5622	4.4929	4.6508	4.6778	4.7217	5.2543	5.3362	5.1927	5.2542	5.311	5.2354
pos_1697	Etozolin	依托唑林	metab_758	-	-	-	-	HMDB0252120	pos	-	-	-	-	Organic acids and derivatives	Carboxylic acids and derivatives	329.09	M+2Na-H	C13H20N2O3S	4.055	0.042141	0	33.8	-2.37987	-	Amino acids, peptides, and analogues	4.0555	4.2252	4.2942	3.7914	4.0494	3.4031	4.605	4.6378	4.6509	4.6357	4.6567	4.6572	4.2298	4.2111	4.4608	4.4738	4.4682	4.4185	5.0199	5.048	4.9744	4.9699	4.9957	4.9353
pos_1701	Oxindole	-	metab_764	map00402;map01110	Benzoxazinoid biosynthesis;Biosynthesis of secondary metabolites	苯并恶嗪类生物合成;次级代谢产物的生物合成	C12312	HMDB0244886;HMDB0061918	pos	-	-	Metabolism;Metabolism	Biosynthesis of other secondary metabolites;Global and overview maps	Organoheterocyclic compounds	Indoles and derivatives	134.06	M+H	C8H7NO	4.0937	0.0499054	85.6	0	0.922255	59-48-3	Hydroxyindoles	3.752	3.2927	3.504	3.7319	3.7071	3.5417	3.8793	3.8265	3.7809	3.8071	3.7547	3.8024	2.8413	2.7599	2.9816	3.3821	3.3865	3.1377	4.3977	4.4175	4.3662	4.3282	4.4052	4.363
pos_1706	SM(d18:2(4E,14Z)/PGJ2)	-	metab_769	-	-	-	-	HMDB0290572	pos	-	-	-	-	Not Available	Not Available	401.262	M+H+Na	C43H75N2O8P	4.1628	0.0365566	0	34.4	1.87535	-	Not Available	4.766	4.7193	4.8392	4.6475	4.7594	4.8322	4.8612	4.8056	4.7682	4.7147	4.7543	4.8779	4.756	4.5781	4.6546	4.7116	4.6738	4.6376	4.5198	4.6746	4.7109	4.6945	4.7189	4.7162
pos_1713	Etoposide	依托泊苷	metab_777	map04976	Bile secretion	胆汁分泌	C01576	HMDB0014911;PW_C009240;MJDBOTE0000306	pos	-	-	Organismal Systems	Digestive system	Organoheterocyclic compounds	Tetrahydroisoquinolines	630.218	M+ACN+H	C29H32O13	4.263	0.00179459	0	46.5	0.619427	33419-42-0	Not Available	3.7263	3.7126	3.7873	3.7139	3.783	3.7276	5.6236	5.6624	5.6422	5.6366	5.6306	5.6532	5.0743	5.1404	5.0335	4.9999	5.1098	5.1012	5.8518	5.8678	5.8456	5.8322	5.8716	5.8542
pos_1714	OXYQUINOLINE	-	metab_778	-	-	-	C19434	-	pos	-	-	-	-	-	-	146.06	M+H	C9H7NO	4.2785	0.0182142	68.6	0	0.339689	148-24-3	-	4.51	4.5016	4.4918	4.4521	4.4935	4.555	4.4684	4.4737	4.469	4.4457	4.4811	4.4921	4.5717	4.502	4.5864	4.553	4.5926	4.6058	4.5342	4.4678	4.4682	4.447	4.5241	4.4892
pos_1716	N-Acetyl-L-phenylalanine	N-乙酰-L-苯丙氨酸	metab_780	map01100;map00360	Metabolic pathways;Phenylalanine metabolism	代谢途径;苯丙氨酸代谢	C03519	HMDB0000512	pos	-	-	Metabolism;Metabolism	Global and overview maps;Amino acid metabolism	Organic acids and derivatives	Carboxylic acids and derivatives	208.097	M+H	C11H13NO3	4.3167	0.058167	87.7	0	0.801072	2018-61-3	Amino acids, peptides, and analogues	4.6092	4.449	4.5826	4.3819	4.4894	4.4305	4.249	4.2445	4.1439	4.0994	4.166	4.2916	4.0047	3.826	4.1307	3.8844	4.2113	4.0408	4.2743	4.1923	4.0802	4.1434	4.2486	4.0506
pos_1719	Dmg-mino	-	metab_783	-	-	-	C12011	HMDB0251539;LMPK07000009	pos	-	-	-	-	Phenylpropanoids and polyketides	Tetracyclines	522.234	M+H-2H2O	C27H35N5O8	4.3706	0.0531706	0	67.8	-1.56706	151922-16-6	Not Available	4.2084	4.1948	4.2026	4.1961	4.2037	4.2098	4.4073	4.2679	4.3888	4.4335	4.3677	4.3747	4.3499	4.4141	4.3745	4.4464	4.2305	4.4075	5.0082	4.9448	4.9681	5.0355	5.0075	4.9074
pos_1722	8-Aminoguanosine	8-氨基鸟苷	metab_787	-	-	-	-	HMDB0247416	pos	-	-	-	-	Nucleosides, nucleotides, and analogues	Purine nucleosides	299.11	M+H	C10H14N6O5	4.4014	0.0481353	0	30.1	0.951238	-	Not Available	4.3574	4.3231	4.2789	4.0858	4.1047	4.1815	4.8553	4.9425	4.8735	4.8709	4.8678	4.8625	4.5749	4.4879	4.4791	4.5346	4.5262	4.534	4.8989	4.9078	4.878	4.9001	4.9117	4.888
pos_1724	L-Felinine	-	metab_789	-	-	-	-	HMDB0245004	pos	-	-	-	-	Organic acids and derivatives	Carboxylic acids and derivatives	225.128	M+NH4	C8H17NO3S	4.4321	0.00877628	0	41.9	7.39916	-	Amino acids, peptides, and analogues	4.5224	4.5188	4.5461	4.4955	4.5727	4.6732	4.5109	4.5511	4.4582	4.459	4.5348	4.6533	4.8182	4.8306	4.8769	4.8614	4.9503	4.9243	4.8888	4.8803	4.8913	4.8541	4.9646	4.8491
pos_1726	Indoleacetic acid	吲哚乙酸	metab_791	map01100;map01070;map00380;map04075	Metabolic pathways;Biosynthesis of plant hormones;Tryptophan metabolism;Plant hormone signal transduction	代谢途径;植物激素的生物合成;色氨酸代谢;植物激素信号转导	C00954	PW_C000128;HMDB0000197	pos	-	-	Metabolism;Metabolism;Metabolism;Environmental Information Processing	Global and overview maps;Chemical structure transformation maps;Amino acid metabolism;Signal transduction	Organoheterocyclic compounds	Indoles and derivatives	217.097	M+ACN+H	C10H9NO2	4.4399	0.0136064	0	45.5	1.18243	87-51-4	Indolyl carboxylic acids and derivatives	3.9265	3.2328	4.0371	3.5292	3.5947	3.7538	4.3224	4.3648	4.3105	4.1334	3.9142	4.2962	3.2715	3.2658	3.2614	3.2708	3.2684	3.2738	4.2231	4.1595	4.1112	4.0815	4.1435	4.0684
pos_173	Betaine	甜菜碱	metab_795	map01100;map02010;map00260	Metabolic pathways;ABC transporters;Glycine, serine and threonine metabolism	代谢途径;ABC转运蛋白;甘氨酸、丝氨酸和苏氨酸代谢	C00719	PW_C000030;HMDB0000043;MJDBTMA0000064	pos	-	-	Metabolism;Environmental Information Processing;Metabolism	Global and overview maps;Membrane transport;Amino acid metabolism	Organic acids and derivatives	Carboxylic acids and derivatives	118.086	M+Na, 2M+H, M+H	C5H11NO2	0.6227	0.00477679	60.4	0	2.04766	107-43-7;6915-17-9	Amino acids, peptides, and analogues	6.7005	6.7101	6.7088	6.6443	6.6777	6.6874	7.0244	7.0217	7.0421	7.074	7.0737	7.0965	7.291	7.2958	7.2676	7.2887	7.2955	7.3023	6.8673	6.8535	6.8464	6.8696	6.8752	6.8408
pos_1733	1-Aminocyclohexanecarboxylic acid	1-氨基环己烷羧酸	metab_799	-	-	-	-	HMDB0038249;HMDB0243822	pos	-	-	-	-	Lipids and lipid-like molecules	Prenol lipids	144.102	M+H	C7H13NO2	4.5708	0.0826462	33.7	0	0.365915	2756-56-1	Monoterpenoids	4.219	4.2192	4.2133	4.2049	4.2259	4.2042	4.2213	4.2132	4.2662	4.1714	4.2158	4.2976	4.174	4.2422	4.2056	4.2885	4.2275	4.2459	4.2175	4.1944	4.2048	4.0989	4.1828	4.1822
pos_1734	Alpha-Dimorphecolic acid	-	metab_800	map00591;map03320	Linoleic acid metabolism;PPAR signaling pathway	亚油酸;PPAR信号通路	C14767	HMDB0004670	pos	-	-	Metabolism;Organismal Systems	Lipid metabolism;Endocrine system	Lipids and lipid-like molecules	Fatty Acyls	319.223	M+Na	C18H32O3	4.5938	0.0091752	0	70.2	-6.02986	73543-67-6	Lineolic acids and derivatives	5.3604	5.3775	5.3816	5.3233	5.3252	5.3344	5.3973	5.4249	5.4184	5.4357	5.3996	5.4761	5.4818	5.4622	5.4502	5.4938	5.4922	5.4934	5.4445	5.4217	5.3796	5.4257	5.4473	5.4229
pos_1735	Gravacridonediol glucoside	-	metab_801	-	-	-	-	HMDB0029328	pos	-	-	-	-	Organoheterocyclic compounds	Quinolines and derivatives	542.143	M+K	C25H29NO10	4.6779	0.167031	0	57.6	0.493591	59086-97-4	Benzoquinolines	3.7494	3.7357	3.7436	3.7371	3.7446	3.7507	3.7553	3.7494	3.7495	3.7555	3.7494	3.8473	5.2533	5.291	5.2582	5.2891	5.3401	5.2827	4.2181	4.5198	4.5329	4.1658	4.5094	4.1586
pos_1737	Delta-CEHC	-	metab_803	-	-	-	-	HMDB0242106	pos	-	-	-	-	Organoheterocyclic compounds	Benzopyrans	251.128	M+H	C14H18O4	4.7088	0.0596487	0	69.1	0.240604	-	1-benzopyrans	3.2464	3.2328	3.2406	3.2341	3.2416	3.2477	3.2523	3.8319	3.5346	3.5584	3.3823	3.9291	4.6615	4.7048	4.677	4.6441	4.6733	4.6399	4.6641	4.6486	4.708	4.6661	4.6897	4.6586
pos_1738	(E)-3-(2,3-Dihydroxyphenyl)-2-propenoic acid	（E） -3-（2,3-二羟基苯基）-2-丙烯酸	metab_804	map01100;map01220;map00360;map01120	Metabolic pathways;Degradation of aromatic compounds;Phenylalanine metabolism;Microbial metabolism in diverse environments	代谢途径;芳香族化合物的降解;苯丙氨酸代谢;不同环境中的微生物代谢	C12623	HMDB0032057	pos	-	-	Metabolism;Metabolism;Metabolism;Metabolism	Global and overview maps;Global and overview maps;Amino acid metabolism;Global and overview maps	Phenylpropanoids and polyketides	Cinnamic acids and derivatives	181.05	M+H	C9H8O4	4.7162	0.00356249	0	55.4	0.29057	38481-04-8	Hydroxycinnamic acids and derivatives	3.1357	3.1776	3.0567	2.9496	2.9572	2.9633	4.5533	4.514	4.4543	4.5011	4.5462	4.5152	4.4976	4.4346	4.4964	4.3621	4.4355	4.3377	4.7963	4.7831	4.7454	4.7637	4.822	4.786
pos_1740	Grape seed extract	葡萄籽提取物	metab_806	-	-	-	-	HMDB0252936	pos	-	-	-	-	Phenylpropanoids and polyketides	Flavonoids	623.21	M+CH3OH+H	C32H30O11	4.7237	0.0885743	0	37.4	-3.90649	-	Biflavonoids and polyflavonoids	3.9051	3.8915	3.8993	3.8928	3.9004	3.9065	4.7554	4.7767	4.7977	4.5559	4.7112	4.7402	4.7551	4.8489	4.8623	4.7208	4.9845	4.8448	4.7811	4.8242	4.5764	4.7174	4.8141	4.5265
pos_1742	3-carboxy-4-methyl-5-pentyl-2-furanpropanoic acid	3-羧基-4-甲基-5-戊基-2-呋喃丙烷酸	metab_808	-	-	-	-	HMDB0061643;LMFA01150047	pos	-	-	-	-	Lipids and lipid-like molecules	Fatty Acyls	233.117	M+H-2H2O	C14H20O5	4.7542	0.0148296	0	57.2	0.270683	-	Fatty acids and conjugates	3.4692	3.4556	3.4634	3.4569	3.4644	3.4705	3.5208	4.0336	3.5978	3.5169	3.8836	3.4868	4.6096	4.57	4.5548	4.6459	4.6277	4.6503	4.698	4.6645	4.6666	4.6685	4.7116	4.6079
pos_1748	CANTHARIDIN	-	metab_814	-	-	-	C16778	HMDB0249592	pos	-	-	-	-	Organoheterocyclic compounds	Furofurans	197.081	M+H	C10H12O4	4.8385	0.0106553	53.5	0	0.458787	56-25-7	Not Available	4.6313	4.5731	4.6533	4.5818	4.5442	4.5707	4.7617	4.6972	4.7362	4.7197	4.7449	4.7528	4.6489	4.6501	4.7333	4.6899	4.6419	4.6776	3.0931	3.0031	2.9882	2.9909	3.3642	3.0056
pos_1749	Gabapentin enacarbil	加巴喷丁酯	metab_815	-	-	-	-	HMDB0252567	pos	-	-	-	-	Organic acids and derivatives	Carboxylic acids and derivatives	347.217	M+NH4	C16H27NO6	4.8694	0.0229615	0	41.5	-0.553441	-	Amino acids, peptides, and analogues	5.5728	5.544	5.5354	5.5057	5.4768	5.537	5.6106	5.585	5.5952	5.6162	5.6193	5.6465	5.6233	5.5138	5.562	5.5814	5.5975	5.5817	5.635	5.6033	5.6012	5.5849	5.6724	5.587
pos_1750	(S)-10,16-Dihydroxyhexadecanoic acid	（S） -10,16-二羟基十六酸	metab_817	map00073	Cutin, suberine and wax biosynthesis	角质、木栓碱和蜡的生物合成	C08285	HMDB0037798	pos	-	-	Metabolism	Lipid metabolism	Lipids and lipid-like molecules	Fatty Acyls	333.202	M+2Na-H	C16H32O4	4.9001	0.0054466	0	43.2	2.1065	69232-67-3	Fatty acids and conjugates	6.0175	5.9936	6.0221	5.9778	5.9579	5.9998	6.0772	6.0481	6.0507	6.0605	6.0541	6.1062	6.0726	6.0088	6.0319	6.0611	6.0677	6.0709	6.0973	6.0846	6.0704	6.0447	6.1035	6.0593
pos_1752	Coniferaldehyde	松柏醛	metab_819	map01100;map00940;map01110;map01061	Metabolic pathways;Phenylpropanoid biosynthesis;Biosynthesis of secondary metabolites;Biosynthesis of phenylpropanoids	代谢途径;苯丙烷生物合成;次级代谢产物的生物合成;苯丙烷类化合物的生物合成	C02666	HMDB0141782	pos	-	-	Metabolism;Metabolism;Metabolism;Metabolism	Global and overview maps;Biosynthesis of other secondary metabolites;Global and overview maps;Chemical structure transformation maps	Benzenoids	Phenols	201.051	M+Na	C10H10O3	4.9076	0.0466058	0	32.3	-8.45707	458-36-6;20649-42-7	Methoxyphenols	3.9028	3.6605	3.7725	3.674	3.8815	4.1954	3.8366	3.7797	4.0445	3.4849	3.9689	3.9095	4.4866	4.4445	4.504	4.4756	4.4715	4.5152	4.4497	4.4196	4.4499	4.3572	4.504	4.5141
pos_1754	Sapidolide A	皂甙A	metab_821	-	-	-	-	HMDB0041582	pos	-	-	-	-	Organoheterocyclic compounds	Lactones	267.123	M+H	C14H18O5	4.9076	0.118975	0	41.4	0.156853	182191-87-3	Gamma butyrolactones	3.0639	3.0503	3.0581	3.1206	3.0591	3.0652	3.6558	3.8885	3.817	3.9276	3.8107	3.3497	4.4561	4.476	4.5158	4.5087	4.5397	4.5394	3.1244	3.0939	3.9748	3.6739	3.8649	3.4171
pos_1760	Alpha-Tetrasaccharide	α-四糖	metab_828	-	-	-	C06768	HMDB0000445	pos	-	-	-	-	Organic oxygen compounds	Organooxygen compounds	709.282	M+NH4	C26H45NO20	5.0073	0.032243	0	30.1	-7.60539	59957-92-5	Carbohydrates and carbohydrate conjugates	3.9047	3.8911	3.9673	3.8924	3.9	3.9061	5.406	5.3854	5.4093	5.4418	5.4474	5.4919	5.2581	5.1779	5.2288	5.1614	5.1466	5.2975	5.5791	5.6202	5.5933	5.5719	5.6366	5.5573
pos_1763	3',4'-Dihydrodiol	3'，4'-二氢二醇	metab_831	-	-	-	-	HMDB0013895	pos	-	-	-	-	Organoheterocyclic compounds	Azolidines	614.224	2M+ACN+H	C15H14N2O4	5.0304	0.00587213	0	50.9	-1.5012	-	Imidazolidines	4.4034	4.3441	4.1948	4.1883	4.2657	4.202	5.9921	6.0042	6.0063	6.0063	6.0194	6.0308	5.3697	5.3731	5.4066	5.4237	5.3997	5.3504	6.1724	6.2006	6.1534	6.1699	6.1937	6.1397
pos_1764	Lotusine	洛图辛	metab_832	-	-	-	C17567	HMDB0033347	pos	-	-	-	-	Organoheterocyclic compounds	Isoquinolines and derivatives	337.165	M+Na	C19H24NO3+	5.0378	0.0225903	0	58.2	-0.269721	6871-67-6	Benzylisoquinolines	4.1782	4.1645	4.1724	4.1659	4.1734	4.1795	4.5465	4.1782	4.2551	4.3688	4.3149	4.2605	5.0271	4.8694	4.9586	4.9972	4.9955	4.9216	4.7507	4.8045	4.7354	4.7945	4.8309	4.7084
pos_1769	4'-Nitrophenyl-2-acetamido-2-deoxy-beta-glucopyranoside	4'-硝基苯基-2-乙酰氨基-2-脱氧-β-吡喃葡萄糖苷	metab_837	-	-	-	-	HMDB0246183	pos	-	-	-	-	Organic oxygen compounds	Organooxygen compounds	387.074	M+2Na-H	C14H18N2O8	5.0765	0.0970852	0	53.2	-8.94946	-	Carbohydrates and carbohydrate conjugates	3.3926	3.443	3.8782	3.9772	3.3878	3.3939	4.8333	4.7879	4.8434	4.8206	4.8849	4.8565	3.4177	3.412	3.4076	3.417	3.4146	3.4199	4.4894	4.5837	4.4492	4.412	4.4866	4.2298
pos_1773	7-(3-((4-Iodophenylsulfonyl)amino)bicyclo(2.2.1)hep-2-yl)-5-heptenoic acid	-	metab_842	-	-	-	-	HMDB0253589	pos	-	-	-	-	Lipids and lipid-like molecules	Prenol lipids	521.097	M+NH4	C20H26INO4S	5.1148	0.0108256	0	38.9	0.888939	-	Monoterpenoids	5.0237	5.0547	4.9678	4.9776	4.9224	4.9046	5.6157	5.6189	5.5838	5.6365	5.6136	5.6068	5.8908	5.8478	5.8598	5.8785	5.8636	5.8661	5.8588	5.8033	5.7635	5.7903	5.8164	5.7788
pos_1778	2-Aminoacetophenone	2-氨基苯乙酮	metab_846	-	-	-	-	HMDB0032628;HMDB0032630	pos	-	-	-	-	Organic oxygen compounds	Organooxygen compounds	118.065	M+H-H2O	C8H9NO	5.1377	0.0244663	69.2	0	2.10507	613-89-8;551-93-9	Carbonyl compounds	4.722	4.634	4.6183	4.6668	4.6479	4.7134	4.692	4.677	4.6834	4.6738	4.7061	4.6894	4.9822	4.9099	4.8886	4.9677	4.9636	4.9771	5.0153	4.9655	4.9309	4.9611	4.9975	4.9195
pos_1780	4-Chlorophenoxyacetic acid	4-氯苯氧乙酸	metab_849	map01220;map00361;map01120	Degradation of aromatic compounds;Chlorocyclohexane and chlorobenzene degradation;Microbial metabolism in diverse environments	芳香族化合物的降解;氯环己烷和氯苯的降解;不同环境中的微生物代谢	C07088	HMDB0246399	pos	-	-	Metabolism;Metabolism;Metabolism	Global and overview maps;Xenobiotics biodegradation and metabolism;Global and overview maps	Benzenoids	Benzene and substituted derivatives	228.042	M+ACN+H	C8H7ClO3	5.1377	0.0247847	0	53.8	0.0277922	-	Phenoxyacetic acid derivatives	5.8175	5.7821	5.8113	5.7511	5.7601	5.8251	5.6703	5.6293	5.6621	5.6577	5.6657	5.7016	5.9835	5.9253	5.905	5.9652	5.9911	5.9647	6.0875	6.0762	6.038	6.0295	6.0914	6.0062
pos_1784	13(S)-Hydroperoxylinolenic acid	13（S）-氢过氧基硫烯酸	metab_853	map01100;map00592;map01110	Metabolic pathways;alpha-Linolenic acid metabolism;Biosynthesis of secondary metabolites	代谢途径;α-亚麻酸代谢;次级代谢产物的生物合成	C04785	HMDB0301803	pos	-	-	Metabolism;Metabolism;Metabolism	Global and overview maps;Lipid metabolism;Global and overview maps	Lipids and lipid-like molecules	Fatty Acyls	333.202	M+Na	C18H30O4	5.1603	0.012352	0	66.3	-5.92299	67597-26-6	Lineolic acids and derivatives	5.7697	5.7515	5.7721	5.7272	5.7479	5.7412	5.8655	5.8463	5.862	5.8531	5.8744	5.9165	5.8449	5.7383	5.7453	5.8164	5.8306	5.8073	5.8374	5.828	5.7841	5.7931	5.8365	5.7976
pos_1785	Trinexapac-ethyl	三癸二酸乙酯	metab_854	-	-	-	C18541	HMDB0259248	pos	-	-	-	-	Organic acids and derivatives	Vinylogous acids	217.086	M+H-2H2O	C13H16O5	5.1838	0.00877278	0	80.4	0.220769	95266-40-3	Not Available	4.476	4.4615	4.4669	4.4272	4.3751	4.3703	5.0447	4.9851	5.0262	5.0566	5.0831	5.0543	5.2523	5.1939	5.2077	5.2369	5.2381	5.2166	4.9464	4.9883	4.9143	4.9068	4.9772	4.8748
pos_1787	Isoquinoline	异喹啉	metab_856	-	-	-	C06323	HMDB0034244	pos	-	-	-	-	Organoheterocyclic compounds	Isoquinolines and derivatives	130.065	M+H	C9H7N	5.1916	0.00941316	46.7	0	0.901397	119-65-3	Not Available	5.101	5.0254	5.0808	4.9663	5.0108	4.944	4.9938	4.9567	4.9596	4.9882	5.0744	5.0452	4.9873	4.9794	4.9613	5.0002	4.9844	4.9671	5.3549	5.3039	5.3085	5.3142	5.3452	5.2133
pos_1788	2-Methyl-5-nitroimidazol-1-ylacetic acid	2-甲基-5-硝基咪唑-1-基乙酸	metab_857	-	-	-	-	HMDB0244289	pos	-	-	-	-	Organic acids and derivatives	Carboxylic acids and derivatives	168.039	M+H-H2O	C6H7N3O4	5.1916	0.011626	0	41.8	-7.87638	-	Amino acids, peptides, and analogues	5.11	5.0514	5.0687	4.995	4.9911	4.9937	5.035	5.0056	4.9754	5.0165	5.0699	5.0585	4.9911	4.9925	4.9555	5.0229	5.0103	5.0193	5.3559	5.3511	5.3275	5.3347	5.3753	5.2383
pos_1789	Imetit	伊米特	metab_858	map07227	Histamine H2/H3 receptor agonists/antagonists	组胺H2/H3受体激动剂/拮抗剂	C17931	HMDB0253410	pos	-	-	Drug Development	Target-based classification: G protein-coupled receptors	Organoheterocyclic compounds	Azoles	193.053	M+Na	C6H10N4S	5.1916	0.0183046	0	45.4	6.56071	102203-18-9	Imidazoles	6.015	5.9682	5.9883	5.923	5.9624	5.9027	5.8906	5.8615	5.8769	5.8964	5.9497	5.9202	5.8981	5.869	5.8666	5.9187	5.8941	5.8916	6.2514	6.2343	6.2118	6.2139	6.2613	6.1633
pos_1791	L-4-Chlorotryptophan	L-4-氯色氨酸	metab_861	-	-	-	-	HMDB0030400	pos	-	-	-	-	Organoheterocyclic compounds	Indoles and derivatives	239.058	M+H	C11H11ClN2O2	5.1916	0.0231991	0	64.6	0.129813	52448-14-3	Indolyl carboxylic acids and derivatives	6.7861	6.7446	6.754	6.7283	6.7362	6.6733	6.6802	6.6368	6.6601	6.6689	6.7108	6.6817	6.6812	6.6522	6.6354	6.6821	6.6777	6.6652	7.0101	7.0095	6.971	6.9798	7.0251	6.9447
pos_1794	Ethyl 3-hydroxydodecanoate	3-羟基十二酸乙酯	metab_863	-	-	-	-	HMDB0059850	pos	-	-	-	-	Lipids and lipid-like molecules	Fatty Acyls	262.238	M+NH4	C14H28O3	5.2145	0.00544161	0	66.2	0.255929	-	Fatty alcohols	4.5211	4.474	4.4954	4.4649	4.4683	4.4898	4.5697	4.4653	4.3857	4.5002	4.4721	4.5276	4.7437	4.7048	4.7772	4.6477	4.7176	4.6869	5.2399	5.2669	5.2189	5.2282	5.2598	5.2877
pos_1797	N-acetylmuramyl-l-alanine	-	metab_866	-	-	-	-	HMDB0255071	pos	-	-	-	-	Organic acids and derivatives	Carboxylic acids and derivatives	347.147	M+H-H2O	C14H24N2O9	5.2299	0.0149767	0	31.4	4.67566	-	Amino acids, peptides, and analogues	5.032	5.0184	5.0262	5.0197	5.0272	5.0334	5.1434	5.052	5.0926	5.0757	5.1058	5.0496	6.0613	6.0125	5.9999	6.0783	6.0451	6.0311	6.0412	6.0616	5.9906	5.9999	6.0496	5.9728
pos_180	Palatinose	帕拉金糖	metab_870	-	-	-	C01742	HMDB0256083	pos	Carbohydrates	Oligosaccharides	-	-	Organic oxygen compounds	Organooxygen compounds	707.222	M+NH4, 2M+Na, M+K	C12H22O11	0.6695	0.0208351	86.2	0	0.392086	13718-94-0	Carbohydrates and carbohydrate conjugates	5.9065	5.9106	5.9171	5.8946	5.9673	5.9274	5.6087	5.6751	5.6989	5.6463	5.6559	5.694	6.0866	6.1272	6.1099	6.1005	6.1406	6.1571	5.7963	5.8289	5.7952	5.8287	5.7907	5.8038
pos_1800	Isopropyl beta-D-glucoside	异丙基β-D-葡萄糖苷	metab_871	-	-	-	-	HMDB0032705	pos	-	-	-	-	Organic oxygen compounds	Organooxygen compounds	205.107	M+H-H2O	C9H18O6	5.2453	0.0206395	0	50	0.559633	5391-17-3	Carbohydrates and carbohydrate conjugates	5.1192	5.0334	5.0414	5.0091	5.0109	5.0536	5.1254	5.1115	5.0933	5.1412	5.1583	5.1662	5.0945	5.0746	5.0946	5.0919	5.1009	5.0899	5.1735	5.2061	5.1167	5.1625	5.2137	5.1768
pos_1801	Phenylalanylarginine	苯丙氨酸精氨酸	metab_872	-	-	-	-	HMDB0028989	pos	-	-	-	-	Organic acids and derivatives	Carboxylic acids and derivatives	322.186	M+H	C15H23N5O3	5.2453	0.0381947	0	34.9	-4.17869	1238-09-1	Amino acids, peptides, and analogues	5.6032	5.5425	5.5122	5.5201	5.5507	5.5575	5.5988	5.5593	5.5191	5.5539	5.5857	5.593	5.53	5.4977	5.5105	5.492	5.4749	5.4895	5.5275	5.5177	5.5063	5.512	5.5923	5.5224
pos_1803	Verbenalol	马鞭草醇	metab_874	-	-	-	-	HMDB0303044	pos	-	-	-	-	Lipids and lipid-like molecules	Prenol lipids	259.118	M+CH3OH+H	C11H14O5	5.253	0.0225116	0	51.8	-0.142323	-	Monoterpenoids	4.4362	4.3135	4.4825	4.4227	4.4073	4.4055	4.6199	4.4299	4.4648	4.5763	4.5066	4.6273	4.4541	4.4092	4.5187	4.4183	4.5532	4.4275	4.6382	4.5698	4.5633	4.5912	4.5559	4.524
pos_1805	Tributyrylglycerol	-	metab_876	-	-	-	C13870	HMDB0259168;HMDB0031094	pos	-	-	-	-	Lipids and lipid-like molecules	Fatty Acyls	325.165	M+Na	C15H26O6	5.2606	0.0238451	0	36.1	8.45672	1960-01-05	Fatty alcohols	3.4578	3.4442	3.452	3.4455	3.4531	3.4592	3.4638	3.7938	3.458	3.4639	3.9504	3.5016	4.6888	4.6847	4.7351	4.7571	4.7854	4.6771	4.7626	4.7555	4.6668	4.7277	4.7466	4.69
pos_1809	Quinmerac	氯甲喹啉酸	metab_880	-	-	-	C18891	HMDB0257043	pos	-	-	-	-	Organoheterocyclic compounds	Quinolines and derivatives	254.058	M+CH3OH+H	C11H8ClNO2	5.3063	0.00495259	0	31.9	0.137964	90717-03-6	Quinoline carboxylic acids	5.1341	5.1049	5.0786	5.0662	5.0852	5.2752	5.1694	5.0948	5.0608	5.101	5.1674	5.2006	5.4229	5.3575	5.3859	5.4147	5.4635	5.4502	5.4008	5.4239	5.409	5.4128	5.519	5.4158
pos_1810	Isovalerylsarcosine	异戊基肌氨酸	metab_882	-	-	-	-	HMDB0002087	pos	-	-	-	-	Organic acids and derivatives	Carboxylic acids and derivatives	347.217	2M+H	C8H15NO3	5.3141	0.0139855	0	32.2	-0.555176	88127-29-1	Amino acids, peptides, and analogues	5.2516	5.2187	5.2095	5.1988	5.171	5.1728	5.3095	5.2767	5.2707	5.3027	5.3031	5.2776	5.3155	5.1937	5.2498	5.2884	5.3155	5.2533	5.3358	5.3333	5.2831	5.3087	5.3131	5.2368
pos_1813	Cassythicine	木薯碱	metab_885	-	-	-	C09389	HMDB0033354	pos	-	-	-	-	Alkaloids and derivatives	Aporphines	364.094	M+K	C19H19NO4	5.3526	0.033378	0	53.5	-0.27564	5890-28-8	Not Available	3.6149	3.6013	3.6091	3.6026	3.6101	4.133	3.6208	3.6149	3.615	3.621	3.6149	3.6325	4.3067	4.4009	4.4289	4.4447	4.7715	4.8306	3.6367	3.6449	3.63	3.6327	3.6421	3.632
pos_1815	(1R*,2R*,4R*,8S*)-p-Menthane-1,2,8,9-tetrol 9-glucoside	-	metab_887	-	-	-	-	HMDB0039976	pos	-	-	-	-	Lipids and lipid-like molecules	Prenol lipids	408.223	M+ACN+H	C16H30O9	5.3829	0.113941	0	35.6	0.462433	402593-84-4	Terpene glycosides	5.4708	5.3871	5.5377	5.4938	5.4898	5.5956	5.9494	5.9341	5.951	5.9516	5.9724	6.0012	5.8484	5.819	5.8148	5.8596	5.8419	5.8138	6.0775	6.0731	6.0088	6.0362	6.0733	6.0172
pos_1818	Hepoxilin B3	肝素B3	metab_890	map00590	Arachidonic acid metabolism	花生四烯酸代谢	C14810	HMDB0062479;LMFA03090003;HMDB0004690	pos	-	-	Metabolism	Lipid metabolism	Lipids and lipid-like molecules	Fatty Acyls	359.217	M+Na	C20H32O4	5.4518	0.0229051	0	56.2	-5.48402	-	Eicosanoids	5.3833	5.3554	5.4012	5.369	5.3775	5.3426	5.4947	5.4716	5.3701	5.4457	5.4948	5.4931	5.5219	5.495	5.4149	5.5217	5.4969	5.521	5.517	5.5168	5.4694	5.4608	5.52	5.4825
pos_1822	Nandrolone	-	metab_895	-	-	-	C07254	LMST02010044;HMDB0002725	pos	-	-	-	-	Lipids and lipid-like molecules	Steroids and steroid derivatives	292.227	M+NH4	C18H26O2	5.5359	0.036593	0	70.1	-0.0250466	434-22-0	Estrane steroids	4.8171	4.7582	4.8201	4.6805	4.8393	4.7414	4.9602	4.9668	4.9144	4.9307	4.9646	4.9385	5.2026	5.1608	5.1246	5.2125	5.133	5.1593	4.8492	4.882	4.8107	4.8407	4.897	4.8198
pos_1827	4-coumaroylshikimate	4-香豆油基硫酸氢钾	metab_900	map01100;map00941;map00940;map01110;map00945	Metabolic pathways;Flavonoid biosynthesis;Phenylpropanoid biosynthesis;Biosynthesis of secondary metabolites;Stilbenoid, diarylheptanoid and gingerol biosynthesis	代谢途径;类黄酮生物合成;苯丙烷生物合成;次级代谢产物的生物合成;二苯乙烯类、二芳基庚烷类和姜辣素生物合成	C02947	HMDB0304174	pos	-	-	Metabolism;Metabolism;Metabolism;Metabolism;Metabolism	Global and overview maps;Biosynthesis of other secondary metabolites;Biosynthesis of other secondary metabolites;Global and overview maps;Biosynthesis of other secondary metabolites	Phenylpropanoids and polyketides	Cinnamic acids and derivatives	285.076	M+H-2H2O	C16H16O7	5.5729	0.00736085	0	65.1	-0.0225787	-	Hydroxycinnamic acids and derivatives	4.2366	4.2442	4.0681	4.1245	4.17	3.9686	4.3606	4.4189	4.3328	4.4292	4.3361	4.5377	4.8643	4.8596	4.7913	4.8428	4.8339	4.8563	4.7773	4.8148	4.7414	4.7466	4.8649	4.727
pos_1829	6-Thioguanosine	6-硫代鸟苷	metab_902	-	-	-	-	HMDB0247107	pos	-	-	-	-	Nucleosides, nucleotides, and analogues	Purine nucleosides	341.102	M+ACN+H	C10H13N5O4S	5.596	0.146123	0	42.1	-2.60601	-	Not Available	3.5697	3.556	3.5638	3.5573	3.5649	3.571	3.5756	3.5697	3.7548	3.9235	3.6143	3.6656	4.6594	4.7157	4.6746	4.5979	4.6605	4.6148	3.9834	3.8603	3.8265	3.8934	3.6301	3.7866
pos_1833	3,4-Dihydroxy-2-methoxy-4-methyl-3-[2-methyl-3-(3-methyl-but-2-enyl)-oxiranyl]-cyclohexanone	3,4-二羟基-2-甲氧基-4-甲基-3-[2-甲基-3-（3-甲基-2-烯基）-环氧乙烷基]-环己酮	metab_906	-	-	-	-	HMDB0246031	pos	-	-	-	-	Organic oxygen compounds	Organooxygen compounds	263.164	M+H-2H2O	C16H26O5	5.6112	0.0189899	0	82.7	0.579085	-	Alcohols and polyols	3.3485	3.3349	3.6232	3.3362	3.3438	3.3499	3.3545	3.6306	3.7373	3.8524	3.3485	3.803	4.7853	4.6001	4.6336	4.729	4.7672	4.7241	4.2356	4.1858	4.2318	3.9617	4.0854	4.1681
pos_1835	Aloxistatin	阿洛西斯汀	metab_908	-	-	-	-	HMDB0248182	pos	-	-	-	-	Organic acids and derivatives	Carboxylic acids and derivatives	375.249	M+CH3OH+H	C17H30N2O5	5.6112	0.0134718	0	54.1	-0.285004	-	Amino acids, peptides, and analogues	4.6629	4.5835	4.6645	4.5306	4.4672	4.5388	4.6551	4.6704	4.6649	4.4746	4.7471	4.7238	4.7447	4.749	4.6025	4.7902	4.6278	4.6817	4.6893	4.737	4.7373	4.692	4.7333	4.6576
pos_1836	2,6-Diamino-9-(2-hydroxyethoxymethyl)purine	2,6-二氨基-9-（2-羟基乙氧基甲基）嘌呤	metab_909	-	-	-	-	HMDB0246998	pos	-	-	-	-	Organoheterocyclic compounds	Imidazopyrimidines	207.099	M+H-H2O	C8H12N6O2	5.619	0.00105151	0	62.1	0.425629	-	Purines and purine derivatives	5.5337	5.5396	5.5056	5.5255	5.5436	5.5422	5.4965	5.4563	5.4681	5.4837	5.495	5.5184	5.4961	5.4986	5.4961	5.5205	5.4965	5.5213	5.4932	5.5209	5.4617	5.4857	5.5188	5.4999
pos_1838	Metazin	-	metab_911	-	-	-	-	-	pos	-	-	-	-	-	-	391.23	M+H	C15H30N6O6	5.6266	0.00865548	49.4	0	0.378957	-	-	6.3607	6.3921	6.3467	6.3584	6.3756	6.3768	6.329	6.306	6.2948	6.3238	6.3394	6.3377	6.3425	6.315	6.3036	6.3331	6.3614	6.3205	6.3243	6.3403	6.3126	6.3235	6.3657	6.3199
pos_1842	Pinolidoxin	松果毒素	metab_916	-	-	-	C08503	HMDB0301836	pos	-	-	-	-	Organoheterocyclic compounds	Oxocins	361.162	M+Na	C18H26O6	5.6572	0.0203811	0	56.8	0.656536	152985-39-2	Not Available	4.2345	4.2209	4.2287	4.2222	4.2298	4.2359	4.248	4.4444	4.2347	4.2698	4.3408	4.4117	5.049	5.0314	5.0125	5.0105	5.0605	4.9975	4.9571	5.0501	4.9252	4.8947	5.0057	4.986
pos_1846	Nivacortol	尼沃可托	metab_920	-	-	-	-	HMDB0255670	pos	-	-	-	-	Lipids and lipid-like molecules	Steroids and steroid derivatives	494.26	M+ACN+Na	C28H31FN2O	5.6723	0.154251	0	48.9	4.98922	-	Estrane steroids	4.6234	4.3975	4.6189	4.6338	4.6464	4.692	5.069	5.0624	5.08	5.0818	5.0185	5.3072	4.7422	4.9031	4.9509	4.8803	4.8889	4.9844	5.241	5.2413	5.1885	5.1579	5.2431	5.2847
pos_1850	3alpha-Hydroxyoreadone	3α-羟基阿托酮	metab_924	-	-	-	-	HMDB0036047	pos	-	-	-	-	Organoheterocyclic compounds	Naphthofurans	235.133	M+H-H2O	C14H20O4	5.6877	0.134789	0	44.1	0.570918	124869-06-3	Not Available	3.0846	3.071	3.0788	3.5017	3.0798	3.0859	4.2305	4.1383	4.1971	4.3047	4.0991	4.2653	4.3384	4.4075	4.4255	4.4209	4.1946	4.3722	3.3545	3.368	3.1809	3.1024	3.5698	3.1017
pos_1852	Trolamine	-	metab_926	map00564	Glycerophospholipid metabolism	甘油磷脂代谢	C06771	HMDB0032538	pos	-	-	Metabolism	Lipid metabolism	Organic nitrogen compounds	Organonitrogen compounds	150.113	M+H	C6H15NO3	5.7107	0.0123449	66.1	0	0.519873	102-71-6	Amines	5.3955	5.4523	5.3831	5.4055	5.3987	5.4316	5.3439	5.3337	5.3043	5.3472	5.3448	5.3914	5.3631	5.3604	5.3399	5.3577	5.3623	5.371	5.3576	5.3854	5.3472	5.3618	5.4013	5.3329
pos_1853	Heptyl 4-hydroxybenzoate	4-羟基苯甲酸庚酯	metab_927	-	-	-	C14718	HMDB0034462	pos	-	-	-	-	Benzenoids	Benzene and substituted derivatives	237.146	M+H	C14H20O3	5.7107	0.0158564	0	37	-9.78557	1085-12-7	Benzoic acids and derivatives	5.0339	5.072	4.9773	5.04	4.9781	5.0205	5.0114	4.9941	4.9056	4.9588	4.9439	4.959	5.0093	5.0091	5.0016	4.982	4.9376	4.9517	4.9515	4.9758	4.9459	4.9749	4.9903	4.978
pos_1854	Myristic acid	肉豆蔻酸	metab_928	map01100;map00061	Metabolic pathways;Fatty acid biosynthesis	代谢途径;脂肪酸生物合成	C06424	LMFA01010014;HMDB0000806;PW_C000643	pos	Lipids	Fatty acids	Metabolism;Metabolism	Global and overview maps;Lipid metabolism	Lipids and lipid-like molecules	Fatty Acyls	246.243	M+NH4	C14H28O2	5.7107	0.0014162	0	39.1	0.493601	544-63-8	Fatty acids and conjugates	5.9251	5.9303	5.9294	5.9256	5.9077	5.865	5.6418	5.6237	5.6272	5.5856	5.5636	5.5673	5.936	5.9158	5.9112	5.9242	5.887	5.8922	5.9784	5.9921	5.9399	5.9392	5.9882	5.9825
pos_1855	16-Hydroxyhexadecanoic acid	16-羟基十六酸	metab_929	map01100;map00073	Metabolic pathways;Cutin, suberine and wax biosynthesis	代谢途径;角质、木栓碱和蜡的生物合成	C18218	HMDB0006294	pos	-	-	Metabolism;Metabolism	Global and overview maps;Lipid metabolism	Lipids and lipid-like molecules	Fatty Acyls	290.269	M+NH4	C16H32O3	5.7107	0.00653787	0	70.9	0.171058	506-13-8	Fatty acids and conjugates	5.2693	5.2821	5.3236	5.2536	5.1632	5.0456	5.1957	5.126	5.1351	5.0971	4.9568	4.8849	5.3487	5.3106	5.2837	5.3061	5.2273	5.2367	5.5019	5.496	5.3918	5.4152	5.437	5.4338
pos_1862	8beta-Angeloyloxy-15-hydroxy-1alpha,10R-dimethoxy-3-oxo-11(13)-germacren-12,6alpha-olide	-	metab_937	-	-	-	-	HMDB0039013	pos	-	-	-	-	Lipids and lipid-like molecules	Prenol lipids	389.194	M+H-2H2O	C22H32O8	5.7184	0.0981254	0	51.2	-4.73685	-	Terpene lactones	4.3013	4.4249	4.3581	4.1603	3.7506	3.9576	4.7714	4.7009	4.7899	4.6429	4.6017	4.7424	4.9606	4.8896	4.9517	4.9404	4.8982	4.9225	4.9455	4.9486	4.8871	4.8886	4.9404	4.9108
pos_1866	Diethylamino nonanoate	壬酸二乙氨基酯	metab_940	-	-	-	-	HMDB0260404	pos	-	-	-	-	Organic acids and derivatives	Carboxylic acids and derivatives	262.238	M+CH3OH+H	C13H27NO2	5.7335	0.00679814	0	33	0.583958	-	Monocarboxylic acids and derivatives	5.095	5.0746	5.068	5.029	5.0954	5.0968	4.9048	4.9231	4.8896	4.9013	4.8652	4.9367	4.6605	4.6668	4.6271	4.6286	4.7657	4.7608	5.2737	5.2964	5.2519	5.295	5.2883	5.2496
pos_1869	Prostaglandin-c2	前列腺素-c2	metab_942	map00590;map01100;map04726	Arachidonic acid metabolism;Metabolic pathways;Serotonergic synapse	花生四烯酸代谢;代谢途径;5-羟色胺能突触	C05955	HMDB0060095;PW_C040451	pos	Lipids	Eicosanoids	Metabolism;Metabolism;Organismal Systems	Lipid metabolism;Global and overview maps;Nervous system	Lipids and lipid-like molecules	Fatty Acyls	352.246	M+NH4	C20H30O4	5.741	0.0151831	0	41.1	-6.65033	-	Eicosanoids	5.4198	5.4444	5.4465	5.4348	5.3982	5.4158	5.1351	5.0894	5.1097	5.0944	5.0646	5.1679	5.3752	5.3156	5.321	5.3564	5.3661	5.3231	5.3315	5.3123	5.2547	5.2885	5.3087	5.306
pos_1875	Carboxyethyllysine	羧乙基赖氨酸	metab_949	-	-	-	-	HMDB0249659	pos	-	-	-	-	Organic acids and derivatives	Carboxylic acids and derivatives	236.162	M+NH4	C9H18N2O4	5.764	0.00727426	0	43.6	7.68054	-	Amino acids, peptides, and analogues	5.4803	5.5093	5.4745	5.5248	5.5642	5.5539	5.1571	5.2203	5.1448	5.2108	5.3679	5.3511	5.2952	5.2957	5.2555	5.322	5.4006	5.3475	5.1369	5.159	5.2062	5.1842	5.2544	5.171
pos_1876	Naematolone	纳马托龙	metab_950	-	-	-	-	HMDB0035781	pos	-	-	-	-	Lipids and lipid-like molecules	Prenol lipids	329.136	M+Na	C17H22O5	5.764	0.0207324	0	59.2	0.671192	92121-62-5	Sesquiterpenoids	3.4155	3.4019	3.4097	3.4032	3.4108	3.4169	3.583	3.6301	3.4998	3.4216	3.6025	3.4331	4.7951	4.7569	4.7471	4.8077	4.7419	4.8187	4.9042	4.9267	4.8393	4.8694	4.9057	4.8348
pos_1877	5,6-epoxy,18R-HEPE	5,6-环氧树脂，18R-HEPE	metab_951	-	-	-	C18175	HMDB0062410	pos	-	-	-	-	Lipids and lipid-like molecules	Fatty Acyls	350.23	M+NH4	C20H28O4	5.764	0.0043799	0	31.7	-7.13836	-	Fatty alcohols	5.0812	5.1597	5.108	5.0868	5.1951	5.1529	4.6976	4.7949	4.5756	4.7104	4.7548	4.9041	4.9627	4.9893	4.8894	4.9593	5.0016	5.0441	4.9202	5.0095	4.9967	4.9433	4.9694	4.9471
pos_1879	Geranyl Acetate	-	metab_953	-	-	-	C09861	HMDB0035157;MJDBOTE0001728	pos	-	-	-	-	Lipids and lipid-like molecules	Fatty Acyls	214.18	M+NH4	C12H20O2	5.7717	0.0129017	41	0	0.394733	105-87-3	Fatty alcohol esters	5.6093	5.5905	5.5844	5.6144	5.6279	5.6255	5.3486	5.3483	5.3149	5.36	5.363	5.4318	5.4548	5.4537	5.4367	5.4836	5.4959	5.4915	5.2723	5.333	5.3268	5.3493	5.3743	5.3569
pos_1890	Dihydrocumambrin A	二氢氨苯丙胺A	metab_964	-	-	-	-	HMDB0036489	pos	-	-	-	-	Lipids and lipid-like molecules	Prenol lipids	326.196	M+NH4	C17H24O5	5.8022	0.0093032	0	60.8	-0.252674	20482-39-7	Terpene lactones	4.848	4.8344	4.8422	4.8357	4.8432	4.8493	4.8991	4.9519	4.8643	4.8699	4.848	4.8716	6.0633	6.0754	6.0259	6.0625	6.0517	6.0623	6.1052	6.1187	6.1195	6.0964	6.1195	6.1054
pos_1892	Borapetoside	硼哌啶	metab_965	-	-	-	-	HMDB0249346	pos	-	-	-	-	Organoheterocyclic compounds	Naphthopyrans	571.236	M+CH3OH+H	C26H34O12	5.8022	0.0096708	0	70.1	-3.8821	-	Not Available	5.8403	5.8417	5.8228	5.9059	5.9585	6.0143	5.9448	5.9845	5.9442	5.9452	6.1126	6.0984	6.1203	6.0957	6.0941	6.1195	6.1137	6.1601	5.9399	5.9669	6.0181	5.9547	6.0725	5.9953
pos_1899	11b,17a,21-Trihydroxypreg-nenolone	11b，17a，21-三羟孕烯醇酮	metab_972	map00140	Steroid hormone biosynthesis	类固醇激素生物合成	C05489	PW_C002913;HMDB0006760	pos	-	-	Metabolism	Lipid metabolism	Lipids and lipid-like molecules	Steroids and steroid derivatives	387.217	M+Na	C21H32O5	5.8254	0.0438939	0	49.3	7.99422	-	Hydroxysteroids	1.0725	1.0601	1.0672	1.0613	1.0682	1.0738	1.078	1.0726	1.6849	1.0781	3.831	4.0266	5.2454	5.2663	5.0811	5.2383	5.1383	5.2019	4.7347	4.5916	4.7439	4.729	4.5654	4.5931
pos_1908	Polyoxyethylene 40 monostearate	聚氧乙烯40单硬脂酸酯	metab_982	-	-	-	-	HMDB0032477	pos	-	-	-	-	Lipids and lipid-like molecules	Fatty Acyls	346.332	M+NH4	C20H40O3	5.8408	0.027526	0	57.4	0.458446	9004-99-3	Fatty acid esters	5.4125	5.3908	5.4013	5.3779	5.3106	5.2679	5.19	5.1655	5.2077	4.9016	4.9743	4.9573	5.4238	5.4215	5.347	5.3929	5.3578	5.3132	5.6466	5.5899	5.5331	5.562	5.5103	5.532
pos_1911	Oseltamivir	奥司他韦	metab_986	-	-	-	C08092	HMDB0035141;HMDB0014343	pos	-	-	-	-	Lipids and lipid-like molecules	Prenol lipids	663.369	2M+K	C16H28N2O4	5.8408	0.011685	0	46.1	-6.0676	489-20-3;196618-13-0;204255-11-8	Monoterpenoids	5.4804	5.4385	5.4531	5.434	5.4432	5.4751	5.6596	5.6029	5.5792	5.6552	5.6747	5.6571	5.6337	5.5773	5.5808	5.5384	5.6637	5.6436	5.6885	5.7323	5.7224	5.757	5.6758	5.6629
pos_1915	3-Oxododecanoic acid	3-氧代癸酸	metab_990	-	-	-	C02367	PW_C006734;HMDB0010727	pos	-	-	-	-	Organic acids and derivatives	Keto acids and derivatives	237.146	M+Na	C12H22O3	5.8485	0.0383264	0	55.2	-1.5369	-	Medium-chain keto acids and derivatives	5.2531	5.2502	5.2525	5.3168	5.2424	5.3052	5.2502	5.2186	5.1869	5.2392	5.2692	5.246	5.2488	5.2112	5.1911	5.2254	5.2641	5.2181	5.2374	5.2808	5.2625	5.2569	5.2594	5.2544
pos_1916	Alpha-Bisabolol oxide A	-	metab_991	-	-	-	C16773	HMDB0038196	pos	-	-	-	-	Organoheterocyclic compounds	Oxanes	271.227	M+CH3OH+H	C15H26O2	5.8485	0.0400168	0	42.4	0.114854	22567-36-8	Not Available	5.2905	5.2791	5.2462	5.3014	5.338	5.3	5.2236	5.1985	5.1931	5.2654	5.2331	5.2508	5.1908	5.1872	5.1408	5.1701	5.1434	5.1581	5.2172	5.2347	5.1866	5.2148	5.242	5.2074
pos_192	N2-Acetyl-L-ornithine	N2-乙酰-L-鸟氨酸	metab_995	map01100;map01210;map00220;map01110;map01230	Metabolic pathways;2-Oxocarboxylic acid metabolism;Arginine biosynthesis;Biosynthesis of secondary metabolites;Biosynthesis of amino acids	代谢途径;2-氧羰基酸代谢;精氨酸生物合成;次级代谢产物的生物合成;氨基酸的生物合成	C00437	HMDB0003357	pos	-	-	Metabolism;Metabolism;Metabolism;Metabolism;Metabolism	Global and overview maps;Global and overview maps;Amino acid metabolism;Global and overview maps;Global and overview maps	Organic acids and derivatives	Carboxylic acids and derivatives	175.108	M+H, M+Na, M+2Na-H	C7H14N2O3	0.7628	0.0090564	66.2	0	0.389111	6205-08-09	Amino acids, peptides, and analogues	5.9648	5.9268	5.9756	5.9078	5.9083	5.9089	5.7954	5.8046	5.8139	5.8129	5.8132	5.8208	5.8228	5.7962	5.8204	5.8132	5.811	5.8102	5.5059	5.5103	5.5078	5.5209	5.4963	5.4925
pos_1921	Benzeneacetonitrile	苯乙腈	metab_997	map00460;map01100;map01110;map01120;map00643	Cyanoamino acid metabolism;Metabolic pathways;Biosynthesis of secondary metabolites;Microbial metabolism in diverse environments;Styrene degradation	氰基氨基酸代谢;代谢途径;次级代谢产物的生物合成;不同环境中的微生物代谢;苯乙烯降解	C16074	HMDB0034171	pos	-	-	Metabolism;Metabolism;Metabolism;Metabolism;Metabolism	Metabolism of other amino acids;Global and overview maps;Global and overview maps;Global and overview maps;Xenobiotics biodegradation and metabolism	Benzenoids	Benzene and substituted derivatives	118.065	M+H	C8H7N	5.864	0.0179662	0	46.5	2.38623	140-29-4	Benzyl cyanides	5.7172	5.6926	5.7217	5.7245	5.713	5.717	5.64	5.621	5.6134	5.6213	5.623	5.6096	5.7899	5.799	5.7822	5.7982	5.7871	5.7912	5.6628	5.657	5.6482	5.6546	5.6599	5.656
pos_1922	P-Tolualdehyde	-	metab_998	map01100;map01220;map00622;map01120	Metabolic pathways;Degradation of aromatic compounds;Xylene degradation;Microbial metabolism in diverse environments	代谢途径;芳香族化合物的降解;二甲苯降解;不同环境中的微生物代谢	C06758	HMDB0029638	pos	-	-	Metabolism;Metabolism;Metabolism;Metabolism	Global and overview maps;Global and overview maps;Xenobiotics biodegradation and metabolism;Global and overview maps	Benzenoids	Benzene and substituted derivatives	121.065	M+H	C8H8O	5.864	0.0091253	90.3	0	2.00421	104-87-0	Benzoyl derivatives	5.7852	5.7663	5.7697	5.8046	5.7585	5.764	5.5724	5.5823	5.5283	5.4975	5.5452	5.565	5.8896	5.8879	5.8485	5.8942	5.8882	5.8834	5.6227	5.5808	5.5712	5.5649	5.5997	5.5514
pos_1924	Goshuyic acid	枸杞酸	metab_1000	-	-	-	-	HMDB0000560;LMFA01030257	pos	-	-	-	-	Lipids and lipid-like molecules	Fatty Acyls	242.211	M+NH4	C14H24O2	5.864	0.0176423	0	51	-0.166438	39039-37-7	Fatty acids and conjugates	5.1326	5.1439	5.1179	5.1137	5.1712	5.1344	4.9708	4.9904	4.9419	4.9858	4.9769	5.0024	5.088	5.0576	5.0254	5.0683	5.0788	5.1206	4.9403	4.8433	4.9414	4.9544	4.9709	4.955
pos_1929	1-Nonanol	1-壬醇	metab_1005	-	-	-	C14696	HMDB0031265;LMFA05000092	pos	-	-	-	-	Lipids and lipid-like molecules	Fatty Acyls	330.337	2M+ACN+H	C9H20O	5.8716	0.0106698	0	33.1	0.212853	143-08-8	Fatty alcohols	5.5461	5.651	5.6485	5.6869	5.5951	5.5576	5.2587	5.1847	5.1756	4.7847	4.9596	4.9289	5.6642	5.6447	5.638	5.688	5.6207	5.6151	5.4552	5.3639	5.3318	5.3701	5.3325	5.3536
pos_1934	Prostaglandin D3	前列腺素D3	metab_1010	-	-	-	C13802	LMFA03010142;HMDB0003034	pos	-	-	-	-	Lipids and lipid-like molecules	Fatty Acyls	333.204	M+H-H2O	C20H30O5	5.887	0.0286669	0	48.1	-4.79632	71902-47-1	Eicosanoids	4.5078	4.5491	4.5161	4.2131	4.4346	4.4476	4.8159	4.8938	4.7021	4.8558	4.893	4.9288	4.9132	4.7923	4.8782	4.9009	4.8641	4.89	4.684	4.914	4.9162	4.8576	4.8753	4.8167
pos_1939	1-Heptanol	1-庚醇	metab_1015	-	-	-	-	LMFA05000122;HMDB0031479	pos	-	-	-	-	Lipids and lipid-like molecules	Fatty Acyls	158.154	M+ACN+H	C7H16O	5.8947	0.0027384	0	36.4	0.516796	111-70-6	Fatty alcohols	5.335	5.3337	5.3288	5.3341	5.3194	5.3446	5.3287	5.3221	5.3266	5.3715	5.3473	5.352	5.7154	5.6988	5.6782	5.7023	5.6975	5.7115	5.3933	5.4043	5.39	5.3907	5.3996	5.369
pos_1940	Tanacetol A	苯丙酮A	metab_1017	-	-	-	-	HMDB0035722	pos	-	-	-	-	Lipids and lipid-like molecules	Prenol lipids	277.18	M+H-H2O	C17H26O4	5.8947	0.0275498	0	62.3	0.232785	86778-06-5	Sesquiterpenoids	4.1711	4.1574	4.1652	4.1587	4.1663	4.1724	4.1798	4.3067	4.401	4.2534	4.3011	4.2825	4.9357	4.8801	4.8418	4.9809	4.9786	4.9377	4.1929	4.2273	4.3769	4.4722	4.5463	4.2885
pos_1949	MG(0:0/20:4(5Z,8Z,11Z,14Z)/0:0)	-	metab_1025	map04080;map04723;map04714	Neuroactive ligand-receptor interaction;Retrograde endocannabinoid signaling;Thermogenesis	神经活性配体受体相互作用;逆行内源性大麻素信号;产热	C13856	HMDB0004666;LMGL01010023	pos	-	-	Environmental Information Processing;Organismal Systems;Organismal Systems	Signaling molecules and interaction;Nervous system;Environmental adaptation	Lipids and lipid-like molecules	Endocannabinoids	361.274	M+H-H2O	C23H38O4	5.9102	0.00531003	0	49.8	0.228818	53847-30-6	Not Available	4.2898	4.2761	4.2839	4.2774	4.285	4.2911	4.3557	4.3894	4.2899	4.5855	4.4104	4.6571	5.5698	5.6221	5.5554	5.6015	5.6207	5.5882	4.973	5.0659	5.092	5.1294	5.0663	5.0409
pos_195	Gamma-L-Glutamyl-L-methionine sulfoxide	-	metab_1026	-	-	-	-	HMDB0038613	pos	-	-	-	-	Organic acids and derivatives	Carboxylic acids and derivatives	295.096	M+H, M+2Na-H, M+Na	C10H18N2O6S	0.7785	0.00552475	0	48.3	0.113781	39015-69-5	Amino acids, peptides, and analogues	5.0292	5.0159	5.0107	4.9871	5.0126	5.1199	5.3494	5.3118	5.3532	5.3413	5.3767	5.3981	4.931	4.9254	4.8963	4.9164	4.9018	4.8993	5.2451	5.2347	5.2371	5.2682	5.2353	5.2206
pos_1955	Phytuberin	藻管蛋白	metab_1032	-	-	-	C09709	HMDB0035754	pos	-	-	-	-	Lipids and lipid-like molecules	Prenol lipids	327.215	M+CH3OH+H	C17H26O4	5.918	0.00130907	0	44.5	-6.54845	37209-50-0	Sesquiterpenoids	5.4317	5.4044	5.3319	5.4014	5.3977	5.4138	5.4151	5.3751	5.3244	5.4532	5.5192	5.4604	5.4218	5.4152	5.3381	5.419	5.4328	5.4464	5.4132	5.437	5.4126	5.4351	5.4294	5.3899
pos_1956	Pregnanetriol	孕三醇	metab_1033	-	-	-	-	HMDB0006070;HMDB0256756	pos	-	-	-	-	Lipids and lipid-like molecules	Steroids and steroid derivatives	359.259	M+Na	C21H36O3	5.918	0.0608231	0	46.8	8.9366	27178-64-9	Pregnane steroids	3.3259	3.3122	3.32	3.3136	3.3211	3.3272	3.3318	3.3259	3.326	3.332	3.3258	3.3435	5.2797	5.2831	5.2522	5.2956	5.3293	5.3216	3.3477	3.3559	4.2314	3.7473	4.2937	4.2531
pos_1957	Xi-4-Hydroxy-4-methyl-2-cyclohexen-1-one	-	metab_1034	-	-	-	-	HMDB0033629	pos	-	-	-	-	Organic oxygen compounds	Organooxygen compounds	91.0548	M+H-2H2O	C7H10O2	5.9256	0.00785272	0	41	4.60782	-	Carbonyl compounds	5.8431	5.8575	5.8532	5.8573	5.8446	5.7956	5.7295	5.7508	5.7227	5.694	5.6962	5.6895	5.9422	5.9231	5.9109	5.9166	5.9173	5.9106	5.8106	5.7791	5.745	5.764	5.7832	5.7788
pos_1962	Asi-222	-	metab_1040	-	-	-	-	HMDB0260432	pos	-	-	-	-	Lipids and lipid-like molecules	Steroids and steroid derivatives	502.317	M+H-H2O	C29H45NO7	5.9256	0.00369606	0	41.6	0.582814	-	Steroid lactones	6.8583	6.8979	6.8518	6.8702	6.8531	6.7557	6.6528	6.7143	6.6995	6.5949	6.6227	6.6195	6.8961	6.8454	6.8385	6.849	6.8168	6.8378	6.7567	6.7282	6.6372	6.6811	6.6886	6.671
pos_1967	Daucol	道科尔	metab_1045	-	-	-	C09652	HMDB0035287	pos	-	-	-	-	Organoheterocyclic compounds	Oxanes	256.227	M+NH4	C15H26O2	5.9406	0.0156583	0	39.8	0.00790209	887-08-1	Not Available	5.0022	4.9821	4.9554	4.9185	4.9311	4.9718	4.8186	4.8449	4.7437	4.8157	4.9083	4.891	4.8693	4.8465	4.8317	4.9452	4.9233	4.9188	4.7738	4.8104	4.831	4.7672	4.8303	4.7074
pos_1969	Albafuran A	-	metab_1047	-	-	-	C08732	HMDB0030071	pos	-	-	-	-	Phenylpropanoids and polyketides	2-arylbenzofuran flavonoids	401.173	M+Na	C24H26O4	5.9406	0.0730061	0	55.3	0.549913	84323-14-8	Not Available	4.7057	4.6921	4.6999	4.6934	4.701	4.7071	4.7117	4.7058	4.7059	4.7118	4.7057	4.7234	4.7309	4.7252	4.7207	4.7302	4.7278	4.7331	5.353	5.3957	5.3499	5.3604	5.4125	5.3392
pos_1974	FAHFA(16:0/10-O-18:0)	-	metab_1053	-	-	-	-	HMDB0112111;LMFA07090005	pos	-	-	-	-	Lipids and lipid-like molecules	Fatty Acyls	556.53	M+NH4	C34H66O4	5.9481	0.0670282	0	41.5	0.584794	1636134-73-0	Fatty acids and conjugates	4.2724	5.4968	4.5151	5.6068	5.4606	5.1827	4.7969	4.5772	4.2725	4.8579	4.5877	4.3901	5.7875	5.8389	5.7924	5.7459	5.5633	5.5543	5.1069	4.6728	4.9679	5.1417	4.9517	4.7981
pos_1977	Alpha-Allocryptopine	-	metab_1056	map00950;map01110	Isoquinoline alkaloid biosynthesis;Biosynthesis of secondary metabolites	异喹啉生物碱生物合成;次级代谢产物的生物合成	C02134	HMDB0302683	pos	-	-	Metabolism;Metabolism	Biosynthesis of other secondary metabolites;Global and overview maps	Alkaloids and derivatives	Protopine alkaloids	387.193	M+NH4	C21H23NO5	5.9558	0.0311501	0	39.9	4.38568	-	Not Available	4.4293	4.1616	4.0836	3.9909	4.2889	4.2119	3.9499	3.9603	3.7634	3.9069	4.2096	3.5733	4.327	4.2325	4.333	4.3789	4.3734	4.2171	5.7015	5.6932	5.6638	5.6606	5.6783	5.682
pos_1983	(1R,7S,13S,15S)-2,15-Dihydroxy-7-methyl-6-oxabicyclo[11.3.0]hexadeca-3,11-dien-5-one	（1R，7S，13S，15S）-2,15-二羟基-7-甲基-6-氧杂双环[11.3.0]十六烷-3,11-二烯-5-酮	metab_1063	-	-	-	-	HMDB0242339	pos	-	-	-	-	Phenylpropanoids and polyketides	Macrolides and analogues	245.154	M+H-2H2O	C16H24O4	5.9635	0.00646085	0	70.3	0.426931	-	Not Available	5.0013	5.0006	5.0582	4.9998	5.0708	5.0303	5.0895	5.0713	5.0784	5.1028	5.0902	5.1188	4.882	4.9835	4.8937	4.9273	4.9445	4.955	5.0285	5.0788	5.0798	5.0317	5.0268	5.0268
pos_1984	Tetrahydrocorticosterone	四氢皮质酮	metab_1064	map00140	Steroid hormone biosynthesis	类固醇激素生物合成	C05476	HMDB0000268;LMST02030100;PW_C000183;HMDB0000449	pos	-	-	Metabolism	Lipid metabolism	Lipids and lipid-like molecules	Steroids and steroid derivatives	373.237	M+Na	C21H34O4	5.9635	0.042889	0	55.7	6.76316	68-42-8;600-63-5	Hydroxysteroids	2.4367	2.4231	2.4309	2.4245	2.432	2.4381	3.7206	3.7311	3.736	2.4428	2.5927	2.696	5.1677	5.2135	5.244	5.2258	5.2715	5.2335	4.6287	4.7926	4.7591	4.6041	4.3629	4.6697
pos_1985	Pyraclostrobin	百克敏	metab_1065	-	-	-	C18561	HMDB0256940	pos	-	-	-	-	Organoheterocyclic compounds	Azoles	388.106	M+H	C19H18ClN3O4	5.9635	0.0226015	72.3	0	-0.0102944	175013-18-0	Pyrazoles	5.9455	5.8565	5.9223	5.9335	5.7914	5.8418	5.9248	5.9486	5.9098	5.5796	5.7112	5.7402	4.5849	4.5221	4.6263	4.3409	4.1555	4.5132	3.2636	3.2718	3.2569	3.2595	3.269	3.2589
pos_1988	1,2,3,4-Tetrahydronaphthalene	1,2,3,4-四氢萘	metab_1068	map00626;map01120	Naphthalene degradation;Microbial metabolism in diverse environments	萘降解;不同环境中的微生物代谢	C14114	HMDB0244120	pos	-	-	Metabolism;Metabolism	Xenobiotics biodegradation and metabolism;Global and overview maps	Benzenoids	Tetralins	133.101	M+H	C10H12	5.9711	0.0127903	0	45.8	0.6837	119-64-2	Not Available	4.8641	4.8133	4.8839	4.8565	4.8625	4.8912	4.9816	4.9806	4.9615	4.9828	4.9222	4.9343	5.241	5.2744	5.2765	5.2596	5.2674	5.2756	5.052	5.0578	5.0285	5.0449	5.0435	5.0861
pos_2000	(Z)-3-Methyl-2-(2-pentenyl)-2-cyclopenten-1-one	（Z） -3-甲基-2-（2-戊烯基）-2-环戊烯-1-酮	metab_1084	-	-	-	C08490	HMDB0035601	pos	-	-	-	-	Organic oxygen compounds	Organooxygen compounds	147.117	M+H-H2O	C11H16O	5.9866	0.0087247	0	42.6	0.151801	488-10-8	Carbonyl compounds	4.377	4.4511	4.425	4.4413	4.4556	4.4753	4.6094	4.5775	4.5823	4.647	4.532	4.5131	4.8797	4.9008	4.831	4.8612	4.8943	4.8623	4.6745	4.7161	4.6718	4.6934	4.704	4.7357
pos_2006	Theasapogenol E	茶皂素E	metab_1089	-	-	-	-	HMDB0034518	pos	-	-	-	-	Lipids and lipid-like molecules	Prenol lipids	546.38	M+ACN+H	C30H48O6	5.9944	0.0781448	0	81.9	1.57649	15399-41-4	Triterpenoids	5.0983	5.1612	5.2713	5.1994	4.9718	5.1744	5.9179	5.8746	5.8896	5.9057	5.8076	5.8394	5.4656	5.4974	5.4226	5.3819	5.5513	5.4002	5.0885	5.2011	5.2355	5.1864	5.1129	5.2454
pos_2020	9,10-Epoxy-18-hydroxy-octadecanoic acid	9,10-环氧-18-羟基十八酸	metab_1105	map00073	Cutin, suberine and wax biosynthesis	角质、木栓碱和蜡的生物合成	C19620	HMDB0302107	pos	-	-	Metabolism	Lipid metabolism	Lipids and lipid-like molecules	Fatty Acyls	279.232	M+H-2H2O	C18H34O4	6.0178	0.00207638	0	64.4	0.153834	-	Fatty acids and conjugates	5.8834	5.8657	5.8938	5.9055	5.8787	5.8873	5.7432	5.7642	5.7121	5.7405	5.7023	5.7329	6.0036	6.0107	6.0313	6.0035	6.0022	6.0028	5.7994	5.8164	5.8238	5.843	5.8033	5.8252
pos_2025	Linoleic Acid	亚油酸	metab_1110	map01100;map00591;map01040;map01060	Metabolic pathways;Linoleic acid metabolism;Biosynthesis of unsaturated fatty acids;Biosynthesis of plant secondary metabolites	代谢途径;亚油酸;不饱和脂肪酸的生物合成;植物次生代谢产物的生物合成	C01595	PW_C000530;HMDB0006270;HMDB0000673;LMFA01030120;HMDB0247706;MJDBOTE0000548	pos	Lipids	Fatty acids	Metabolism;Metabolism;Metabolism;Metabolism	Global and overview maps;Lipid metabolism;Lipid metabolism;Chemical structure transformation maps	Lipids and lipid-like molecules	Fatty Acyls	263.237	M+H-H2O	C18H32O2	6.0255	0.00540001	68.4	0	0.0855326	60-33-3;506-21-8	Lineolic acids and derivatives	5.337	5.3281	5.3608	5.3672	5.3726	5.3808	5.0742	5.1159	5.0709	5.0303	4.9354	4.9972	5.4553	5.5286	5.5336	5.4627	5.4513	5.461	5.1289	5.1302	5.1321	5.1291	5.115	5.1811
pos_2028	Glabric acid	玻璃酸	metab_1113	-	-	-	C17764	HMDB0034689	pos	-	-	-	-	Lipids and lipid-like molecules	Prenol lipids	487.342	M+H	C30H46O5	6.0255	0.0121518	0	82.2	1.0242	22327-86-2	Triterpenoids	5.7251	5.7993	5.816	5.8149	5.8317	5.8341	6.2313	6.2366	6.2093	6.2329	6.1214	6.1812	6.2796	6.3609	6.3124	6.3035	6.3346	6.3017	6.2159	6.2447	6.263	6.2713	6.2518	6.2837
pos_2032	3-Oxo-2-(2-entenyl)cyclopentaneoctanoic acid	3-氧代-2-（2-戊烯基）环戊新辛酸	metab_1117	map01100;map00592;map01110;map01070	Metabolic pathways;alpha-Linolenic acid metabolism;Biosynthesis of secondary metabolites;Biosynthesis of plant hormones	代谢途径;α-亚麻酸代谢;次级代谢产物的生物合成;植物激素的生物合成	C04780	HMDB0301805	pos	-	-	Metabolism;Metabolism;Metabolism;Metabolism	Global and overview maps;Lipid metabolism;Global and overview maps;Chemical structure transformation maps	Lipids and lipid-like molecules	Fatty Acyls	295.227	M+H	C18H30O3	6.041	0.0104412	0	84.3	0.190302	204135-86-4	Eicosanoids	5.7841	5.8009	5.7986	5.806	5.8137	5.8096	5.9424	5.9422	5.9166	5.966	5.9718	5.9611	6.1209	6.1511	6.1165	6.1195	6.1097	6.1486	5.9366	5.9841	5.9847	5.9893	5.9668	5.9879
pos_2035	LysoPC(18:3(6Z,9Z,12Z)/0:0)	-	metab_1120	map00564;map05231	Glycerophospholipid metabolism;Choline metabolism in cancer	甘油磷脂代谢;癌症中的胆碱代谢	C04230	HMDB0010387	pos	Lipids	Phospholipids	Metabolism;Human Diseases	Lipid metabolism;Cancer: overview	Lipids and lipid-like molecules	Glycerophospholipids	518.325	M+H	C26H48NO7P	6.041	0.0153263	0	70.2	0.956043	-	Glycerophosphocholines	5.6182	5.6063	5.6425	5.6531	5.6783	5.6794	6.0521	6.0299	6.0778	6.0837	5.9819	6.0036	6.5168	6.5688	6.5497	6.5104	6.5333	6.5402	6.1201	6.1397	6.1746	6.1675	6.1428	6.1766
pos_2041	DG(8:0/20:5(7Z,9Z,11E,13E,17Z)-3OH(5,6,15)/0:0)	-	metab_1127	-	-	-	-	HMDB0297203	pos	-	-	-	-	Not Available	Not Available	551.356	M+H	C31H50O8	6.0718	0.0452656	0	30.7	-3.56003	-	Not Available	6.1167	6.0885	6.1538	6.2296	6.2285	6.2207	6.1739	6.101	6.1967	6.1994	6.116	6.1127	6.1312	6.1914	6.167	6.099	6.0795	6.1428	6.0517	6.104	6.1432	6.1294	6.0812	6.1127
pos_2043	4-Octylphenol	4-辛基苯酚	metab_1129	-	-	-	C14132	HMDB0246557	pos	-	-	-	-	Benzenoids	Phenols	189.164	M+H-H2O	C14H22O	6.0795	0.00136377	0	62.2	0.180448	1806-26-4	1-hydroxy-2-unsubstituted benzenoids	4.9317	4.8926	5.0466	5.0137	5.0644	5.1228	5.2551	5.2706	5.2637	5.2445	5.196	5.1802	5.6061	5.6775	5.6686	5.5824	5.6078	5.6481	5.3255	5.3664	5.3896	5.3901	5.3339	5.428
pos_2050	(3E,5E)-1,3,5-octatriene	（3E，5E）-1,3,5-辛三烯	metab_1137	-	-	-	-	HMDB0303832	pos	-	-	-	-	Hydrocarbons	Unsaturated hydrocarbons	109.102	M+H	C8H12	6.0948	0.0070499	0	32.2	3.47741	-	Olefins	4.9803	4.947	5.008	5.0119	5.0031	5.0339	4.8454	4.8757	4.8641	4.8072	4.8629	4.8001	5.0707	5.1055	5.0809	5.074	5.057	5.0548	4.8353	4.8816	4.8472	4.8633	4.8328	4.8846
pos_2051	4-Piperidinone, 1-hydroxy-2,2,6,6-tetramethyl-	-	metab_1138	-	-	-	-	-	pos	-	-	-	-	-	-	172.133	M+H	C9H17NO2	6.0948	0.0264147	61.6	0	0.203213	-	-	5.2643	5.2342	5.2817	5.336	5.2896	5.2959	4.9684	5.0093	4.9664	4.8497	4.8906	4.8061	5.2941	5.3247	5.3236	5.2842	5.2704	5.2861	4.8988	4.8859	4.9326	4.8885	4.8096	4.9264
pos_2055	Valtrate	瓦拉特	metab_1142	-	-	-	C09801	HMDB0034493	pos	-	-	-	-	Lipids and lipid-like molecules	Prenol lipids	177.055	M+H-2H2O	C10H12O5	6.1025	0.00438886	0	43.5	0.228813	18296-44-1	Monoterpenoids	4.6704	4.6233	4.7209	4.6993	4.6793	4.7197	4.7771	4.7403	4.7256	4.8097	4.6381	4.592	4.9784	5.0892	5.0848	4.9313	5.0092	5.0574	4.5731	4.7025	4.6859	4.6851	4.5564	4.7076
pos_2056	LysoPC(20:4(8Z,11Z,14Z,17Z)/0:0)	-	metab_1143	map00564;map05231	Glycerophospholipid metabolism;Choline metabolism in cancer	甘油磷脂代谢;癌症中的胆碱代谢	C04230	HMDB0010396	pos	Lipids	Phospholipids	Metabolism;Human Diseases	Lipid metabolism;Cancer: overview	Lipids and lipid-like molecules	Glycerophospholipids	544.34	M+H	C28H50NO7P	6.1025	0.00241263	0	64.4	0.953833	-	Glycerophosphocholines	5.2131	5.1815	5.1834	5.2944	5.2314	5.2027	5.6441	5.6753	5.6954	5.7413	5.5936	5.5349	5.6908	5.7801	5.7312	5.6258	5.6624	5.7165	5.5205	5.5298	5.6599	5.6205	5.4734	5.6288
pos_2059	4alpha-Methylzymosterol	4α-甲基酶甾醇	metab_1146	map01100;map01110;map00100	Metabolic pathways;Biosynthesis of secondary metabolites;Steroid biosynthesis	代谢途径;次级代谢产物的生物合成;类固醇生物合成	C05103	HMDB0001217;LMST01010202	pos	-	-	Metabolism;Metabolism;Metabolism	Global and overview maps;Global and overview maps;Lipid metabolism	Lipids and lipid-like molecules	Steroids and steroid derivatives	421.348	M+Na	C28H46O	6.1101	0.0247585	0	70.5	8.80238	7448-03-05	Cholestane steroids	4.9465	4.8367	4.9488	5.0506	4.975	4.9352	5.0117	5.0151	5.087	4.7346	4.7336	4.813	5.5542	5.6226	5.6601	5.5473	5.4588	5.4992	4.6803	4.7031	4.6752	4.6258	4.6136	4.7224
pos_206	Val Glu	-	metab_1147	-	-	-	-	-	pos	-	-	-	-	-	-	211.105	M+H-2H2O, M+H, M+H-H2O	C10H18N2O5	0.8411	0.00523847	35.7	0	-9.49766	-	-	5.4438	5.4454	5.4556	5.3789	5.3949	5.3537	5.6105	5.5822	5.5984	5.6099	5.5784	5.6141	5.5306	5.459	5.4983	5.4682	5.5086	5.4218	5.4127	5.4397	5.4132	5.4394	5.4406	5.3891
pos_2067	9,10,13-Trihydroxystearic acid	9,10,13-三羟基硬脂酸	metab_1155	-	-	-	-	HMDB0030935	pos	-	-	-	-	Lipids and lipid-like molecules	Fatty Acyls	315.253	M+H-H2O	C18H36O5	6.1411	0.00840367	0	57.8	-0.140099	50439-74-2	Fatty acids and conjugates	5.3075	5.3264	5.4016	5.4112	5.4082	5.4484	5.426	5.4359	5.4253	5.4486	5.3255	5.3194	5.225	5.3391	5.3356	5.2355	5.1811	5.2573	5.3105	5.3677	5.4168	5.3905	5.3217	5.4753
pos_2069	3-Hydroxyphenylacetic Acid	3-羟基苯乙酸	metab_1157	map01100;map00360;map01120;map00350;map00643	Metabolic pathways;Phenylalanine metabolism;Microbial metabolism in diverse environments;Tyrosine metabolism;Styrene degradation	代谢途径;苯丙氨酸代谢;不同环境中的微生物代谢;酪氨酸代谢;苯乙烯降解	C05593	HMDB0000440	pos	-	-	Metabolism;Metabolism;Metabolism;Metabolism;Metabolism	Global and overview maps;Amino acid metabolism;Global and overview maps;Amino acid metabolism;Xenobiotics biodegradation and metabolism	Benzenoids	Phenols	153.055	M+H	C8H8O3	6.1489	0.010308	94.6	0	0.137035	621-37-4	1-hydroxy-4-unsubstituted benzenoids	4.5084	4.4931	4.5364	4.5607	4.5983	4.6486	4.5507	4.5282	4.5141	4.6232	4.5635	4.5218	4.2412	4.3339	4.2963	4.2615	4.2717	4.283	4.5435	4.5087	4.6138	4.5845	4.5155	4.5689
pos_2070	Alpha-Irone	-	metab_1159	-	-	-	C09690	HMDB0035631	pos	-	-	-	-	Lipids and lipid-like molecules	Prenol lipids	207.174	M+H	C14H22O	6.1489	0.018326	34.6	0	0.243854	35124-13-1;79-69-6	Sesquiterpenoids	4.2481	4.2274	4.4151	4.367	4.4977	4.3812	4.4888	4.5542	4.526	4.5034	4.4522	4.4538	4.4308	4.5341	4.5258	4.441	4.5112	4.498	4.4747	4.4941	4.5047	4.5383	4.4401	4.5981
pos_2071	Calcitriol	骨化三醇	metab_1160	map01100;map05152;map04978;map04961;map00100;map04928	Metabolic pathways;Tuberculosis;Mineral absorption;Endocrine and other factor-regulated calcium reabsorption;Steroid biosynthesis;Parathyroid hormone synthesis, secretion and action	代谢途径;肺结核;矿物吸收;内分泌和其他因素调节钙的再吸收;类固醇生物合成;甲状旁腺激素的合成、分泌和作用	C01673	HMDB0001903;HMDB0242363	pos	Hormones and transmitters	Steroid hormones	Metabolism;Human Diseases;Organismal Systems;Organismal Systems;Metabolism;Organismal Systems	Global and overview maps;Infectious disease: bacterial;Digestive system;Excretory system;Lipid metabolism;Endocrine system	Lipids and lipid-like molecules	Steroids and steroid derivatives	439.321	M+Na	C27H44O3	6.1489	0.0495905	0	54.3	6.1018	32222-06-3	Vitamin D and derivatives	1.3678	1.5399	1.3623	1.6011	1.3633	2.2195	1.3735	1.5606	1.4849	1.3737	1.3678	1.7573	4.6733	4.722	4.7862	4.7143	4.5053	4.4931	4.2173	3.66	1.3823	3.8715	3.7588	4.1407
pos_2072	Erinapyrone A	艾瑞那普利酮A	metab_1161	-	-	-	-	HMDB0041426	pos	-	-	-	-	Organoheterocyclic compounds	Pyrans	107.049	M+H-2H2O	C7H10O3	6.1566	0.0234557	0	45.7	2.33932	146064-66-6	Pyranones and derivatives	4.1627	4.1996	4.1972	4.2157	4.243	4.2925	4.2323	4.263	4.2852	4.2597	4.2622	4.2039	4.0181	4.0448	4.1186	3.9992	3.9926	4.0122	4.2459	4.1787	4.2739	4.275	4.1867	4.2443
pos_2097	Isopiperitenone	异戊烯酮	metab_1188	-	-	-	C02289	HMDB0302241	pos	-	-	-	-	Lipids and lipid-like molecules	Prenol lipids	133.101	M+H-H2O	C10H14O	6.219	0.0288932	0	57.3	0.612648	529-01-1	Monoterpenoids	4.0705	3.9084	4.1274	4.2621	4.1852	4.3131	4.0979	4.1907	4.194	4.1771	3.946	3.8932	4.488	4.6923	4.6807	4.5381	4.5788	4.5175	4.0004	3.8647	4.1511	4.1633	3.9325	4.1513
pos_2105	Isoetharine	异川碱	metab_1198	-	-	-	C07053	HMDB0014366	pos	-	-	-	-	Benzenoids	Phenols	542.322	2M+ACN+Na	C13H21NO3	6.2416	0.0127383	0	68.5	3.63696	530-08-5	Benzenediols	4.941	4.9561	5.0112	4.8867	5.0386	5.0718	5.3271	5.358	5.3171	5.3946	5.325	5.3004	5.2855	5.3303	5.3588	5.2529	5.3351	5.2671	5.2978	5.3072	5.5163	5.513	5.4079	5.5183
pos_2111	(3b,5a,22E,24S)-Stigmasta-7,22,25-trien-3-ol 3-glucoside	（3b，5a，22E，24S）-豆甾-7,22,25-三烯-3-醇3-葡萄糖苷	metab_1205	-	-	-	-	HMDB0033089	pos	-	-	-	-	Lipids and lipid-like molecules	Steroids and steroid derivatives	636.426	M+ACN+Na	C35H56O6	6.2724	0.0276618	0	40.2	4.77489	99782-87-3	Stigmastanes and derivatives	4.5936	3.9054	4.816	4.4299	4.4364	4.2181	4.5902	4.642	4.728	3.809	3.9576	3.8206	5.6224	5.9557	5.8504	5.6876	5.5573	5.7278	3.8247	4.2343	3.9146	4.536	3.9226	4.2429
pos_2113	3-O-p-trans-Coumaroylalphitolic acid	3-O-p-反式香豆油基乙酰水杨酸	metab_1207	-	-	-	-	HMDB0036299	pos	-	-	-	-	Phenylpropanoids and polyketides	Flavonoids	682.408	M+ACN+Na	C39H54O6	6.2876	0.00724299	0	94	1.09664	67911-62-0	Biflavonoids and polyflavonoids	4.726	4.6343	4.9585	4.9749	4.8035	5.0219	4.9353	5.0732	5.0403	4.9705	4.8076	4.7594	5.5432	5.7405	5.6902	5.5051	5.5657	5.6133	4.7251	4.7292	4.9147	5.0713	4.7845	5.0068
pos_2122	7-[(1R,2R,3R,5S)-3,5-Dihydroxy-2-[(3S)-3-hydroxyoctyl]cyclopentyl]heptanoylcarnitine	7-[（1R，2R，3R，5S）-3,5-二羟基-2-[（3S）-3-羟基辛基]环戊基]庚酰卡尼汀	metab_1217	-	-	-	-	HMDB0241885	pos	-	-	-	-	Lipids and lipid-like molecules	Fatty Acyls	519.402	M+NH4	C27H51NO7	6.3256	0.0363208	0	34.7	2.6678	-	Eicosanoids	4.2041	4.3141	4.3657	4.7181	4.5858	4.4317	4.3629	4.5688	4.5063	4.2353	4.464	4.1818	4.9648	5.0559	4.8535	4.9153	4.9431	4.9249	3.7754	4.385	4.4937	4.6376	4.1624	3.9729
pos_2138	Flumethasone	氟美松	metab_1232	-	-	-	C14479	HMDB0252336;MJDBOTE0001546	pos	-	-	-	-	Lipids and lipid-like molecules	Steroids and steroid derivatives	443.223	M+CH3OH+H	C22H28F2O5	6.3564	0.00553867	0	82	-2.95768	2135-17-3	Hydroxysteroids	6.089	6.0981	6.1318	6.1589	6.1754	6.1954	6.1073	6.1045	6.1373	6.0454	6.0515	6.0623	6.0989	6.0955	6.0924	6.0593	6.0728	6.0883	6.0968	6.057	6.0997	6.1137	6.0768	6.1029
pos_2139	28-Homobrassinolide	28高油菜素内酯	metab_1233	-	-	-	-	HMDB0030423	pos	-	-	-	-	Lipids and lipid-like molecules	Steroids and steroid derivatives	517.349	M+Na	C29H50O6	6.3564	0.0263137	0	76.6	-1.42655	80483-89-2	Steroid lactones	4.906	4.9207	5.0146	5.0282	4.9586	5.0095	5.247	5.1498	5.0593	5.1924	4.9607	5.0242	4.2998	4.4224	4.6474	4.0881	4.6205	4.4361	5.1125	5.0407	5.2665	5.1685	5.1289	5.1886
pos_2149	6-Methylpteridine-2,4-diamine	6-甲基蝶呤-2,4-二胺	metab_1244	-	-	-	-	HMDB0247090	pos	-	-	-	-	Organoheterocyclic compounds	Pteridines and derivatives	177.088	M+H	C7H8N6	6.4103	0.00537735	0	35.1	0.0925352	-	Not Available	5.6136	5.6129	5.6141	5.63	5.6631	5.6627	5.6576	5.6444	5.6701	5.6525	5.6419	5.6625	5.6	5.5899	5.5844	5.5561	5.5825	5.5959	5.6394	5.6231	5.6401	5.6624	5.6396	5.6419
pos_2150	(R)-1-O-[b-D-Apiofuranosyl-(1->2)-b-D-glucopyranoside]-1,3-octanediol	（R） -1-O-[b-D-甲呋喃糖基-（1->2）-b-D-吡喃葡萄糖苷]-1,3-辛二醇	metab_1246	-	-	-	-	HMDB0032798	pos	-	-	-	-	Lipids and lipid-like molecules	Fatty Acyls	419.262	M+H-H2O	C21H40O9	6.4103	0.00703549	0	54.2	-5.47175	-	Fatty alcohols	6.0692	6.0583	6.0664	6.0884	6.1242	6.1157	6.1169	6.0858	6.1028	6.0861	6.0741	6.1063	6.0021	6.0421	6.0079	5.9713	6.0275	6.0196	6.0493	6.0609	6.108	6.085	6.042	6.0764
pos_2153	(8S,9S,10S,11S,13S,14S,17R)-11,17-Dihydroxy-17-(2-hydroxyacetyl)-10,13-dimethyl-9-nonyl-1,2,6,7,8,11,12,14,15,16-decahydrocyclopenta[a]phenanthren-3-one	（8S，9S，10S，11S，13S，14S，17R）-11,17-二羟基-17-（2-羟基乙酰基）-10,13-二甲基-9-壬基酚-1,2,6,7,8,11,12,14,15,16-十碳五菲-3-酮	metab_1249	-	-	-	-	HMDB0260197	pos	-	-	-	-	Lipids and lipid-like molecules	Steroids and steroid derivatives	521.382	M+CH3OH+H	C30H48O5	6.4178	0.00479652	0	71.9	-4.30838	-	Hydroxysteroids	6.1045	6.1106	6.1629	6.2111	6.2091	6.2094	6.1896	6.1701	6.1681	6.1048	6.0744	6.1192	6.1574	6.1855	6.2009	6.1496	6.1782	6.1551	6.1248	6.0927	6.1783	6.1496	6.1205	6.1661
pos_2156	Cyclohexane	环己烷	metab_1252	map00930;map01120	Caprolactam degradation;Microbial metabolism in diverse environments	己内酰胺降解;不同环境中的微生物代谢	C11249	HMDB0029597	pos	-	-	Metabolism;Metabolism	Xenobiotics biodegradation and metabolism;Global and overview maps	Hydrocarbons	Saturated hydrocarbons	102.128	M+NH4	C6H12	6.433	0.00203665	0	64.1	5.00169	110-82-7	Cycloalkanes	8.0978	8.1111	8.0672	8.0745	8.0946	8.1018	8.0359	8.0276	8.0279	8.0338	8.083	8.0913	8.0078	7.9751	7.9729	8.0044	8.0194	8.0226	8.0538	8.0605	8.0269	8.036	8.064	8.0273
pos_2174	23-O-beta-D-Glucopyranosyl-2-epi-25-methyldolichosterone	23-O-β-D-吡喃葡糖基-2-表-25-甲基杜洛酮	metab_1271	-	-	-	-	HMDB0301799	pos	-	-	-	-	Organic oxygen compounds	Organooxygen compounds	639.408	M+H	C35H58O10	6.4865	0.020586	0	50.4	-3.92252	-	Carbonyl compounds	5.1824	5.152	5.339	5.4176	5.4033	5.4463	5.4619	5.353	5.4049	5.3523	5.2297	5.1897	5.2888	5.2028	5.4477	5.2138	5.1742	5.2934	4.9448	5.1919	5.2259	5.3742	5.3125	5.2594
pos_2178	Octanoate	-	metab_1275	map01100;map01240;map00785;map00061;map01066;map01060	Metabolic pathways;Biosynthesis of cofactors;Lipoic acid metabolism;Fatty acid biosynthesis;Biosynthesis of alkaloids derived from terpenoid and polyketide;Biosynthesis of plant secondary metabolites	代谢途径;-;硫辛酸代谢;脂肪酸生物合成;萜类和聚酮类生物碱的生物合成;植物次生代谢产物的生物合成	C06423	HMDB0304443;HMDB0000482;HMDB0303345	pos	Organic acids;Lipids	Carboxylic acids;Fatty acids	Metabolism;Metabolism;Metabolism;Metabolism;Metabolism;Metabolism	Global and overview maps;Global and overview maps;Metabolism of cofactors and vitamins;Lipid metabolism;Chemical structure transformation maps;Chemical structure transformation maps	Lipids and lipid-like molecules	Fatty Acyls	287.222	2M+H	C8H15O2-	6.5095	0.0147669	0	41.6	-0.491254	124-07-2;124-07-2;74-81-7	Fatty acids and conjugates	5.4392	5.4422	5.6278	5.5906	5.5965	5.6806	5.5773	5.5213	5.6235	5.5537	5.4163	5.4859	5.4473	5.5487	5.6182	5.4737	5.466	5.5482	5.4842	5.474	5.5551	5.5509	5.4351	5.5751
pos_2180	Sitosterol 3-O-(6'-O-stearyl-beta-D-glucoside)	谷甾醇3-O-（6'-O-硬脂酰-β-D-葡萄糖苷）	metab_1278	-	-	-	-	HMDB0302627	pos	-	-	-	-	Lipids and lipid-like molecules	Steroids and steroid derivatives	875.732	M+CH3OH+H	C53H94O7	6.5095	0.0027935	0	83.4	-2.13004	-	Stigmastanes and derivatives	7.5037	7.5318	7.6474	7.6742	7.6695	7.7293	7.6334	7.6309	7.6484	7.5964	7.4979	7.5765	7.5159	7.586	7.6537	7.5098	7.5408	7.5562	7.5116	7.5203	7.6206	7.6222	7.5034	7.6231
pos_2181	MG(18:1(11Z)/0:0/0:0)	-	metab_1279	-	-	-	-	HMDB0011566	pos	-	-	-	-	Lipids and lipid-like molecules	Glycerolipids	357.3	M+H	C21H40O4	6.5173	0.0103347	0	41.6	-0.94095	-	Monoradylglycerols	5.2984	5.3187	5.4568	5.3832	5.4619	5.5194	5.3835	5.3937	5.4399	5.4398	5.3076	5.3461	5.2667	5.4171	5.4673	5.3026	5.2911	5.3604	5.3222	5.2876	5.3634	5.3595	5.2863	5.4146
pos_2187	Fagomine	法戈明	metab_1284	-	-	-	C10144	HMDB0033453	pos	-	-	-	-	Organoheterocyclic compounds	Piperidines	148.097	M+H	C6H13NO3	6.5632	0.0194711	0	30.3	0.0618971	53185-12-9	Not Available	4.9138	4.888	4.9656	4.8811	4.9201	4.8729	4.8955	4.8492	4.8854	4.8958	4.8461	4.8351	4.8711	4.9103	4.8679	4.9177	4.9004	4.8281	4.8798	4.7987	4.8718	4.8342	4.8622	4.8326
pos_219	Ifosfamide	异环磷酰胺	metab_1287	map00982	Drug metabolism - cytochrome P450	药物代谢-细胞色素P450	C07047	HMDB0015312;PW_C009594	pos	-	-	Metabolism	Xenobiotics biodegradation and metabolism	Organoheterocyclic compounds	Oxazaphosphinanes	261.031	M+H-H2O, M+H	C7H15Cl2N2O2P	0.5064	0.01699	0	43.9	-5.67329	3778-73-2	Isofamides	5.0236	5.0296	4.9881	4.9728	4.9997	5.0277	5.513	5.484	5.5526	5.4836	5.5097	5.5016	5.4438	5.4348	5.4036	5.401	5.4432	5.415	5.6898	5.69	5.6942	5.7188	5.7183	5.6869
pos_2194	Octylamine	辛胺	metab_1292	-	-	-	C01740	HMDB0255916	pos	-	-	-	-	Organic nitrogen compounds	Organonitrogen compounds	130.159	M+H	C8H19N	6.6164	0.00466718	0	32.6	0.931219	111-86-4	Amines	7.3162	7.3217	7.28	7.3049	7.2909	7.3151	7.2773	7.2486	7.2623	7.2831	7.3044	7.3228	7.3427	7.2941	7.2988	7.3544	7.3296	7.3433	7.3132	7.3183	7.2685	7.2911	7.3221	7.2729
pos_2195	(4S,8R)-8,9-Dihydroxy-p-menth-1(6)-en-2-one	-	metab_1293	-	-	-	-	HMDB0039052	pos	-	-	-	-	Lipids and lipid-like molecules	Prenol lipids	207.099	M+Na	C10H16O3	6.6164	0.029956	0	74.7	-1.09559	402593-42-4	Monoterpenoids	4.3844	4.4558	4.4257	4.456	4.4922	4.471	4.4731	4.3825	4.475	4.4163	4.4515	4.4483	4.4058	4.5012	4.5206	4.3551	4.4838	4.5431	4.4206	4.4192	4.3926	4.4324	4.4462	4.4388
pos_2199	Butylisopropylamine	-	metab_1296	-	-	-	-	-	pos	-	-	-	-	-	-	116.144	M+H	C7H17N	6.6319	0.00751231	94.4	0	2.42102	-	-	7.3387	7.3458	7.2968	7.3221	7.3085	7.3318	7.2926	7.2638	7.2788	7.3045	7.3286	7.3462	7.3655	7.3098	7.3168	7.3763	7.3504	7.3638	7.3384	7.3436	7.2888	7.2997	7.3491	7.2886
pos_22	Pantothenic Acid	泛酸	metab_1297	map01100;map01110;map00770;map01240;map04977;map00410	Metabolic pathways;Biosynthesis of secondary metabolites;Pantothenate and CoA biosynthesis;Biosynthesis of cofactors;Vitamin digestion and absorption;beta-Alanine metabolism	代谢途径;次级代谢产物的生物合成;泛酸和辅酶A生物合成;-;维生素的消化和吸收;β-丙氨酸代谢	C00864	PW_C000136;HMDB0250782;HMDB0000210;MJDBOTE0000845	pos	Vitamins and cofactors	Vitamins	Metabolism;Metabolism;Metabolism;Metabolism;Organismal Systems;Metabolism	Global and overview maps;Global and overview maps;Metabolism of cofactors and vitamins;Global and overview maps;Digestive system;Metabolism of other amino acids	Organic acids and derivatives	Carboxylic acids and derivatives	220.118	M+H, M+Na, M+H-H2O, M+H-2H2O	C9H17NO5	2.2491	0.00683188	92.2	0	0.417366	79-83-4	Amino acids, peptides, and analogues	6.2295	6.2226	6.2308	6.1673	6.1885	6.1582	6.1763	6.1564	6.1894	6.1754	6.1516	6.2138	6.3168	6.2875	6.2852	6.3195	6.3155	6.3045	6.2457	6.2438	6.2146	6.2231	6.2436	6.2083
pos_2207	7a,12a-Dihydroxy-3-oxo-4-cholenoic acid	7a，12a-二羟基-3-氧代-4-胆酸	metab_1306	-	-	-	C15568	HMDB0000447	pos	-	-	-	-	Lipids and lipid-like molecules	Steroids and steroid derivatives	443.223	M+K	C24H36O5	6.6705	0.0025625	0	77.2	8.17329	13587-11-6	Bile acids, alcohols and derivatives	5.7819	5.778	5.8243	5.8219	5.8021	5.8802	5.8325	5.8105	5.7974	5.8351	5.7864	5.8424	5.8849	5.8723	5.8846	5.8665	5.8353	5.8383	5.8147	5.8165	5.834	5.8324	5.8421	5.8117
pos_2230	DG(18:1(9Z)/16:1(9Z)/0:0)	-	metab_1332	map05214;map05167;map04650;map05163;map04750;map05235;map04015;map04014;map04659;map04540;map04010;map04012;map05022;map04370;map04371;map04072;map04071;map04975;map05143;map05012;map05231;map05146;map04919;map05200;map04961;map04745;map04921;map04920;map04923;map04925;map05017;map04625;map04929;map04726;map04725;map04724;map04723;map04722;map05223;map04720;map04666;map05170;map04664;map04658;map…	Glioma;Kaposi sarcoma-associated herpesvirus infection;Natural killer cell mediated cytotoxicity;Human cytomegalovirus infection;Inflammatory mediator regulation of TRP channels;PD-L1 expression and PD-1 checkpoint pathway in cancer;Rap1 signaling pathway;Ras signaling pathway;Th17 cell differentiation;Gap junction;MAPK signaling pathway;ErbB signaling pathway;Pathways of neurodegeneration - mult…	神经胶质瘤;卡波西肉瘤相关疱疹病毒感染;自然杀伤细胞介导的细胞毒性;人巨细胞病毒感染;TRP通道的炎症介质调节;PD-L1在癌症中的表达和PD-1检查点通路;Rap1信号通路;Ras信号通路;Th17细胞分化;缝隙连接;MAPK信号通路;ErbB信号通路;-;VEGF信号通路;Apelin信号通路;磷脂酶D信号通路;鞘脂信号通路;脂肪的消化和吸收;非洲锥虫病;帕金森病;癌症中的胆碱代谢;阿米巴病;甲状腺激素信号通路;癌症的途径;内分泌和其他因素调节钙的再吸收;光转导-苍蝇;催产素信号通路;脂肪细胞因子信号通路;脂肪细胞脂解的调节;醛固酮的合成和分泌;脊髓小脑共济失调;C型凝集素受体信号通路;促性腺激素释放激素分泌;5-羟色胺能突触;胆碱能突触;谷氨酸能突触;逆行内源性大麻素信号;神经营养素信号通路;非小细胞肺癌;长时程增强;FcγR介导的吞噬作用;人类免疫缺陷病毒1型感染;FcεRI信号…	C00165	PW_C003266;HMDB0007215	pos	-	-	Human Diseases;Human Diseases;Organismal Systems;Human Diseases;Organismal Systems;Human Diseases;Environmental Information Processing;Environmental Information Processing;Organismal Systems;Cellular Processes;Environmental Information Processing;Environmental Information Processing;Human Diseases;Environmental Information Processing;Environmental Information Processing;Environmental Information …	Cancer: specific types;Infectious disease: viral;Immune system;Infectious disease: viral;Sensory system;Cancer: overview;Signal transduction;Signal transduction;Immune system;Cellular community - eukaryotes;Signal transduction;Signal transduction;Neurodegenerative disease;Signal transduction;Signal transduction;Signal transduction;Signal transduction;Digestive system;Infectious disease: parasitic…	Lipids and lipid-like molecules	Glycerolipids	615.496	M+Na	C37H68O5	6.8625	0.0298781	0	32.7	0.112012	-	Diradylglycerols	5.1976	5.2089	5.4639	5.5426	5.35	5.5755	5.4307	5.4385	5.4189	5.4527	5.2231	5.4075	5.3739	5.5052	5.4848	5.4528	5.4209	5.4389	5.2547	5.3251	5.4833	5.3464	5.25	5.3123
pos_2235	2-(2-Methylbutanoyl)-9-(3-methyl-2E-pentenoyl)-2b,9a-dihydroxy-4Z,10(14)-oplopadien-3-one	2-（2-甲基丁酰基）-9-（3-甲基-2E-戊烯基）-2b，9a-二羟基-4Z，10（14）-丙二烯-3-酮	metab_1337	-	-	-	-	HMDB0040994	pos	-	-	-	-	Lipids and lipid-like molecules	Prenol lipids	463.303	M+CH3OH+H	C26H38O5	6.9005	0.094149	0	34.1	-4.53709	80514-14-3	Sesquiterpenoids	4.1415	4.6045	4.5967	4.5781	4.5989	4.7793	4.5899	4.3763	4.5642	4.7901	3.9334	4.6055	4.6669	4.7078	4.5895	4.5026	4.5711	4.48	4.2009	3.8812	4.6426	4.6097	4.3631	4.7086
pos_2244	Crustecdysone	蜕皮素	metab_1347	map00981	Insect hormone biosynthesis	昆虫激素生物合成	C02633	HMDB0030180;HMDB0242587;MJDBOTE0000903	pos	-	-	Metabolism	Metabolism of terpenoids and polyketides	Lipids and lipid-like molecules	Steroids and steroid derivatives	463.303	M+H-H2O	C27H44O7	6.9847	0.0281658	0	45.2	-4.60142	5289-74-7	Bile acids, alcohols and derivatives	4.6624	4.644	4.9153	4.9286	4.8803	4.9754	4.941	4.7325	4.8212	4.6777	4.7523	4.6385	4.2948	4.8056	4.8631	4.7178	4.8738	4.7451	4.7069	4.6835	4.9141	4.8042	4.6199	4.3462
pos_2253	Hymenoxon	-	metab_1356	-	-	-	C09482	HMDB0253305	pos	-	-	-	-	Organoheterocyclic compounds	Oxanes	283.151	M+H	C15H22O5	7.1757	0.0196652	0	78.4	-9.65725	57377-32-9	Not Available	5.61	5.6242	5.6203	5.6664	5.6752	5.6746	5.6448	5.6219	5.6145	5.6242	5.6168	5.618	5.6495	5.6444	5.6462	5.65	5.6257	5.6114	5.6276	5.6006	5.6205	5.6256	5.6237	5.6153
pos_2260	4-Acetyl-2-methylpyridine	4-乙酰-2-甲基吡啶	metab_1364	-	-	-	-	HMDB0040223	pos	-	-	-	-	Organic oxygen compounds	Organooxygen compounds	118.065	M+H-H2O	C8H9NO	7.1835	0.0232969	0	35.3	1.88159	2732-28-7	Carbonyl compounds	4.5597	4.5993	4.6594	4.729	4.6387	4.7361	4.6776	4.6079	4.6356	4.6984	4.5863	4.6075	4.6637	4.6852	4.7199	4.6149	4.6153	4.6264	4.5765	4.6	4.6642	4.6672	4.6126	4.6897
pos_2262	8-Hydroxy-4(6)-lactarene-5,14-diol	8-羟基-4（6）-乳烯-5,14-二醇	metab_1366	-	-	-	-	HMDB0035780	pos	-	-	-	-	Organic oxygen compounds	Organooxygen compounds	287.222	M+CH3OH+H	C15H26O3	7.1911	0.0195496	0	64.2	-0.317582	-	Alcohols and polyols	5.212	5.2098	5.3483	5.3778	5.2909	5.3779	5.3865	5.2717	5.2894	5.3055	5.2056	5.2368	5.2904	5.2908	5.3164	5.192	5.2075	5.1808	5.2074	5.2044	5.3211	5.2908	5.1889	5.2811
pos_2264	2,6-Dimethylpyridine	2,6-二甲基吡啶	metab_1368	-	-	-	-	HMDB0032972	pos	-	-	-	-	Organoheterocyclic compounds	Pyridines and derivatives	108.081	M+H	C7H9N	7.1986	0.0186732	44.1	0	3.54035	108-48-5	Methylpyridines	4.675	4.6421	4.6049	4.6519	4.6019	4.648	4.6219	4.5984	4.6297	4.614	4.672	4.6437	4.6954	4.6654	4.7136	4.7041	4.6514	4.7061	4.6591	4.6797	4.6674	4.7247	4.6717	4.7124
pos_2265	(3S,3'S,5R,5'R,6R)-6,7-Didehydro-5,6-dihydro-3,3',5,8'-tetrahydroxy-beta,kappa-caroten-6'-one	（3S，3'S，5R，5'R，6R）-6,7-二氢-5,6-二氢-3,3'，5,8'-四羟基β，卡帕-胡萝卜素-6'-酮	metab_1369	-	-	-	-	HMDB0037796	pos	-	-	-	-	Lipids and lipid-like molecules	Prenol lipids	634.452	M+NH4	C40H56O5	7.1986	0.0319626	0	42.2	9.56178	256505-54-1	Tetraterpenoids	5.6918	5.7282	5.8024	5.9052	5.769	5.8235	5.8267	5.8106	5.7687	5.781	5.6569	5.7014	5.7674	5.8228	5.8001	5.7179	5.7129	5.6686	5.6923	5.7391	5.7695	5.7827	5.68	5.7671
pos_2278	Bufotalin	布福塔林	metab_1382	-	-	-	C16923	HMDB0249432;LMST01130023	pos	Steroids	24-Carbon atoms	-	-	Lipids and lipid-like molecules	Steroids and steroid derivatives	409.235	M+H-2H2O	C26H36O6	7.2682	0.0787652	0	67.5	-5.31649	471-95-4	Steroid lactones	4.561	4.5569	4.4689	4.6306	4.5151	4.54	3.7836	4.0881	3.2146	2.1261	3.7807	3.4555	5.0022	5.1526	5.2099	5.086	5.1294	5.1237	4.3657	4.243	4.166	4.2842	4.2314	4.4094
pos_2281	Triethanolamine	三乙醇胺	metab_1386	map00564	Glycerophospholipid metabolism	甘油磷脂代谢	C06771	HMDB0032538	pos	-	-	Metabolism	Lipid metabolism	Organic nitrogen compounds	Organonitrogen compounds	150.112	M+H	C6H15NO3	7.2759	0.00667744	94.3	0	0.131685	102-71-6	Amines	6.0011	6.031	5.9961	6.0574	6.0311	6.06	6.0208	6.0002	6.0115	6.0372	6.0392	6.0259	6.0608	6.0532	6.0498	6.0758	6.0725	6.088	6.0308	6.0365	6.0164	6.0296	6.0476	6.0369
pos_2295	Trimethylamine N-Oxide	-	metab_1401	map00680;map01100;map02020;map01120	Methane metabolism;Metabolic pathways;Two-component system;Microbial metabolism in diverse environments	甲烷代谢;代谢途径;双组分系统;不同环境中的微生物代谢	C01104	HMDB0000925;MJDBOTE0000569	pos	-	-	Metabolism;Metabolism;Environmental Information Processing;Metabolism	Energy metabolism;Global and overview maps;Signal transduction;Global and overview maps	Organic nitrogen compounds	Organonitrogen compounds	76.0764	M+H	C3H9NO	7.2837	0.0226059	94.4	0	9.41367	1184-78-7	Aminoxides	3.7045	3.9164	3.7178	3.7084	3.7722	3.8357	3.8014	3.8509	3.7798	3.7743	3.6715	3.868	3.8903	3.8099	3.598	3.8173	3.8402	3.6924	3.8161	3.865	3.7972	3.732	3.7016	3.7582
pos_2310	Methenamine	-	metab_1418	-	-	-	-	HMDB0029598	pos	-	-	-	-	Organoheterocyclic compounds	Triazinanes	141.113	M+H	C6H12N4	7.2914	0.00410824	37.9	0	-0.0145697	100-97-0	1,3,5-triazinanes	5.6726	5.67	5.632	5.6709	5.6783	5.653	5.6269	5.5836	5.6032	5.6063	5.6301	5.6283	5.6735	5.6102	5.6193	5.6497	5.6374	5.6358	5.6569	5.6388	5.5976	5.6246	5.6483	5.6181
pos_2355	5-Ethyl-4-methyloxazole	5-乙基-4-甲基恶唑	metab_1465	-	-	-	-	HMDB0037863	pos	-	-	-	-	Organoheterocyclic compounds	Azoles	94.0657	M+H-H2O	C6H9NO	7.33	0.00206491	0	31.5	4.94574	29584-92-7	Oxazoles	5.6467	5.6522	5.6019	5.6501	5.654	5.6582	5.6099	5.5884	5.5893	5.5874	5.6043	5.6367	5.6748	5.6591	5.6467	5.6568	5.6515	5.6525	5.6454	5.6234	5.6116	5.6115	5.6446	5.613
pos_2372	Dopamine	多巴胺	metab_1484	map01100;map04024;map01110;map04976;map04540;map00965;map00950;map04080;map05012;map05030;map00350;map04728;map05034;map05032;map04917;map01063;map05031;map04721;map01060	Metabolic pathways;cAMP signaling pathway;Biosynthesis of secondary metabolites;Bile secretion;Gap junction;Betalain biosynthesis;Isoquinoline alkaloid biosynthesis;Neuroactive ligand-receptor interaction;Parkinson disease;Cocaine addiction;Tyrosine metabolism;Dopaminergic synapse;Alcoholism;Morphine addiction;Prolactin signaling pathway;Biosynthesis of alkaloids derived from shikimate pathway;Am…	代谢途径;cAMP信号通路;次级代谢产物的生物合成;胆汁分泌;缝隙连接;倍他林生物合成;异喹啉生物碱生物合成;神经活性配体受体相互作用;帕金森病;可卡因成瘾;酪氨酸代谢;多巴胺能突触;酗酒;吗啡成瘾;催乳素信号通路;莽草酸途径生物碱的生物合成;安非他明成瘾;突触囊泡周期;植物次生代谢产物的生物合成	C03758	PW_C000052;HMDB0000073;MJDBSJD0000070	pos	Peptides;Hormones and transmitters;Hormones and transmitters	Amines;Other hormones;Neurotransmitters	Metabolism;Environmental Information Processing;Metabolism;Organismal Systems;Cellular Processes;Metabolism;Metabolism;Environmental Information Processing;Human Diseases;Human Diseases;Metabolism;Organismal Systems;Human Diseases;Human Diseases;Organismal Systems;Metabolism;Human Diseases;Organismal Systems;Metabolism	Global and overview maps;Signal transduction;Global and overview maps;Digestive system;Cellular community - eukaryotes;Biosynthesis of other secondary metabolites;Biosynthesis of other secondary metabolites;Signaling molecules and interaction;Neurodegenerative disease;Substance dependence;Amino acid metabolism;Nervous system;Substance dependence;Substance dependence;Endocrine system;Chemical stru…	Benzenoids	Phenols	118.065	M+H-2H2O	C8H11NO2	7.4311	0.00990075	63.5	0	1.91527	62-31-7;51-61-6	Benzenediols	4.8995	4.9411	4.8674	4.9288	4.9173	4.9097	4.8933	4.8978	4.8496	4.863	4.8867	4.8871	4.9172	4.8897	4.8783	4.9298	4.9086	4.8984	4.8568	4.8719	4.8624	4.8263	4.8776	4.8248
pos_2373	Vigabatrin	维加巴丁	metab_1485	-	-	-	C07500	HMDB0015212	pos	-	-	-	-	Organic acids and derivatives	Carboxylic acids and derivatives	130.086	M+H	C6H11NO2	7.4388	0.00522773	0	34	0.98312	60643-86-9	Amino acids, peptides, and analogues	5.6872	5.6943	5.6493	5.6933	5.6925	5.6811	5.6566	5.6407	5.6256	5.6443	5.6415	5.6813	5.6842	5.6709	5.6494	5.6921	5.6861	5.66	5.6498	5.6654	5.6364	5.6397	5.6634	5.6328
pos_2383	4-Amino-3-hydroxybutyrate	4-氨基-3-羟基丁酸酯	metab_1496	-	-	-	C03678	HMDB0061877	pos	-	-	-	-	Organic acids and derivatives	Carboxylic acids and derivatives	84.0452	M+H-2H2O	C4H9NO3	7.5772	0.029871	0	45.3	6.97952	-	Amino acids, peptides, and analogues	3.8335	3.7827	3.4955	3.5597	3.2371	3.5437	3.6522	3.6252	3.8003	3.6383	3.804	3.5956	3.7099	3.7267	3.7474	3.8529	3.7242	3.7722	3.7108	3.7174	3.6986	3.6983	3.8033	3.6909
pos_2395	1-AMINOCYCLOBUTANE CARBOXYLIC ACID	-	metab_1509	-	-	-	-	-	pos	-	-	-	-	-	-	116.071	M+H	C5H9NO2	7.8884	0.0130231	38.4	0	2.57225	-	-	4.6468	4.704	4.6422	4.6665	4.7425	4.6674	4.6508	4.6905	4.6621	4.6481	4.6667	4.6808	4.6658	4.6838	4.6687	4.6761	4.7109	4.6605	4.6356	4.6584	4.6171	4.6322	4.6427	4.642
pos_24	Xanthosine	黄嘌呤	metab_1514	map01100;map01110;map00230;map00232;map02010;map01065	Metabolic pathways;Biosynthesis of secondary metabolites;Purine metabolism;Caffeine metabolism;ABC transporters;Biosynthesis of alkaloids derived from histidine and purine	代谢途径;次级代谢产物的生物合成;嘌呤代谢;咖啡因代谢;ABC转运蛋白;组氨酸和嘌呤衍生生物碱的生物合成	C01762	HMDB0000299;PW_C000203;MJDBOTE0001063	pos	-	-	Metabolism;Metabolism;Metabolism;Metabolism;Environmental Information Processing;Metabolism	Global and overview maps;Global and overview maps;Nucleotide metabolism;Biosynthesis of other secondary metabolites;Membrane transport;Chemical structure transformation maps	Nucleosides, nucleotides, and analogues	Purine nucleosides	285.083	M+Na, 2M+H, 2M+Na, M+H	C10H12N4O6	2.0644	0.00779815	96	0	0.14434	146-80-5	Not Available	4.1401	3.965	4.1407	4.0942	4.1883	4.0385	6.1998	6.2316	6.2238	6.2213	6.2057	6.2347	4.4031	4.339	4.4242	4.3285	4.3844	4.4765	4.8365	4.8501	4.7814	4.8268	4.8594	4.7992
pos_2461	2-Aminopyridine	2-氨基吡啶	metab_1583	-	-	-	-	HMDB0245026	pos	-	-	-	-	Organoheterocyclic compounds	Pyridines and derivatives	95.0609	M+H	C5H6N2	7.4234	0.00624751	56.2	0	6.01172	-	Aminopyridines and derivatives	4.7359	4.9288	4.657	4.7198	4.6709	4.6761	4.6912	4.643	4.6502	4.6394	4.7411	4.697	4.7577	4.6765	4.6975	4.6791	4.729	4.6843	4.6475	4.677	4.6589	4.6559	4.6814	4.6542
pos_2487	Oleamide	油酰胺	metab_1610	-	-	-	C19670	LMFA08010004;HMDB0002117;HMDB0247607	pos	-	-	-	-	Lipids and lipid-like molecules	Fatty Acyls	282.279	M+H	C18H35NO	7.3224	0.0287163	83.6	0	0.0667395	301-02-0	Fatty amides	5.9812	6.0801	6.1622	6.2226	6.1636	6.0928	5.6928	5.6208	5.595	5.3348	5.4237	5.3811	6.2367	6.2099	6.2655	6.3224	6.2114	6.2249	5.7321	5.5594	5.5282	5.4708	5.4694	5.4491
pos_2506	Benzylamine	苄胺	metab_1632	-	-	-	C15562	HMDB0033871	pos	-	-	-	-	Benzenoids	Benzene and substituted derivatives	108.081	M+H	C7H9N	7.3224	0.011757	31.3	0	3.3721	100-46-9	Phenylmethylamines	5.0129	5.0023	4.8925	4.9196	4.9392	4.9536	4.9248	4.946	4.8902	4.897	4.9519	4.9709	5.0174	4.9786	4.9735	5.0108	4.9943	4.984	4.9802	4.9564	4.9822	4.9573	4.9661	4.9959
pos_2583	Perindopril Acyl-beta-D-glucuronide	培哚普利酰基-β-D-葡糖苷酸	metab_1716	-	-	-	-	HMDB0060623	pos	-	-	-	-	Organic acids and derivatives	Carboxylic acids and derivatives	583.223	M+K	C25H40N2O11	7.2759	0.0243277	0	56.1	-5.72374	-	Amino acids, peptides, and analogues	5.398	5.4312	5.4679	5.4915	5.5128	5.4833	5.3653	5.4366	5.3996	5.4286	5.3456	5.4219	5.6342	5.7284	5.7052	5.6977	5.6663	5.6787	5.3499	5.3894	5.4184	5.4078	5.3698	5.3889
pos_2585	Madasiatic acid	马达加斯加酸	metab_1718	-	-	-	-	HMDB0035118	pos	-	-	-	-	Lipids and lipid-like molecules	Prenol lipids	521.381	M+CH3OH+H	C30H48O5	7.2759	0.00944992	0	63.9	-4.53411	26532-66-1	Triterpenoids	5.9261	5.9078	6.009	6.0584	5.9979	6.0612	5.997	5.9955	5.9641	6.0122	5.9577	5.9576	5.9732	6.0036	6.0015	5.9583	5.9786	5.9689	5.9514	5.94	5.9814	5.9916	5.9559	5.967
pos_2599	Prolyl-Histidine	脯氨酰组氨酸	metab_1733	-	-	-	-	HMDB0029019	pos	-	-	-	-	Organic acids and derivatives	Carboxylic acids and derivatives	527.236	2M+Na	C11H16N4O3	7.2682	0.00518869	0	64.7	4.83418	-	Amino acids, peptides, and analogues	5.3293	5.4345	5.5291	5.5233	5.5506	5.5644	5.6261	5.599	5.5915	5.6206	5.605	5.5565	5.8168	5.9209	5.8658	5.8556	5.8717	5.8191	5.5317	5.5952	5.5798	5.562	5.5502	5.6254
pos_2614	Lucidenic acid N	荧光素	metab_1751	-	-	-	-	HMDB0038352	pos	-	-	-	-	Phenylpropanoids and polyketides	Flavonoids	505.254	M+2Na-H	C27H40O6	7.2528	0.00822864	0	42	0.638785	364622-33-3	O-methylated flavonoids	5.3532	5.3534	5.4321	5.4735	5.4394	5.5062	5.5332	5.5331	5.4943	5.4786	5.4741	5.4599	5.7759	5.8505	5.8323	5.7721	5.803	5.8142	5.405	5.4535	5.4695	5.4745	5.4198	5.5425
pos_2622	2-Aminopurine	2-氨基嘌呤	metab_1760	-	-	-	-	HMDB0245025	pos	-	-	-	-	Organoheterocyclic compounds	Imidazopyrimidines	177.088	M+ACN+H	C5H5N5	7.1911	0.00611168	0	71.6	0.101989	-	Purines and purine derivatives	6.1448	6.1572	6.1839	6.2058	6.1988	6.2283	6.1914	6.1623	6.1668	6.1958	6.1571	6.1709	6.2107	6.2171	6.2266	6.2158	6.2136	6.2212	6.1786	6.1811	6.1999	6.2004	6.1868	6.2043
pos_2623	2-Hexenal	2-己烯醛	metab_1761	-	-	-	C08497	HMDB0031496;LMFA06000002	pos	-	-	-	-	Organic oxygen compounds	Organooxygen compounds	116.107	M+NH4	C6H10O	7.1911	0.0117983	0	64.7	2.80456	6728-26-3	Carbonyl compounds	4.755	4.7612	4.7276	4.7633	4.7186	4.7669	4.7401	4.7707	4.7379	4.7272	4.7444	4.719	4.7648	4.7601	4.7603	4.774	4.7672	4.7231	4.6944	4.7208	4.7076	4.7214	4.7094	4.6914
pos_2640	Chenodeoxycholylarginine	鹅去氧胆碱酯酶	metab_1780	-	-	-	-	HMDB0242396	pos	-	-	-	-	Lipids and lipid-like molecules	Steroids and steroid derivatives	590.426	M+ACN+H	C30H52N4O5	7.1372	0.00378941	0	81.3	-2.31081	-	Bile acids, alcohols and derivatives	5.9756	6.0127	6.1516	6.1827	6.1228	6.2162	6.1222	6.1025	6.0982	6.1112	5.9957	6.0353	6.0514	6.1686	6.1693	6.0586	6.0564	6.0444	6.0417	6.0283	6.129	6.0922	6.0382	6.0991
pos_2644	Triethylene glycol monohexyl ether	三甘醇单己基醚	metab_1784	-	-	-	-	HMDB0259194	pos	-	-	-	-	Organic oxygen compounds	Organooxygen compounds	507.33	2M+K	C12H26O4	7.0837	0.0282286	0	53.8	0.647299	-	Ethers	4.9626	4.9583	5.1742	5.322	5.1803	5.2692	5.2165	5.1393	5.2621	5.2475	4.9554	5.0144	4.9657	5.2325	5.1617	5.0498	4.9923	4.9402	4.9204	4.8798	5.0962	5.1916	4.9763	5.099
pos_2654	(1'R)-Nepetalic acid	（1'R）-尼泊尔酸	metab_1795	-	-	-	-	HMDB0036117	pos	-	-	-	-	Lipids and lipid-like molecules	Prenol lipids	207.099	M+Na	C10H16O3	6.9388	0.00776243	0	64.9	-1.00034	21651-54-7	Monoterpenoids	4.8035	4.7815	4.8273	4.8487	4.8475	4.8866	4.8329	4.6346	4.8042	4.7574	4.7983	4.7085	4.7809	4.8224	4.7891	4.7891	4.8971	4.8215	4.7324	4.7914	4.7931	4.8264	4.7206	4.7801
pos_2682	Cyclohexanone	环己酮	metab_1826	map01220;map00930;map01120	Degradation of aromatic compounds;Caprolactam degradation;Microbial metabolism in diverse environments	芳香族化合物的降解;己内酰胺降解;不同环境中的微生物代谢	C00414	HMDB0003315	pos	-	-	Metabolism;Metabolism;Metabolism	Global and overview maps;Xenobiotics biodegradation and metabolism;Global and overview maps	Organic oxygen compounds	Organooxygen compounds	116.107	M+NH4	C6H10O	6.7012	0.0350569	0	69.8	2.80944	108-94-1	Carbonyl compounds	4.3021	4.2815	4.254	4.3394	4.1798	4.3116	4.2911	4.2741	4.2347	4.2825	4.1608	4.3716	4.3872	4.3209	4.1925	4.3206	4.3048	4.3896	4.2803	4.2783	4.2699	4.2661	4.2946	4.2804
pos_2717	Xi-3-Methyl-3-cyclohexen-1-ol	-	metab_1865	-	-	-	-	HMDB0034372	pos	-	-	-	-	Organic oxygen compounds	Organooxygen compounds	95.086	M+H-H2O	C7H12O	6.5173	0.0194299	0	31.5	4.535	-	Alcohols and polyols	4.83	4.8672	4.9677	4.9782	4.9457	5.0036	4.9757	4.9016	4.9214	4.9104	4.8449	4.8799	4.8604	4.9539	4.9663	4.9152	4.8749	4.8843	4.8682	4.8626	4.9479	4.9296	4.9035	4.9436
pos_2720	MG(0:0/i-21:0/0:0)	-	metab_1869	-	-	-	-	HMDB0072880	pos	-	-	-	-	Lipids and lipid-like molecules	Endocannabinoids	433.386	M+CH3OH+H	C24H48O4	6.5095	0.0562658	0	52.3	-6.014	-	Not Available	4.8338	4.7692	4.8849	4.8733	4.7085	4.9957	4.6946	4.9419	4.6857	4.9653	4.8054	4.7595	4.7176	4.8624	4.8378	4.8322	4.8227	4.7341	4.7436	4.9738	4.8978	4.8075	4.8839	4.7765
pos_2721	Floionolic acid	氟离子酸	metab_1870	map00073	Cutin, suberine and wax biosynthesis	角质、木栓碱和蜡的生物合成	C19621	HMDB0034295	pos	-	-	Metabolism	Lipid metabolism	Lipids and lipid-like molecules	Fatty Acyls	315.253	M+H-H2O	C18H36O5	6.5095	0.0389244	0	70	-0.462218	17705-68-9	Fatty acids and conjugates	5.745	5.7783	5.8766	5.8413	5.8693	5.9141	5.8508	5.8263	5.834	5.8274	5.732	5.7373	5.7215	5.8418	5.865	5.7841	5.6981	5.7878	5.7354	5.7196	5.8345	5.811	5.7603	5.8253
pos_2722	Cucurbic acid	葫芦酸	metab_1871	-	-	-	C08482	HMDB0029388	pos	-	-	-	-	Lipids and lipid-like molecules	Fatty Acyls	245.175	M+CH3OH+H	C12H20O3	6.5095	0.0066956	0	67.3	-0.217209	58240-50-9	Lineolic acids and derivatives	6.0751	6.0713	6.1799	6.172	6.1668	6.2133	6.1644	6.1149	6.1545	6.1485	6.0171	6.0755	6.0537	6.1365	6.1621	6.097	6.0473	6.1088	6.0667	6.0668	6.1353	6.1288	6.0614	6.1393
pos_2731	13E-Docosenamide	-	metab_1880	-	-	-	-	-	pos	-	-	-	-	-	-	338.342	M+H	C22H43NO	6.4637	0.0881289	75.9	0	0.081189	-	-	4.9887	5.2213	5.2376	5.3969	5.2717	5.3345	5.0815	5.0879	5.0648	4.9569	4.8998	4.9461	5.2376	5.3015	5.1907	5.1294	5.0643	4.8524	4.9701	4.7176	4.992	4.9103	4.8199	4.8252
pos_2735	2-Amino-2-methyl-1-propanol	2-氨基-2-甲基-1-丙醇	metab_1884	-	-	-	-	HMDB0244974	pos	-	-	-	-	Organic nitrogen compounds	Organonitrogen compounds	72.0815	M+H-H2O	C4H11NO	6.4561	0.0617362	0	52.4	7.77585	-	Amines	3.8422	3.8003	3.7535	3.7623	3.7351	3.7908	3.799	3.8002	3.8012	3.7872	3.8155	3.8398	3.849	3.7831	3.7734	3.7567	3.8193	3.811	3.8476	3.7977	3.761	3.7503	3.8449	3.8074
pos_2737	Lubiprostone	卢比普罗斯通	metab_1886	-	-	-	C13707	HMDB0015180	pos	-	-	-	-	Lipids and lipid-like molecules	Fatty Acyls	391.23	M+H	C20H32F2O5	6.4483	0.0139791	0	62.5	2.5632	333963-40-9;136790-76-6	Eicosanoids	5.7096	5.6941	5.7102	5.7274	5.7484	5.7406	5.7493	5.7203	5.7675	5.7272	5.729	5.7294	5.6749	5.6272	5.6477	5.6178	5.6579	5.6787	5.6739	5.6925	5.7243	5.7268	5.6828	5.7189
pos_2744	N-Methylaniline	-	metab_1894	-	-	-	C02299	HMDB0255185	pos	-	-	-	-	Organic nitrogen compounds	Organonitrogen compounds	108.081	M+H	C7H9N	6.4407	0.00745412	45.8	0	3.82734	100-61-8	Amines	4.961	4.975	4.9497	5.0077	4.9827	4.9826	4.9618	4.9751	4.9822	4.9731	4.9739	5.0477	4.9054	4.9023	4.9425	4.946	4.9478	4.9391	5.0442	4.9992	5.0075	5.0179	5.0414	5.0064
pos_2746	Cycloheptyl	环庚基	metab_1896	-	-	-	-	HMDB0250647	pos	-	-	-	-	Hydrocarbons	Saturated hydrocarbons	116.144	M+NH4	C7H14	6.433	0.00734255	0	51.1	2.9122	-	Not Available	7.0778	7.0858	7.0411	7.0331	7.066	7.071	7.0072	7.0102	7.0142	7.0156	7.0807	7.0869	6.9764	6.9378	6.9362	6.9713	6.9842	6.998	7.0442	7.0552	7.0117	7.0259	7.0547	7.0137
pos_2752	(E)-10-Oxo-8-decenoic acid	（E） -10-氧代-8-癸烯酸	metab_1903	-	-	-	-	LMFA01030949;HMDB0040883	pos	-	-	-	-	Lipids and lipid-like molecules	Fatty Acyls	207.099	M+Na	C10H16O3	6.4178	0.0044007	0	65.9	-1.03533	69152-89-2	Fatty acids and conjugates	4.8876	4.8944	4.9479	4.9376	4.9552	4.9677	4.9594	4.9341	4.9912	4.9325	4.9479	4.924	4.9349	4.9286	4.9471	4.9005	4.8879	4.8787	4.901	4.9086	4.8785	4.9323	4.9041	4.9255
pos_2754	2,6-Diaminopurine 2',3'-dideoxyriboside	2,6-二氨基嘌呤2'，3'-二脱氧核糖苷	metab_1905	-	-	-	-	HMDB0250896	pos	-	-	-	-	Nucleosides, nucleotides, and analogues	Purine nucleosides	283.151	M+CH3OH+H	C10H14N6O2	6.4103	0.0147304	0	48.4	-0.200561	-	Purine 2'',3''-dideoxyribonucleosides	5.4073	5.3747	5.4029	5.4122	5.431	5.4461	5.3575	5.3846	5.416	5.4036	5.3867	5.378	5.3771	5.3727	5.3736	5.3613	5.3651	5.3165	5.3514	5.3566	5.3583	5.3692	5.3335	5.3428
pos_2755	1-Methylbenzotriazole	-	metab_1906	-	-	-	-	-	pos	-	-	-	-	-	-	134.071	M+H	C7H7N3	6.4103	0.0160326	58	0	0.602261	-	-	4.5633	4.5723	4.5718	4.5955	4.606	4.6709	4.576	4.5784	4.6168	4.559	4.5945	4.5334	4.5516	4.6201	4.5677	4.5336	4.5509	4.4999	4.5254	4.5317	4.5639	4.5251	4.489	4.5608
pos_2764	Fucoxanthin	岩藻毒素	metab_1916	-	-	-	C08596	HMDB0002741;LMPR01070300	pos	-	-	-	-	Lipids and lipid-like molecules	Prenol lipids	703.397	M+2Na-H	C42H58O6	6.3564	0.0682772	0	55.9	4.20557	3351-86-8	Tetraterpenoids	4.5886	4.7574	5.0698	5.2238	4.8081	5.0435	4.3056	4.2669	4.0584	4.0643	4.0582	4.0759	5.9168	6.1611	6.1709	5.9746	5.9043	5.9983	4.0801	4.0883	4.0734	4.076	4.0855	4.0754
pos_2765	DG(18:0/0:0/PGD2)	-	metab_1917	-	-	-	-	HMDB0295869	pos	-	-	-	-	Not Available	Not Available	657.506	M+H-2H2O	C41H72O8	6.3564	0.0108344	0	39.4	-3.42602	-	Not Available	6.3027	6.3446	6.4166	6.4581	6.4358	6.4692	6.3834	6.3585	6.3806	6.3288	6.2578	6.3103	6.4647	6.53	6.5169	6.449	6.4473	6.4574	6.3552	6.3217	6.3799	6.3976	6.3019	6.4132
pos_2767	3-Amino-2-methoxynonadec-5-en-4-ol	3-氨基-2-甲氧基壬醇-5-烯-4-醇	metab_1919	-	-	-	-	HMDB0257752	pos	-	-	-	-	Organic oxygen compounds	Organooxygen compounds	310.31	M+H-H2O	C20H41NO2	6.3564	0.0440915	0	72.6	-0.150212	-	Alcohols and polyols	5.4121	5.7341	5.865	5.9584	5.8035	5.8691	5.1806	5.1293	5.0767	4.5528	4.4754	4.6227	5.8957	6.0019	6.067	5.9316	5.8363	5.8436	5.0869	4.7286	4.9938	4.9474	4.8612	5.0453
pos_2768	5-(Hydroxymethyl)pyrrolidin-2-one	5-（羟甲基）吡咯烷酮	metab_1920	-	-	-	-	HMDB0246731	pos	-	-	-	-	Organoheterocyclic compounds	Pyrrolidines	157.097	M+ACN+H	C5H9NO2	6.3564	0.0129081	0	31.4	0.569865	-	Pyrrolidones	4.6415	4.5912	4.5648	4.6125	4.666	4.6121	4.6387	4.6098	4.5468	4.5881	4.629	4.6318	4.6436	4.5329	4.6024	4.5777	4.6532	4.5981	4.6122	4.6039	4.6101	4.5895	4.636	4.587
pos_2771	Alisol A	艾黎索A	metab_1924	-	-	-	C17459	HMDB0248140	pos	-	-	-	-	Lipids and lipid-like molecules	Prenol lipids	491.371	M+H	C30H50O5	6.3486	0.0224218	0	80.8	-3.84883	19885-10-0	Triterpenoids	5.6259	5.6564	5.707	5.7364	5.7486	5.7607	5.6668	5.6293	5.6321	5.5601	5.5161	5.505	5.5876	5.6069	5.6331	5.6124	5.6228	5.5949	5.5833	5.5524	5.6428	5.6451	5.5632	5.651
pos_2775	LysoPC(18:2(9Z,12Z)/0:0)	-	metab_1928	-	-	-	-	HMDB0010386	pos	-	-	-	-	Lipids and lipid-like molecules	Glycerophospholipids	542.322	M+Na	C26H50NO7P	6.3411	0.0348311	0	77	0.57831	22252-07-9	Glycerophosphocholines	3.8015	3.7402	3.748	3.7829	3.7491	4.1142	4.5994	4.5451	4.5125	4.6224	3.9462	4.4717	4.9231	5.0193	5.0994	4.9996	5.054	5.0476	4.319	4.5672	4.7566	4.8572	4.3589	4.7152
pos_2784	(3b,9R)-5-Megastigmene-3,9-diol 9-[apiosyl-(1->6)-glucoside]	-	metab_1938	-	-	-	-	HMDB0038327;LMFA13010056	pos	-	-	-	-	Lipids and lipid-like molecules	Fatty Acyls	471.254	M+H-2H2O	C24H42O11	6.3334	0.0210321	0	35.4	-8.91178	347852-04-4	Fatty acyl glycosides	5.2911	5.3289	5.3564	5.3858	5.4594	5.4081	5.2803	5.337	5.3222	5.2447	5.2731	5.3205	5.4363	5.3932	5.4323	5.3175	5.3868	5.4297	5.2757	5.2251	5.3224	5.3165	5.2298	5.2861
pos_2786	Betamethasone 17 Valerate	17戊酸倍他米松	metab_1940	-	-	-	-	HMDB0249157	pos	-	-	-	-	Lipids and lipid-like molecules	Steroids and steroid derivatives	441.243	M+H-2H2O	C27H37FO6	6.3334	0.00269362	0	33	-0.640003	-	Hydroxysteroids	6.543	6.5512	6.5858	6.5941	6.6268	6.6253	6.5674	6.5517	6.5561	6.5002	6.5078	6.5089	6.5182	6.5166	6.5359	6.5004	6.5169	6.5057	6.5244	6.513	6.5674	6.5563	6.5259	6.5491
pos_2801	N-Acetyl-1,6-diaminohexane	N-乙酰-1,6-二氨基己烷	metab_1958	-	-	-	-	HMDB0255016	pos	-	-	-	-	Organic acids and derivatives	Carboxylic acids and derivatives	141.139	M+H-H2O	C8H18N2O	6.2876	0.0563297	0	50.1	0.282806	-	Carboxylic acid derivatives	4.1488	4.1899	4.1554	4.1621	4.1177	4.0715	4.0804	4.165	4.1557	4.1133	4.1457	4.1562	4.0289	3.9996	4.0264	3.9176	3.9311	3.9712	4.0457	4.1343	4.1273	4.1062	4.195	4.105
pos_2806	PA(8:0/PGE2)	-	metab_1963	-	-	-	-	HMDB0266611	pos	-	-	-	-	Not Available	Not Available	650.361	M+NH4	C31H53O11P	6.2492	0.0234196	0	50	-8.63168	-	Not Available	3.8923	3.8787	3.8865	3.88	3.8876	3.8937	5.2118	5.1274	5.1501	5.2103	4.9084	4.9583	5.7705	5.8593	5.8988	5.847	5.8681	5.8877	4.8901	5.0957	5.1514	5.2035	5.0012	5.312
pos_2812	2-[[3-(Decanoylamino)-2-decoxy-propoxy]-hydroxy-phosphoryl]oxyethyl-trimethyl-ammonium	2-[[3-（癸酰氨基）-2-去氧基-丙氧基]-羟基磷酰基]氧乙基三甲基铵	metab_1970	-	-	-	-	HMDB0247835	pos	-	-	-	-	Organic nitrogen compounds	Organonitrogen compounds	595.382	M+2Na-H	C28H59N2O6P	6.2416	0.00718639	0	42.7	-0.91876	-	Quaternary ammonium salts	5.8294	5.8485	6.0024	6.0746	6.0794	6.0876	6.0023	6.008	6.0439	5.9406	5.7195	5.8423	5.908	6.0173	6.0201	5.8632	5.9055	5.9045	5.8081	5.7801	5.9728	5.9393	5.8383	5.9342
pos_2814	Teleocidin B 2	-	metab_1972	-	-	-	-	HMDB0258787	pos	-	-	-	-	Organic acids and derivatives	Carboxylic acids and derivatives	493.35	M+ACN+H	C28H41N3O2	6.2416	0.01104	0	40.3	-7.71778	-	Amino acids, peptides, and analogues	5.3676	5.2814	5.2936	5.3812	5.4102	5.354	5.3562	5.3439	5.3219	5.2429	5.209	5.2169	5.1662	5.1911	5.1561	5.2008	5.2298	5.2129	5.325	5.2674	5.2572	5.3243	5.3106	5.2882
pos_2819	LysoPC(16:1(9Z)/0:0)	-	metab_1976	map00564;map05231	Glycerophospholipid metabolism;Choline metabolism in cancer	甘油磷脂代谢;癌症中的胆碱代谢	C04230	HMDB0010383	pos	Lipids	Phospholipids	Metabolism;Human Diseases	Lipid metabolism;Cancer: overview	Lipids and lipid-like molecules	Glycerophospholipids	516.308	M+Na	C24H48NO7P	6.2339	0.00406125	0	34.8	4.45684	76790-27-7	Glycerophosphocholines	5.1035	5.0723	5.1021	5.1934	5.0406	5.1458	4.5187	4.6272	4.6803	4.7454	4.5687	4.6448	5.0426	5.0649	5.1078	5.0853	5.0111	5.025	4.601	4.585	5.0039	4.7068	4.7029	4.9243
pos_2820	N-Stearoyl Arginine	N-硬脂酰精氨酸	metab_1978	-	-	-	-	LMFA08020136;HMDB0241937	pos	-	-	-	-	Organic acids and derivatives	Carboxylic acids and derivatives	479.335	M+K	C24H48N4O3	6.2339	0.00516366	0	68.1	-2.4727	-	Amino acids, peptides, and analogues	6.4839	6.4744	6.5008	6.5447	6.5571	6.5526	6.454	6.428	6.4414	6.3985	6.3675	6.3809	6.2763	6.2768	6.2961	6.2426	6.2604	6.2342	6.3736	6.3774	6.4391	6.4262	6.3587	6.4222
pos_2828	Bredemolic acid	灯盏花素酸	metab_1986	-	-	-	C16939	HMDB0002392;HMDB0249374	pos	-	-	-	-	Lipids and lipid-like molecules	Prenol lipids	455.351	M+H-H2O	C30H48O4	6.2112	0.00595517	0	69.9	-1.20305	4373-41-5	Triterpenoids	5.9931	5.993	6.0539	6.1011	6.0989	6.1227	6.1317	6.1499	6.153	6.1231	6.0259	6.033	6.2721	6.3423	6.3605	6.2636	6.263	6.2443	5.9932	5.9939	6.0817	6.0946	5.9831	6.1196
pos_2829	(Z)-5-[(2R,3S,4S)-4-Hydroxy-2-[(E)-3-hydroxyoct-1-enyl]oxan-3-yl]pent-3-enoic acid	-	metab_1987	-	-	-	-	HMDB0244345	pos	-	-	-	-	Organic acids and derivatives	Hydroxy acids and derivatives	359.24	M+CH3OH+H	C18H30O5	6.2112	0.0692779	0	42.8	-7.2878	-	Medium-chain hydroxy acids and derivatives	4.0684	3.8903	4.1787	4.5803	4.5114	4.3254	4.4945	4.7993	4.6428	4.6891	4.2068	4.3755	4.1265	4.3623	4.542	4.0741	4.0285	3.8349	4.1805	3.8064	4.6119	4.3551	4.1415	4.4265
pos_283	Isopropylmaleic acid	异丙基马来酸	metab_1988	map01210;map01110;map00290	2-Oxocarboxylic acid metabolism;Biosynthesis of secondary metabolites;Valine, leucine and isoleucine biosynthesis	2-氧羰基酸代谢;次级代谢产物的生物合成;缬氨酸、亮氨酸和异亮氨酸生物合成	C02631	HMDB0012241	pos	-	-	Metabolism;Metabolism;Metabolism	Global and overview maps;Global and overview maps;Amino acid metabolism	Lipids and lipid-like molecules	Fatty Acyls	176.092	M+H, M+NH4	C7H10O4	0.7706	0.0206189	0	39.5	0.336102	44976-69-4	Fatty acids and conjugates	4.8032	4.7896	4.8168	4.7708	4.7734	4.7647	4.7885	4.7799	4.8229	4.8237	4.8384	4.8316	4.8638	4.8208	4.84	4.8855	4.8513	4.8233	4.7661	4.737	4.7494	4.7544	4.7637	4.7256
pos_2831	8-Methylnonenoate	8-甲基壬烯酸酯	metab_1990	map01100;map01063;map01110;map00998	Metabolic pathways;Biosynthesis of alkaloids derived from shikimate pathway;Biosynthesis of secondary metabolites;Biosynthesis of various secondary metabolites - part 2	代谢途径;莽草酸途径生物碱的生物合成;次级代谢产物的生物合成;多种次生代谢产物的生物合成Ⅱ	C18202	LMFA01030994;HMDB0012183	pos	-	-	Metabolism;Metabolism;Metabolism;Metabolism	Global and overview maps;Chemical structure transformation maps;Global and overview maps;Biosynthesis of other secondary metabolites	Lipids and lipid-like molecules	Fatty Acyls	341.268	2M+H	C10H18O2	6.2112	0.016609	0	35.8	-0.994885	59320-77-3	Fatty acids and conjugates	4.7674	4.7969	4.9304	4.9198	4.9713	5.0248	4.9317	4.9861	4.9488	5.0088	4.7729	4.8826	4.8424	4.9286	4.9165	4.7566	4.926	4.8067	4.8703	4.9	4.9967	5.0428	4.9177	4.9627
pos_2832	3-Hydroxydodecanedioic acid	3-羟基十二烷二酸	metab_1991	-	-	-	-	HMDB0000413	pos	-	-	-	-	Organic acids and derivatives	Hydroxy acids and derivatives	229.144	M+H-H2O	C12H22O5	6.2112	0.0125668	0	50.9	0.510805	34574-69-1	Medium-chain hydroxy acids and derivatives	4.0103	3.9018	3.9806	4.1613	4.1534	4.2846	4.1991	4.2995	4.1871	4.3211	4.1589	4.1598	4.1975	4.3762	4.3623	4.2571	4.3067	4.1697	4.1225	3.9961	4.3386	4.3482	4.1356	4.3127
pos_2833	Hexadeca-7,10,13-trienoic acid	十六碳-7,10,13-三油酸	metab_1992	-	-	-	-	HMDB0302990	pos	-	-	-	-	Lipids and lipid-like molecules	Fatty Acyls	215.18	M+H-2H2O	C16H26O2	6.2112	0.0389199	0	50.5	0.541532	-	Fatty acids and conjugates	4.0368	3.9614	3.9589	4.0778	4.0586	4.2423	4.0388	4.3942	4.2175	4.122	4.0905	4.07	4.639	4.8271	4.8172	4.7199	4.7615	4.6656	3.8652	3.8458	4.0116	4.2607	4.0061	4.1062
pos_2835	1-a,24R,25-Trihydroxyvitamin D2	1-a，24R，25-三羟基维生素D2	metab_1994	-	-	-	-	HMDB0006227	pos	-	-	-	-	Lipids and lipid-like molecules	Steroids and steroid derivatives	508.339	M+ACN+Na	C28H44O4	6.2034	0.0154298	0	40.4	-0.712763	-	Vitamin D and derivatives	5.4615	5.3907	5.4812	5.5168	5.4538	5.5683	5.5293	5.5296	5.4952	5.5087	5.3414	5.3808	5.8675	5.9489	5.9654	5.8753	5.9079	5.9091	5.3889	5.3801	5.4822	5.5058	5.4108	5.5174
pos_2837	13'-Carboxy-gamma-tocopherol	13'-羧基γ-生育酚	metab_1996	-	-	-	-	HMDB0012557	pos	-	-	-	-	Lipids and lipid-like molecules	Prenol lipids	411.326	M+H-2H2O	C28H46O4	6.2034	0.0144464	0	35.2	0.231161	-	Quinone and hydroquinone lipids	4.7579	4.58	4.7807	4.9572	4.8717	5.0923	4.895	5.0105	4.9762	4.8742	4.7507	4.8471	5.3723	5.5269	5.4984	5.3519	5.4362	5.3298	4.7443	4.7294	4.819	4.8944	4.7661	4.8205
pos_2839	3-ethyl-N-propan-2-yl-[1,2,4]triazolo[4,3-b]pyridazin-6-amine	-	metab_1998	-	-	-	-	-	pos	-	-	-	-	-	-	206.139	M+H	C10H15N5	6.1957	0.0475153	51.7	0	-6.16166	-	-	4.2979	4.1987	4.2626	4.2175	4.2675	4.3123	4.4195	4.3366	4.3721	4.4252	4.4361	4.4598	4.3915	4.342	4.3297	4.33	4.2815	4.4638	4.2848	4.3231	4.3721	4.3492	4.351	4.3707
pos_2841	LysoPC(15:0/0:0)	-	metab_2001	map00564;map05231	Glycerophospholipid metabolism;Choline metabolism in cancer	甘油磷脂代谢;癌症中的胆碱代谢	C04230	HMDB0010375;HMDB0010381	pos	Lipids	Phospholipids	Metabolism;Human Diseases	Lipid metabolism;Cancer: overview	Lipids and lipid-like molecules	Glycerophospholipids	482.325	M+H	C23H48NO7P	6.1879	0.0306449	0	52.6	1.31546	-	Glycerophosphocholines	4.962	4.7761	4.9252	5.0166	4.9438	4.999	5.1976	5.1751	5.1876	5.1535	5.0547	5.1079	5.389	5.4535	5.4609	5.3948	5.3441	5.4659	4.9779	5.0419	5.0978	5.1212	4.8844	5.0486
pos_2842	Prostaglandin F1a	前列腺素F1a	metab_2002	-	-	-	C06475	HMDB0002685	pos	Lipids	Eicosanoids	-	-	Lipids and lipid-like molecules	Fatty Acyls	321.242	M+H-2H2O	C20H36O5	6.1879	0.0287235	0	94.2	-0.284919	745-62-0	Eicosanoids	4.1905	3.5111	3.7737	4.3291	4.0631	4.1964	4.5619	4.554	4.5469	4.5436	4.5469	4.5726	4.2807	4.3416	4.3787	4.3499	4.3654	4.3459	4.5994	4.5023	4.774	4.6658	4.6317	4.7486
pos_2847	Cis-Quinceoxepane	-	metab_2006	-	-	-	-	HMDB0038108	pos	-	-	-	-	Organoheterocyclic compounds	Oxepanes	198.185	M+NH4	C12H20O	6.1802	0.0292266	0	58.3	0.227236	133005-51-3	Not Available	4.3893	4.3829	4.5289	4.5783	4.4995	4.5704	3.8814	3.9987	3.9631	3.1153	3.7815	3.1268	4.2851	4.3598	4.4214	4.2785	4.2668	4.3034	3.8237	3.9224	3.9122	3.8385	3.6338	3.7891
pos_2851	Salbutamol	沙丁胺醇	metab_2011	-	-	-	C11770	HMDB0001937	pos	-	-	-	-	Benzenoids	Benzene and substituted derivatives	520.34	2M+ACN+H	C13H21NO3	6.1718	0.0307427	0	59.5	4.38622	18559-94-9	Benzyl alcohols	6.0222	5.9875	6.0486	6.0786	6.0711	6.1048	6.3274	6.3281	6.3143	6.3553	6.2527	6.2704	6.5954	6.662	6.6794	6.6078	6.6066	6.6331	6.2302	6.2765	6.353	6.3515	6.2325	6.3611
pos_2854	11-Aminoundecanoic Acid	-	metab_2014	-	-	-	C19325	HMDB0032669	pos	-	-	-	-	Lipids and lipid-like molecules	Steroids and steroid derivatives	184.17	M+H-H2O	C11H23NO2	6.1718	0.0266388	71.8	0	-0.0559454	2432-99-7;211486-12-3	Ergostane steroids	4.3297	4.1934	4.3847	4.3771	4.2627	4.3808	3.818	3.8139	3.8043	3.3495	3.2037	3.4252	4.1605	4.2018	4.2132	4.1057	4.1284	4.1483	3.7563	3.3366	3.1489	3.5564	3.279	3.672
pos_2859	Arctiol	阿奇奥	metab_2019	-	-	-	-	HMDB0301955	pos	-	-	-	-	Lipids and lipid-like molecules	Prenol lipids	254.248	M+NH4	C16H28O	6.1566	0.0106126	0	75.2	-0.00817613	-	Sesquiterpenoids	5.6399	5.5892	5.7198	5.731	5.7074	5.7437	5.2531	5.2916	5.264	4.999	5.0307	5.0843	5.4154	5.5076	5.499	5.4592	5.3938	5.4214	5.2099	5.1349	5.1811	5.1959	5.055	5.2228
pos_2863	Isokobusone	异曲布松	metab_2024	-	-	-	C16977	HMDB0036791	pos	-	-	-	-	Organic oxygen compounds	Organooxygen compounds	205.159	M+H-H2O	C14H22O2	6.1489	0.0240113	0	80.9	0.297466	24173-72-6	Alcohols and polyols	4.5813	4.5913	4.6126	4.6803	4.6277	4.7264	4.8315	4.9074	4.8705	4.9343	4.8528	4.8163	4.7316	4.7864	4.8721	4.7737	4.7157	4.7242	4.766	4.7594	4.8656	4.9165	4.6895	4.9223
pos_2868	3-Methylazelaic acid	3-甲基壬二酸	metab_2029	-	-	-	-	HMDB0059754	pos	-	-	-	-	Lipids and lipid-like molecules	Fatty Acyls	185.117	M+H-H2O	C10H18O4	6.1411	0.0148796	0	38.9	-0.00173199	-	Fatty acids and conjugates	4.9417	4.9334	4.9945	4.9994	5.0301	5.0589	4.9952	5.0123	4.9899	5.025	4.933	4.9709	4.8514	4.9352	4.9121	4.8255	4.8354	4.8629	4.8975	5.0059	5.0413	5.0377	4.9539	5.0431
pos_2871	PE(17:1(9Z)/0:0)	-	metab_2032	-	-	-	-	LMGP02050008	pos	-	-	-	-	-	-	466.293	M+H	C22H44NO7P	6.1333	0.0300372	63.6	0	0.576998	-	-	5.4268	5.413	5.4735	5.4901	5.5475	5.5431	5.4801	5.4712	5.4521	5.5118	5.3605	5.3531	5.5575	5.6481	5.6086	5.5123	5.564	5.5661	5.2883	5.3085	5.381	5.4013	5.2526	5.3671
pos_2874	4-Hydroxynonenal	4-羟基壬醛	metab_2034	map05225;map05200	Hepatocellular carcinoma;Pathways in cancer	肝细胞癌;癌症的途径	C21642	HMDB0004362;HMDB0245269;LMFA06000051	pos	-	-	Human Diseases;Human Diseases	Cancer: specific types;Cancer: overview	Lipids and lipid-like molecules	Fatty Acyls	139.112	M+H-H2O	C9H16O2	6.1333	0.0102308	0	37.1	0.191878	75899-68-2	Fatty alcohols	5.7627	5.7761	5.8249	5.8507	5.8766	5.9111	5.8607	5.8637	5.8661	5.8742	5.8289	5.8206	5.7341	5.8172	5.7895	5.7295	5.7537	5.7845	5.7868	5.8212	5.8663	5.89	5.817	5.887
pos_288	D-Citrulline	D-瓜氨酸	metab_2040	-	-	-	-	HMDB0250742	pos	-	-	-	-	Organic acids and derivatives	Carboxylic acids and derivatives	140.082	M+H-2H2O, M+H	C6H13N3O3	0.8098	0.0050556	0	39.1	0.134975	-	Amino acids, peptides, and analogues	4.0774	4.0396	4.1023	4.0437	4.1416	4.0328	4.5514	4.5322	4.5707	4.5919	4.6226	4.5987	4.7186	4.7014	4.6993	4.7191	4.6971	4.7334	4.4292	4.4513	4.4134	4.4621	4.4359	4.3663
pos_2891	4-Ethyl-7,11-dimethyldodeca-trans-2-trans-6-1-o-trien-1-al	4-乙基-7,11-二甲基十二烷-反式-2-反式-6-1-o-三烯-1-al	metab_2053	-	-	-	-	HMDB0302403	pos	-	-	-	-	Lipids and lipid-like molecules	Prenol lipids	252.233	M+NH4	C16H26O	6.1101	0.0476526	0	81.3	1.6715	-	Monoterpenoids	4.7321	4.6555	4.753	4.8172	4.7111	4.7573	4.0907	4.3445	4.2595	3.6393	4.048	3.8898	4.6492	4.6243	4.6473	4.5306	4.4785	4.4789	3.9407	4.0116	4.0789	3.739	3.7613	3.9569
pos_2894	Octaethyleneglycol monododecyl ether	八乙二醇单十二烷基醚	metab_2056	-	-	-	-	HMDB0246126	pos	-	-	-	-	Organic oxygen compounds	Organooxygen compounds	556.441	M+NH4	C28H58O9	6.1025	0.0132096	0	46.5	-1.86501	-	Ethers	5.5938	5.5223	5.6232	5.6591	5.647	5.6263	5.5835	5.5647	5.5836	5.5695	5.4606	5.4783	5.6718	5.7322	5.7235	5.6482	5.6293	5.6985	5.3793	5.3649	5.5025	5.4627	5.4099	5.4595
pos_2903	(11Z,14Z)-3-Icosa-11,14-dienoylcarnitine	（11Z，14Z）-3-Icosa-11,14-二烯酰基肉碱	metab_2067	-	-	-	-	HMDB0241577	pos	-	-	-	-	Lipids and lipid-like molecules	Fatty Acyls	500.395	M+CH3OH+H	C27H49NO5	6.0948	0.012133	0	85.6	0.540549	-	Fatty acid esters	5.4747	5.4547	5.49	5.5669	5.5385	5.5702	5.5356	5.54	5.5491	5.5948	5.487	5.5048	6.0042	6.0767	6.0593	6.0047	6.0117	6.052	5.5706	5.6044	5.6363	5.6223	5.5934	5.6332
pos_2904	Pentacosanoylglycine	五烷酰甘氨酸	metab_2068	-	-	-	-	HMDB0013297	pos	-	-	-	-	Organic acids and derivatives	Carboxylic acids and derivatives	472.436	M+CH3OH+H	C27H53NO3	6.0948	0.0912024	0	46	0.732	-	Amino acids, peptides, and analogues	5.4215	5.5627	5.6623	5.7319	5.8192	5.8425	5.7054	5.6206	5.7462	5.7847	5.724	5.7553	5.6658	5.7073	5.6209	5.6714	5.6743	5.6121	5.6909	5.7963	5.7708	5.7464	5.6973	5.7993
pos_2918	DG(10:0/0:0/20:4(5Z,8Z,11Z,14Z)-OH(16R))	-	metab_2083	-	-	-	-	HMDB0294435	pos	-	-	-	-	Not Available	Not Available	593.384	M+2Na-H	C33H56O6	6.0795	0.0127914	0	32.4	9.15091	-	Not Available	4.9362	4.7128	4.9107	4.9342	4.9654	5.1445	5.4917	5.4935	5.4853	5.5797	5.3581	5.3811	5.8346	5.8968	5.9126	5.7891	5.8178	5.8817	5.4723	5.553	5.6404	5.588	5.5001	5.5893
pos_2921	3-Dehydroteasterone	3-脱氢紫菀酮	metab_2087	map01100;map00905;map01110	Metabolic pathways;Brassinosteroid biosynthesis;Biosynthesis of secondary metabolites	代谢途径;油菜素类固醇生物合成;次级代谢产物的生物合成	C15792	HMDB0041527;LMST01030131	pos	-	-	Metabolism;Metabolism;Metabolism	Global and overview maps;Metabolism of terpenoids and polyketides;Global and overview maps	Lipids and lipid-like molecules	Steroids and steroid derivatives	469.332	M+Na	C28H46O4	6.0795	0.00956218	0	65.2	6.13442	124853-28-7	Bile acids, alcohols and derivatives	5.473	5.3628	5.3895	5.4852	5.4387	5.5508	5.801	5.7857	5.7429	5.8053	5.6316	5.6564	6.0132	6.1324	6.0964	5.9894	5.991	6.0614	5.7539	5.8034	5.8632	5.8424	5.7538	5.8496
pos_2922	Oryzalexin E	谷霉素E	metab_2088	map01110;map00904	Biosynthesis of secondary metabolites;Diterpenoid biosynthesis	次级代谢产物的生物合成;二萜生物合成	C21561	HMDB0039702	pos	-	-	Metabolism;Metabolism	Global and overview maps;Metabolism of terpenoids and polyketides	Benzenoids	Phenanthrenes and derivatives	337.274	M+CH3OH+H	C20H32O2	6.0795	0.0131259	0	70.5	-0.000931897	150943-96-7	Hydrophenanthrenes	5.1615	5.2106	5.2205	5.2409	5.2848	5.3263	5.3683	5.3508	5.3747	5.3981	5.3167	5.2979	5.4552	5.5217	5.4936	5.4422	5.4744	5.5034	5.3139	5.3472	5.3932	5.3951	5.3334	5.3708
pos_2925	Dihomolinoleic acid	二高亚油酸	metab_2091	map01040	Biosynthesis of unsaturated fatty acids	不饱和脂肪酸的生物合成	C16525	LMFA01031043;HMDB0061864	pos	Lipids	Fatty acids	Metabolism	Lipid metabolism	Lipids and lipid-like molecules	Fatty Acyls	298.274	M+NH4	C18H32O2	6.0795	0.0030222	0	69	-0.103164	7307-45-1	Lineolic acids and derivatives	5.7703	5.7493	5.7816	5.8209	5.7651	5.7902	5.3509	5.373	5.3836	5.1727	5.2229	5.1567	5.7711	5.8152	5.8201	5.7693	5.7233	5.7437	5.4215	5.3717	5.3438	5.3513	5.3	5.3801
pos_2932	Dimethisterone	二甲醚	metab_2099	-	-	-	C07628	HMDB0251378	pos	-	-	-	-	Lipids and lipid-like molecules	Steroids and steroid derivatives	341.248	M+H	C23H32O2	6.064	0.00952006	0	55.2	0.611625	79-64-1	Androstane steroids	3.9916	3.5677	3.6758	4.1128	3.9849	4.0652	4.3013	3.9943	4.4455	4.1578	3.9292	3.7908	6.0867	6.1295	6.1201	6.0696	6.052	6.0784	5.1682	5.144	4.9858	5.1205	5.0104	5.1205
pos_2939	LysoPC(22:2(13Z,16Z)/0:0)	-	metab_2106	map00564;map05231	Glycerophospholipid metabolism;Choline metabolism in cancer	甘油磷脂代谢;癌症中的胆碱代谢	C04230	HMDB0010400	pos	Lipids	Phospholipids	Metabolism;Human Diseases	Lipid metabolism;Cancer: overview	Lipids and lipid-like molecules	Glycerophospholipids	639.408	M+ACN+Na	C30H58NO7P	6.0563	0.0266123	0	41.6	-4.71954	-	Glycerophosphocholines	6.0049	6.0196	6.0259	6.1711	6.1925	6.1387	6.1794	6.0981	6.1555	6.1417	6.0678	6.0933	6.1007	6.1758	6.1454	6.0876	6.1061	6.0971	6.0284	6.049	6.1239	6.0809	6.0349	6.0829
pos_2945	N-(3-Methylbut-2-EN-1-YL)-9H-purin-6-amine	-	metab_2113	map01110;map04075;map00908	Biosynthesis of secondary metabolites;Plant hormone signal transduction;Zeatin biosynthesis	次级代谢产物的生物合成;植物激素信号转导;玉米素生物合成	C04083	HMDB0245646	pos	-	-	Metabolism;Environmental Information Processing;Metabolism	Global and overview maps;Signal transduction;Metabolism of terpenoids and polyketides	Organoheterocyclic compounds	Imidazopyrimidines	407.241	2M+H	C10H13N5	6.0485	0.0331489	0	46.8	-1.88607	-	Purines and purine derivatives	5.2881	5.2609	5.2376	5.2766	5.3067	5.2566	5.2742	5.246	5.302	5.274	5.3461	5.3142	5.1942	5.2477	5.2182	5.2174	5.2356	5.2087	5.2298	5.3056	5.2918	5.3068	5.2883	5.3313
pos_2946	Resolvin E2	溶解素E2	metab_2114	-	-	-	C18173	HMDB0257163;LMFA03140011	pos	-	-	-	-	Lipids and lipid-like molecules	Fatty Acyls	317.209	M+H-H2O	C20H30O4	6.0485	0.046818	0	36.4	-6.26438	-	Eicosanoids	4.9647	5.0308	5.038	5.0625	5.1302	5.0844	5.181	5.166	5.182	5.1493	5.0637	5.222	5.2938	5.2849	5.2532	5.245	5.2602	5.2608	5.0289	5.0424	5.0557	5.1573	5.035	5.0912
pos_2954	Gamma-Linolenic Acid	γ-亚麻酸	metab_2123	map01100;map00591;map01040	Metabolic pathways;Linoleic acid metabolism;Biosynthesis of unsaturated fatty acids	代谢途径;亚油酸;不饱和脂肪酸的生物合成	C06426	LMFA01030141;PW_C001772;HMDB0003073;MJDBOTE0001062	pos	Lipids	Fatty acids	Metabolism;Metabolism;Metabolism	Global and overview maps;Lipid metabolism;Lipid metabolism	Lipids and lipid-like molecules	Fatty Acyls	296.258	M+NH4	C18H30O2	6.041	0.0116962	83.5	0	0.178135	506-26-3	Lineolic acids and derivatives	6.5018	6.4808	6.5088	6.5378	6.4868	6.496	6.0307	6.0465	6.0365	5.9011	5.9264	5.9325	6.4749	6.4943	6.5061	6.4914	6.4534	6.4554	6.181	6.1615	6.1284	6.1342	6.1466	6.1558
pos_2955	Nona-2,4,6-trienal	-	metab_2124	-	-	-	-	HMDB0032441	pos	-	-	-	-	Organic oxygen compounds	Organooxygen compounds	137.096	M+H	C9H12O	6.041	0.0177237	0	31.1	0.463113	56269-22-8	Carbonyl compounds	4.4591	4.4587	4.5295	4.4713	4.4904	4.5558	4.5529	4.5781	4.5466	4.5398	4.5451	4.5244	4.8154	4.8175	4.8024	4.7744	4.7627	4.7986	4.6497	4.6345	4.6206	4.6108	4.6349	4.6449
pos_296	2-Ethylsuberic acid	2-乙基亚油酸	metab_2129	-	-	-	-	HMDB0059708	pos	-	-	-	-	Lipids and lipid-like molecules	Fatty Acyls	220.154	M+NH4, M+K	C10H18O4	0.8411	0.00288564	0	50.1	0.254704	3971-33-3	Fatty acids and conjugates	4.8678	4.8496	4.8461	4.7897	4.8545	4.8178	5.4673	5.4394	5.4789	5.5374	5.5489	5.5656	5.2663	5.2303	5.2478	5.2557	5.2986	5.229	5.6827	5.6724	5.654	5.6707	5.6748	5.6378
pos_2961	4-Methylumbelliferone	4-甲基伞形花序酮	metab_2131	-	-	-	C03081	HMDB0059622;MJDBOTE0001043	pos	-	-	-	-	Phenylpropanoids and polyketides	Coumarins and derivatives	209.081	M+CH3OH+H	C10H8O3	6.0332	0.00140517	0	57.9	0.710687	90-33-5	Hydroxycoumarins	4.8578	4.7443	4.7964	4.8157	4.7562	4.735	4.5757	4.636	4.5812	4.5834	4.5002	4.587	4.8289	4.7621	4.7301	4.8289	4.7319	4.7857	4.5783	4.6107	4.4164	4.5088	4.4516	4.4339
pos_297	Castanospermine	蓖麻精胺	metab_2140	-	-	-	C02256	HMDB0249700	pos	-	-	-	-	Organoheterocyclic compounds	Indolizidines	190.107	M+H, M+Na	C8H15NO4	0.8333	0.00253135	0	51.8	0.145906	79831-76-8	Not Available	5.2827	5.2548	5.2598	5.2166	5.2161	5.1881	5.2399	5.2177	5.2611	5.2699	5.2693	5.2775	5.2037	5.1479	5.1671	5.2044	5.1787	5.1535	5.2006	5.2013	5.2037	5.2091	5.2216	5.1984
pos_2973	LysoPC(20:5(5Z,8Z,11Z,14Z,17Z)/0:0)	-	metab_2144	map00564;map05231	Glycerophospholipid metabolism;Choline metabolism in cancer	甘油磷脂代谢;癌症中的胆碱代谢	C04230	HMDB0010397	pos	Lipids	Phospholipids	Metabolism;Human Diseases	Lipid metabolism;Cancer: overview	Lipids and lipid-like molecules	Glycerophospholipids	542.325	M+H	C28H48NO7P	6.0178	0.00369904	0	80.4	1.15267	-	Glycerophosphocholines	4.6779	4.6945	4.9802	4.8165	4.8112	4.9349	5.4094	5.2775	5.3313	5.3912	5.1568	5.2566	5.5001	5.6767	5.6154	5.5278	5.5777	5.5865	5.3699	5.3115	5.4316	5.3748	5.3271	5.4069
pos_2974	19alpha-19-Hydroxy-3,11-dioxo-12-ursen-28-oic acid	19α-19-羟基-3,11-二氧基-12-乌森-28-伊斯兰酸	metab_2145	-	-	-	-	HMDB0038683	pos	-	-	-	-	Organic oxygen compounds	Organooxygen compounds	471.311	M+H	C29H42O5	6.0178	0.00264484	0	45.5	1.77928	-	Carbonyl compounds	4.4347	4.5116	4.4322	4.75	4.7537	4.4865	5.3262	5.3966	5.2762	5.3759	5.3616	5.3471	5.8802	5.9171	5.9028	5.9384	5.9057	5.9121	5.7066	5.7282	5.7429	5.7552	5.7273	5.7548
pos_2976	Salviol	丹参酚	metab_2147	map01110;map00904	Biosynthesis of secondary metabolites;Diterpenoid biosynthesis	次级代谢产物的生物合成;二萜生物合成	C21819	HMDB0302947	pos	-	-	Metabolism;Metabolism	Global and overview maps;Metabolism of terpenoids and polyketides	Lipids and lipid-like molecules	Prenol lipids	325.212	M+Na	C20H30O2	6.0178	0.0244168	0	57.6	-5.61271	-	Diterpenoids	5.0707	5.1276	5.1272	5.0516	5.0497	5.1032	5.0683	5.0492	5.0412	5.0815	5.112	5.082	4.9921	4.9877	5.0513	5.0629	5.0036	5.0146	5.0253	5.0686	5.0471	5.0947	5.0346	5.0606
pos_2978	Sclareol oxide	氧化月桂醇	metab_2149	map01110;map00904	Biosynthesis of secondary metabolites;Diterpenoid biosynthesis	次级代谢产物的生物合成;二萜生物合成	C09183	HMDB0036827;HMDB0258180	pos	-	-	Metabolism;Metabolism	Global and overview maps;Metabolism of terpenoids and polyketides	Lipids and lipid-like molecules	Prenol lipids	280.264	M+NH4	C18H30O	6.0178	0.00366239	0	39.1	0.238199	515-03-7	Diterpenoids	6.1359	6.1319	6.1831	6.2077	6.1708	6.1764	5.7074	5.7231	5.701	5.6072	5.5794	5.6013	6.01	6.0774	6.0714	6.0279	6.0116	6.0301	5.7964	5.7965	5.7787	5.7756	5.7572	5.8201
pos_2985	(17alpha,23S)-17,23-Epoxy-29-hydroxy-27-norlanosta-1,8-diene-3,15,24-trione	（17alpha，23S）-17,23-环氧-29-羟基-27-去甲氧基-1,8-二烯-3,15,24-三酮	metab_2157	-	-	-	-	HMDB0035971	pos	-	-	-	-	Lipids and lipid-like molecules	Prenol lipids	451.285	M+H-H2O	C29H40O5	6.01	0.0240004	0	61.4	0.970172	-	Sesquiterpenoids	3.8562	4.0915	3.9623	3.7203	3.7278	4.0404	4.6768	4.5686	4.5123	4.6016	4.6356	4.4667	5.5303	5.5821	5.5042	5.5063	5.485	5.5281	5.2813	5.2993	5.3425	5.3734	5.2475	5.2913
pos_2986	Allylestrenol	烯丙雌醇	metab_2158	-	-	-	C12811	HMDB0015500;LMST02030125	pos	-	-	-	-	Lipids and lipid-like molecules	Steroids and steroid derivatives	323.237	M+Na	C21H32O	6.01	0.0165462	0	36.4	8.32126	432-60-0	Estrane steroids	3.8064	4.1348	3.9093	3.4979	4.1234	4.2878	4.6647	4.6394	4.6182	4.3658	4.3296	4.5676	5.6582	5.7109	5.6899	5.6913	5.6721	5.6765	5.2885	5.2753	5.2561	5.2945	5.2693	5.3025
pos_2987	(1(10)E,4a,5E)-1(10),5-Germacradiene-12-acetoxy-4,11-diol	（1（10）E，4a，5E）-1（10），5-锗吖啶-12-乙酰氧基-4,11-二醇	metab_2159	-	-	-	-	HMDB0038798	pos	-	-	-	-	Lipids and lipid-like molecules	Prenol lipids	261.185	M+H-2H2O	C17H28O4	6.01	0.0142536	0	69.8	0.347278	143305-08-2	Sesquiterpenoids	4.7438	4.7706	4.7285	4.6589	4.7441	4.8345	5.2822	5.251	5.2177	5.3391	5.232	5.2983	5.632	5.6555	5.5827	5.6374	5.6627	5.6851	5.4106	5.4616	5.448	5.4761	5.4079	5.4395
pos_3000	13,14-Dihydroprostaglandin F2alpha	13,14-二氢前列腺素F2α	metab_2176	-	-	-	-	HMDB0004239;HMDB0244518	pos	-	-	-	-	Lipids and lipid-like molecules	Fatty Acyls	357.261	M+H	C20H36O5	5.9944	0.00578424	0	35.6	-6.80873	27376-74-5	Eicosanoids	5.4014	5.4503	5.3601	5.4164	5.4727	5.4359	5.427	5.4429	5.3646	5.4419	5.3689	5.4528	5.2668	5.3574	5.2948	5.3617	5.3094	5.2883	5.3591	5.3858	5.4006	5.3732	5.3802	5.3956
pos_3002	12-oxo-PDA	-	metab_2178	map01100;map00592;map01110	Metabolic pathways;alpha-Linolenic acid metabolism;Biosynthesis of secondary metabolites	代谢途径;α-亚麻酸代谢;次级代谢产物的生物合成	C01226	LMFA02010001;HMDB0301804;HMDB0302724	pos	-	-	Metabolism;Metabolism;Metabolism	Global and overview maps;Lipid metabolism;Global and overview maps	Lipids and lipid-like molecules	Fatty Acyls	275.201	M+H-H2O	C18H28O3	5.9944	0.0135913	0	52	0.603761	85551-10-6	Eicosanoids	4.5904	4.6454	4.6462	4.6922	4.655	4.731	4.8244	4.8491	4.8881	4.7118	4.8309	4.7524	5.1588	5.2072	5.121	5.2091	5.1614	5.1691	4.8321	4.86	4.8137	4.8361	4.8193	4.8861
pos_3004	2-Hydroxypropyl octanoate	辛酸2-羟丙酯	metab_2180	-	-	-	-	HMDB0245164	pos	-	-	-	-	Lipids and lipid-like molecules	Fatty Acyls	225.146	M+Na	C11H22O3	5.9944	0.0242587	0	36	-1.75225	-	Fatty acid esters	5.129	5.1443	5.1242	5.1242	5.1708	5.1701	5.1038	5.1502	5.1423	5.185	5.1755	5.1903	5.104	5.1312	5.0854	5.0646	5.1268	5.0978	5.1124	5.1891	5.1329	5.138	5.1392	5.1537
pos_3012	Prostaglandin D1	前列腺素D1	metab_2189	-	-	-	C06438	HMDB0005102;LMFA03010049	pos	Lipids	Eicosanoids	-	-	Lipids and lipid-like molecules	Fatty Acyls	337.235	M+H-H2O	C20H34O5	5.9866	0.00919458	0	55.6	-6.29084	17968-82-0	Eicosanoids	5.613	5.6222	5.6235	5.6427	5.6461	5.6619	5.5883	5.5611	5.5592	5.6171	5.6292	5.6117	5.8761	5.9252	5.8872	5.8982	5.9232	5.9206	5.7283	5.7721	5.7412	5.7715	5.7513	5.7876
pos_3014	Epioxylubimin	表氧鲁比明	metab_2191	-	-	-	-	HMDB0035613	pos	-	-	-	-	Lipids and lipid-like molecules	Prenol lipids	275.164	M+Na	C15H24O3	5.9866	0.0160206	0	51.3	9.6117	69350-60-3	Sesquiterpenoids	3.3162	3.3026	3.3104	3.3039	3.3115	3.3176	4.8911	4.8367	4.8091	4.7704	4.7006	4.8498	5.2658	5.3183	5.3066	5.2545	5.2482	5.3519	5.1899	5.2237	5.2344	5.2971	5.159	5.2554
pos_3015	P-Hydroxyphenylethylbiguanide	-	metab_2192	-	-	-	-	HMDB0259540	pos	-	-	-	-	Organic nitrogen compounds	Organonitrogen compounds	239.161	M+NH4	C10H15N5O	5.9866	0.0156187	0	49	-0.465801	-	Guanidines	5.0314	5.0411	5.0296	5.0347	5.0388	5.0923	5.0909	5.04	5.0043	5.1145	5.113	5.1245	5.0496	5.0637	5.0275	5.1064	5.0961	5.0972	5.0323	5.0915	5.0163	5.0538	5.0434	5.0616
pos_3018	Cyclohexanecarboxylic acid	环己烷羧酸	metab_2195	map01100;map00362;map01120	Metabolic pathways;Benzoate degradation;Microbial metabolism in diverse environments	代谢途径;苯甲酸降解;不同环境中的微生物代谢	C09822	HMDB0031342	pos	-	-	Metabolism;Metabolism;Metabolism	Global and overview maps;Xenobiotics biodegradation and metabolism;Global and overview maps	Organic acids and derivatives	Carboxylic acids and derivatives	151.073	M+Na	C7H12O2	5.9866	0.00917351	0	39.1	-1.93906	98-89-5	Carboxylic acids	4.8229	4.8623	4.7998	4.7983	4.8369	4.8445	4.8554	4.8674	4.8273	4.8784	4.9139	4.8775	4.8448	4.8672	4.8147	4.8707	4.8595	4.8944	4.8409	4.9004	4.8918	4.8386	4.893	4.8697
pos_3019	(S)-(-)-Perillyl alcohol	-	metab_2196	map01110;map00903;map00902	Biosynthesis of secondary metabolites;Limonene and pinene degradation;Monoterpenoid biosynthesis	次级代谢产物的生物合成;柠檬烯和蒎烯的降解;单萜生物合成	C02452	HMDB0003634	pos	-	-	Metabolism;Metabolism;Metabolism	Global and overview maps;Metabolism of terpenoids and polyketides;Metabolism of terpenoids and polyketides	Lipids and lipid-like molecules	Prenol lipids	135.117	M+H-H2O	C10H16O	5.9866	0.0320947	72.2	0	0.523268	536-59-4	Monoterpenoids	5.0085	4.971	4.9855	5.0155	5.0044	4.986	4.8515	4.8641	4.8614	4.8613	4.8382	4.8384	5.173	5.1976	5.1811	5.1416	5.1592	5.1805	5.0264	5.0303	5.0141	5.013	5.0398	5.0524
pos_3039	Jasmolone	茉莉酮	metab_2218	-	-	-	-	HMDB0030039	pos	-	-	-	-	Organic oxygen compounds	Organooxygen compounds	145.101	M+H-2H2O	C11H16O2	5.9711	0.0128479	0	51.5	0.128747	54383-66-3	Alcohols and polyols	4.8358	4.8379	4.8976	4.8449	4.827	4.8486	4.9301	4.9201	4.8805	4.9105	4.899	4.8554	5.062	5.0626	5.0413	5.0819	5.0734	5.0609	4.9323	4.9415	4.9477	4.9783	4.9641	4.9515
pos_3045	Methylephedrine	甲基麻黄碱	metab_2225	-	-	-	C13639	HMDB0041932	pos	-	-	-	-	Benzenoids	Benzene and substituted derivatives	376.293	2M+NH4	C11H17NO	5.9635	0.0107414	0	53.8	-7.85275	552-79-4	Phenylpropanes	5.4603	5.4494	5.4763	5.4187	5.4996	5.4916	5.5424	5.5103	5.5021	5.582	5.5128	5.5032	5.3035	5.374	5.2619	5.3078	5.3531	5.3364	5.4769	5.5176	5.4887	5.5316	5.4856	5.4982
pos_3046	Ingenol	巨大戟二萜醇	metab_2226	-	-	-	C09112	HMDB0253484	pos	-	-	-	-	Lipids and lipid-like molecules	Prenol lipids	349.199	M+H	C20H28O5	5.9635	0.00931718	0	38.6	-6.75128	30220-46-3	Diterpenoids	5.2537	5.2175	5.2448	5.1982	5.2667	5.2652	5.2917	5.2196	5.2523	5.3174	5.335	5.3718	5.1103	5.1329	5.0842	5.1812	5.225	5.1779	5.2092	5.2589	5.2399	5.2272	5.2596	5.239
pos_3054	LysoPE(20:2(11Z,14Z)/0:0)	-	metab_2235	-	-	-	-	HMDB0011513	pos	-	-	-	-	Lipids and lipid-like molecules	Glycerophospholipids	488.314	M+H-H2O	C25H48NO7P	5.9558	0.192311	0	44.5	0.740556	-	Glycerophosphoethanolamines	5.089	5.0607	4.4916	4.7627	4.793	4.2324	4.4956	4.7533	4.731	4.3934	4.7148	4.442	4.9799	4.988	4.7663	4.6774	4.6574	4.793	5.1613	5.1074	4.9797	4.9649	4.9636	5.078
pos_3055	17-Hydroxyandrostane-3-glucuronide	17-羟基雄甾烷-3-葡萄糖醛酸	metab_2236	map01100;map00040;map04976;map00053;map01240	Metabolic pathways;Pentose and glucuronate interconversions;Bile secretion;Ascorbate and aldarate metabolism;Biosynthesis of cofactors	代谢途径;戊糖和葡萄糖醛酸的相互转化;胆汁分泌;抗坏血酸和醛酸代谢;-	C03033	LMST05010036;HMDB0010359;LMST05010059	pos	-	-	Metabolism;Metabolism;Organismal Systems;Metabolism;Metabolism	Global and overview maps;Carbohydrate metabolism;Digestive system;Carbohydrate metabolism;Global and overview maps	Lipids and lipid-like molecules	Steroids and steroid derivatives	469.276	M+H	C25H40O8	5.9558	0.00601951	0	46.9	-8.41016	65535-18-4	Steroidal glycosides	5.7242	5.7592	5.7257	5.7376	5.7484	5.8014	5.7831	5.7482	5.7526	5.8628	5.8297	5.825	5.7888	5.8633	5.807	5.827	5.8712	5.8146	5.7784	5.8177	5.8205	5.8427	5.8459	5.8145
pos_3056	5,7-Megastigmadien-9-ol glucoside	5,7-巨豆二烯-9-醇葡萄糖苷	metab_2237	-	-	-	-	HMDB0041044	pos	-	-	-	-	Lipids and lipid-like molecules	Fatty Acyls	389.251	M+CH3OH+H	C19H32O6	5.9558	0.0663066	0	46.1	-7.27569	146610-77-7	Fatty acyl glycosides	5.0595	5.0947	5.0202	4.9855	4.9991	4.9876	4.915	5.0871	4.9624	4.9986	5.1691	5.0692	5.0196	5.0211	4.9271	4.9905	4.9665	4.9724	5.0204	5.0401	4.9909	5.0054	4.9625	4.9379
pos_3057	15-Keto-prostaglandin F2a	15酮前列腺素F2a	metab_2238	map00590	Arachidonic acid metabolism	花生四烯酸代谢	C05960	HMDB0004240	pos	-	-	Metabolism	Lipid metabolism	Lipids and lipid-like molecules	Fatty Acyls	335.22	M+H-H2O	C20H32O5	5.9558	0.00439653	0	34.8	-6.0999	35850-13-6	Eicosanoids	5.7877	5.7969	5.797	5.7968	5.8333	5.858	6.0009	5.9796	5.9651	6.0093	6.0754	6.0694	6.0615	6.0844	6.0638	6.073	6.0915	6.1083	6.0403	6.0924	6.0793	6.0946	6.0907	6.0848
pos_3065	24-Epibrassinolide	24表油菜素内酯	metab_2247	-	-	-	C11049	HMDB0034081;HMDB0041130	pos	-	-	-	-	Lipids and lipid-like molecules	Steroids and steroid derivatives	503.337	M+Na	C28H48O6	5.9406	0.00179061	0	48.8	6.14183	78821-43-9;72962-43-7	Steroid lactones	6.0088	6.0332	5.9974	5.9989	6.0019	5.8734	5.8799	5.9356	5.9077	5.8323	5.8713	5.8395	6.2173	6.192	6.1831	6.1837	6.1841	6.2111	5.9787	5.9727	5.9525	5.9888	5.9839	5.9701
pos_3068	9-Oxohexadecanoic acid	9-氧代十六烷酸	metab_2250	-	-	-	-	HMDB0030973	pos	-	-	-	-	Lipids and lipid-like molecules	Fatty Acyls	288.253	M+NH4	C16H30O3	5.9406	0.0208148	0	55.4	0.170571	54527-30-9	Fatty acids and conjugates	4.0665	4.1176	4.4388	4.5247	4.4383	3.9512	4.3604	4.6113	4.2713	4.1135	4.3236	3.6225	4.1162	4.2197	4.4047	3.6923	3.627	4.0579	4.9964	5.0744	5.0243	5.0525	5.0468	4.9641
pos_3074	Diisobutyl phthalate	邻苯二甲酸二异丁酯	metab_2257	-	-	-	C15205	HMDB0013835	pos	-	-	-	-	Benzenoids	Benzene and substituted derivatives	311.183	M+CH3OH+H	C16H22O4	5.933	0.00935839	0	41.5	-7.40426	84-69-5	Benzoic acids and derivatives	5.5129	5.4804	5.4859	5.4949	5.4814	5.503	5.4841	5.494	5.4571	5.5091	5.5687	5.5662	5.4627	5.4686	5.4067	5.4777	5.5323	5.5051	5.5136	5.5638	5.5407	5.5555	5.5497	5.5059
pos_3075	3-Butylidene-1(3H)-isobenzofuranone	3-丁内酯-1（3H）-异苯并呋喃酮	metab_2258	-	-	-	C16924	HMDB0032061;HMDB0302263	pos	-	-	-	-	Organoheterocyclic compounds	Isocoumarans	189.091	M+H	C12H12O2	5.933	0.0171206	0	33.3	0.412902	551-08-6	Isobenzofuranones	4.7086	4.7145	4.6316	4.5971	4.6557	4.6747	4.6745	4.6706	4.6152	4.6718	4.6644	4.674	4.5517	4.5226	4.4825	4.6214	4.6501	4.6661	4.6208	4.6432	4.6145	4.6092	4.6636	4.5526
pos_3079	Cinobufagin	华蟾素	metab_2262	-	-	-	C16931	HMDB0250266;LMST01130032	pos	Steroids	24-Carbon atoms	-	-	Lipids and lipid-like molecules	Steroids and steroid derivatives	460.27	M+NH4	C26H34O6	5.9256	0.192328	0	53	0.772477	470-37-1	Steroid lactones	6.5253	6.6011	6.6016	6.6244	6.6505	6.5919	6.4877	6.5501	6.5589	6.529	6.6378	6.6394	6.8468	6.7623	6.7743	6.8189	6.7895	6.7713	6.7181	6.7078	6.5495	6.6158	6.6786	6.6121
pos_308	(R)-(+)-2-Pyrrolidone-5-carboxylic acid	-	metab_2263	-	-	-	-	-	pos	-	-	-	-	-	-	130.05	M+H, M+2Na-H	C5H7NO3	1.3482	0.0076911	86.3	0	1.13004	-	-	6.1439	6.0775	6.115	6.1004	6.0686	6.0861	6.5459	6.5131	6.5359	6.5427	6.539	6.5382	6.005	6.0036	6.0082	6.0146	5.999	5.9922	6.3921	6.3963	6.3805	6.4006	6.411	6.3739
pos_3080	Harmaline	骆驼蓬碱	metab_2264	map01063	Biosynthesis of alkaloids derived from shikimate pathway	莽草酸途径生物碱的生物合成	C06536	HMDB0030310;MJDBOTE0001002	pos	-	-	Metabolism	Chemical structure transformation maps	Alkaloids and derivatives	Harmala alkaloids	446.254	2M+NH4	C13H14N2O	5.9256	0.00505467	0	35	-2.85437	304-21-2	Not Available	6.6847	6.732	6.6513	6.6541	6.6381	6.5737	6.4941	6.5045	6.4901	6.4496	6.4744	6.5097	6.6842	6.6046	6.6284	6.6174	6.6368	6.6249	6.5508	6.5645	6.4462	6.5436	6.5568	6.5017
pos_3084	1-(3-Pyridinyl)-1,4-butanediol	1-（3-吡啶基）-1,4-丁二醇	metab_2268	map05204;map00980	Chemical carcinogenesis - DNA adducts;Metabolism of xenobiotics by cytochrome P450	化学致癌;细胞色素P450对外源性物质的代谢	C19582	HMDB0062266	pos	-	-	Human Diseases;Metabolism	Cancer: overview;Xenobiotics biodegradation and metabolism	Organoheterocyclic compounds	Pyridines and derivatives	132.081	M+H-2H2O	C9H13NO2	5.9256	0.0158741	0	51.8	0.755163	76014-83-0	Not Available	4.3848	4.3836	4.3712	4.3091	4.3191	3.9962	4.1993	4.1719	4.1426	4.0526	4.184	3.7667	4.3768	4.4222	4.4226	4.289	4.1766	4.3481	4.2522	4.177	4.17	4.1606	4.0045	4.2352
pos_3085	4-Propylphenol	4-丙基苯酚	metab_2269	-	-	-	C14311	HMDB0032625	pos	-	-	-	-	Benzenoids	Benzene and substituted derivatives	119.086	M+H-H2O	C9H12O	5.9256	0.00687116	0	53.9	1.84612	645-56-7	Phenylpropanes	6.6279	6.6425	6.623	6.6172	6.5894	6.5122	6.4441	6.4544	6.4505	6.3648	6.4032	6.378	6.6991	6.6463	6.644	6.6455	6.6272	6.621	6.5615	6.5247	6.4404	6.4746	6.4999	6.4742
pos_3086	1-(2-Furyl)butan-3-one	1-（2-糠基）丁烷-3-酮	metab_2270	-	-	-	-	HMDB0032290	pos	-	-	-	-	Organoheterocyclic compounds	Heteroaromatic compounds	103.055	M+H-2H2O	C8H10O2	5.9256	0.0285206	0	37.3	2.73046	699-17-2	Not Available	4.5639	4.6393	4.6253	4.5913	4.5634	4.4666	4.3258	4.4313	4.3549	4.3526	4.3678	4.3887	4.6635	4.6154	4.6143	4.684	4.6878	4.6306	4.5168	4.4385	4.4068	4.3873	4.4691	4.3932
pos_3087	Armillane	阿米兰	metab_2271	-	-	-	-	HMDB0035779	pos	-	-	-	-	Lipids and lipid-like molecules	Prenol lipids	462.249	M+ACN+H	C23H32O7	5.918	0.0113441	0	68.8	0.4145	126006-69-7	Diterpenoids	5.9907	5.9904	5.966	5.9937	5.9814	5.8858	5.7916	5.8232	5.7803	5.7261	5.7235	5.7267	5.9907	5.9783	5.9652	5.9463	5.9189	5.9414	5.8532	5.8009	5.7552	5.7796	5.7547	5.752
pos_3088	Prostavasin	前列腺素	metab_2272	-	-	-	C04741	HMDB0001442;HMDB0256860	pos	Lipids	Eicosanoids	-	-	Lipids and lipid-like molecules	Fatty Acyls	387.271	M+CH3OH+H	C20H34O5	5.918	0.00236386	0	32.4	-7.44465	745-65-3	Eicosanoids	5.6145	5.6529	5.6402	5.6517	5.6826	5.658	5.605	5.6552	5.6122	5.6683	5.6447	5.6564	5.6334	5.6043	5.5682	5.6323	5.6234	5.6204	5.5858	5.6495	5.6416	5.6177	5.6626	5.677
pos_3089	Pyrodone	吡咯酮	metab_2273	-	-	-	C18795	HMDB0256988	pos	-	-	-	-	Organoheterocyclic compounds	Isoindoles and derivatives	339.206	M+ACN+Na	C17H25NO2	5.918	0.00773617	0	51.9	7.46772	-	Isoindolines	5.436	5.4781	5.4471	5.4057	5.4512	5.5036	5.3813	5.4075	5.3872	5.3896	5.4616	5.4399	5.3836	5.3254	5.2772	5.3921	5.4773	5.3954	5.3784	5.445	5.3742	5.386	5.4087	5.3846
pos_3091	3,11,12-Trihydroxy-1(10)-spirovetiven-2-one	3,11,12-三羟基-1（10）-螺维酮-2-酮	metab_2276	-	-	-	-	HMDB0038154	pos	-	-	-	-	Lipids and lipid-like molecules	Prenol lipids	269.172	M+H	C15H24O4	5.918	0.00415461	0	70.6	-9.68328	84321-96-0	Sesquiterpenoids	5.2866	5.2754	5.2296	5.2362	5.2925	5.2618	5.2601	5.2093	5.2069	5.258	5.3067	5.3094	5.274	5.2045	5.2624	5.2683	5.2767	5.2957	5.2517	5.2702	5.2118	5.2548	5.262	5.2223
pos_3093	M-Xylene	-	metab_2278	map01100;map01220;map00622;map01120	Metabolic pathways;Degradation of aromatic compounds;Xylene degradation;Microbial metabolism in diverse environments	代谢途径;芳香族化合物的降解;二甲苯降解;不同环境中的微生物代谢	C07208	HMDB0059810	pos	-	-	Metabolism;Metabolism;Metabolism;Metabolism	Global and overview maps;Global and overview maps;Xenobiotics biodegradation and metabolism;Global and overview maps	Benzenoids	Benzene and substituted derivatives	107.086	M+H	C8H10	5.918	0.00834654	91.5	0	3.69865	108-38-3	Xylenes	5.4971	5.5238	5.515	5.4862	5.4712	5.4032	5.3427	5.3416	5.3449	5.26	5.2859	5.2729	5.5783	5.5433	5.5426	5.5444	5.5396	5.5288	5.469	5.4146	5.3587	5.3683	5.3875	5.3931
pos_3095	PA(8:0/13:0)	-	metab_2280	map01100;map00564;map01110;map00561;map05212;map05200;map04975;map04024;map05231;map04072;map04912;map04070;map04666	Metabolic pathways;Glycerophospholipid metabolism;Biosynthesis of secondary metabolites;Glycerolipid metabolism;Pancreatic cancer;Pathways in cancer;Fat digestion and absorption;cAMP signaling pathway;Choline metabolism in cancer;Phospholipase D signaling pathway;GnRH signaling pathway;Phosphatidylinositol signaling system;Fc gamma R-mediated phagocytosis	代谢途径;甘油磷脂代谢;次级代谢产物的生物合成;甘油酯代谢;胰腺癌;癌症的途径;脂肪的消化和吸收;cAMP信号通路;癌症中的胆碱代谢;磷脂酶D信号通路;GnRH信号通路;磷脂酰肌醇信号系统;FcγR介导的吞噬作用	C00416	PW_C062910;HMDB0115484	pos	Lipids	Phospholipids	Metabolism;Metabolism;Metabolism;Metabolism;Human Diseases;Human Diseases;Organismal Systems;Environmental Information Processing;Human Diseases;Environmental Information Processing;Organismal Systems;Environmental Information Processing;Organismal Systems	Global and overview maps;Lipid metabolism;Global and overview maps;Lipid metabolism;Cancer: specific types;Cancer: overview;Digestive system;Signal transduction;Cancer: overview;Signal transduction;Endocrine system;Signal transduction;Immune system	Lipids and lipid-like molecules	Glycerophospholipids	536.335	M+ACN+H	C24H47O8P	5.9102	0.00510353	0	57.6	1.02219	-	Glycerophosphates	4.8082	4.7082	5.099	4.5963	5.0379	4.9409	5.6999	5.7623	5.7428	5.7815	5.7688	5.7562	5.8178	5.8073	5.817	5.8164	5.8563	5.8711	5.4289	5.4926	5.5433	5.5217	5.5406	5.4758
pos_3110	Senkyunolide	仙桃内酯	metab_2297	-	-	-	C17853	HMDB0258235	pos	-	-	-	-	Organoheterocyclic compounds	Isobenzofurans	225.148	M+CH3OH+H	C12H16O2	5.8947	0.00840584	0	67.5	-2.94484	63038-10-8	Not Available	4.8271	4.8284	4.8067	4.8804	4.8312	4.892	4.8263	4.7793	4.8298	4.7925	4.7923	4.9235	4.7692	4.6309	4.8216	4.8542	4.8022	4.8091	4.7777	4.8624	4.871	4.8047	4.85	4.8013
pos_3112	Melleolide E	梅勒奥利德E	metab_2299	-	-	-	-	HMDB0038785	pos	-	-	-	-	Lipids and lipid-like molecules	Prenol lipids	460.233	M+ACN+H	C23H30O7	5.887	0.0341425	0	56	0.360382	117258-73-8	Sesquiterpenoids	4.8306	4.7224	4.7919	4.5823	4.5657	4.584	4.8452	4.6165	4.4575	5.0196	4.9664	4.8996	4.6316	4.6469	4.3236	4.5256	4.3752	4.5456	4.5489	4.8278	4.8582	4.7884	4.8068	4.9546
pos_3113	6-Heptenyl glucosinolate	6-庚基硫代葡萄糖苷	metab_2300	-	-	-	-	HMDB0038425	pos	-	-	-	-	Organic oxygen compounds	Organooxygen compounds	457.128	M+ACN+H	C14H25NO9S2	5.887	0.0244174	0	69.7	-6.26748	-	Carbohydrates and carbohydrate conjugates	4.5255	4.4981	4.4849	4.8086	4.3372	4.5692	4.7238	4.7307	4.8193	4.3872	4.5082	4.3943	5.459	5.4677	5.5054	5.5355	5.4833	5.3987	4.6449	4.6109	4.5275	4.3621	4.5503	4.2057
pos_3120	Panaxytriol	人参三醇	metab_2307	-	-	-	C16792	LMFA05000027;HMDB0031928	pos	-	-	-	-	Lipids and lipid-like molecules	Fatty Acyls	311.222	M+CH3OH+H	C17H26O3	5.887	0.00162573	0	55.9	-0.00434222	87005-03-6	Fatty alcohols	5.2146	5.1866	5.1482	5.1315	5.0902	5.1857	5.4776	5.4629	5.4146	5.4562	5.501	5.5334	5.5463	5.5463	5.4849	5.5753	5.601	5.5342	5.3816	5.4509	5.4278	5.4459	5.4729	5.4314
pos_3138	2-Phenylethyl beta-D-glucopyranoside	2-苯乙基β-D-吡喃葡萄糖苷	metab_2325	-	-	-	-	HMDB0029819	pos	-	-	-	-	Organic oxygen compounds	Organooxygen compounds	267.123	M+H-H2O	C14H20O6	5.864	0.0268345	0	58.5	0.191054	18997-54-1	Carbohydrates and carbohydrate conjugates	5.9613	5.9362	5.9436	5.9898	5.9517	5.9159	5.7313	5.7368	5.7057	5.6858	5.7321	5.7047	6.0066	6.0244	5.9635	6.027	6.0308	6.0135	5.7684	5.7391	5.7158	5.7154	5.7506	5.7223
pos_3139	Risbitin	瑞斯宾	metab_2326	-	-	-	C09715	HMDB0302980	pos	-	-	-	-	Organic oxygen compounds	Organooxygen compounds	240.196	M+NH4	C14H22O2	5.864	0.0267743	0	49.2	-0.0179102	-	Alcohols and polyols	5.1247	5.1265	5.0959	5.0728	5.0446	5.0913	4.9959	4.9542	4.9158	4.9706	4.9726	4.9666	4.9033	4.9298	4.8549	4.9504	4.9237	4.8751	4.9721	4.9967	4.9299	4.9469	4.9359	4.9404
pos_3141	Benzyl formate	甲酸苄酯	metab_2329	-	-	-	C05613	HMDB0041485	pos	-	-	-	-	Benzenoids	Benzene and substituted derivatives	119.049	M+H-H2O	C8H8O2	5.864	0.0379662	0	41.5	1.87151	104-57-4	Benzyloxycarbonyls	4.5421	4.4716	4.5357	4.5482	4.4422	4.4339	4.2761	4.327	4.2117	4.2864	4.3138	4.2696	4.6315	4.6364	4.6128	4.6259	4.591	4.6418	4.3627	4.3755	4.3753	4.2988	4.3875	4.3368
pos_3143	8-(2,3-Dihydroxy-3-methylbutyl)-5,7-Dimethoxy-2-Phenyl-2,3-Dihydrochromen-4-one	-	metab_2330	-	-	-	-	-	pos	-	-	-	-	-	-	795.336	2M+Na	C22H26O6	5.8564	0.00593151	52.9	0	0.686529	-	-	5.9825	6.0014	5.989	6.0283	6.0357	5.9739	5.6234	5.5991	5.5835	5.4619	5.5133	5.5454	6.0074	6.0066	5.9896	5.9864	5.9542	5.9825	5.4816	5.6294	5.5065	5.5677	5.5947	5.5685
pos_3146	PA(5-iso PGF2VI/a-13:0)	-	metab_2332	-	-	-	-	HMDB0266840	pos	-	-	-	-	Not Available	Not Available	641.387	M+H-2H2O	C34H61O11P	5.8485	0.0138868	0	55.1	8.71238	-	Not Available	5.7878	5.8136	5.7905	5.8005	5.8449	5.7876	5.9061	5.9229	5.8261	5.8877	5.8462	5.902	5.9426	5.9553	5.9037	5.9284	5.9354	5.9548	5.9293	5.9751	5.9257	5.9507	5.9561	5.9757
pos_3148	13-HODE	13-HODE	metab_2334	map00591;map03320	Linoleic acid metabolism;PPAR signaling pathway	亚油酸;PPAR信号通路	C14762	HMDB0004667;HMDB0242324	pos	-	-	Metabolism;Organismal Systems	Lipid metabolism;Endocrine system	Lipids and lipid-like molecules	Fatty Acyls	631.432	2M+K	C18H32O3	5.8485	0.115071	0	75.6	-2.06875	29623-28-7	Lineolic acids and derivatives	4.4609	4.7578	4.8742	4.5708	4.4717	4.6897	5.7273	5.7097	5.7315	5.7446	5.7124	5.6408	4.8425	4.8994	4.7809	4.2551	4.609	4.5667	4.7676	4.8035	4.6126	4.6945	4.5174	4.5868
pos_3152	(6S)-Tetrahydro-L-biopterin	（6S）-四氢-L-生物蝶呤	metab_2339	-	-	-	-	HMDB0257928	pos	-	-	-	-	Organoheterocyclic compounds	Pteridines and derivatives	283.151	M+ACN+H	C9H15N5O3	5.8485	0.00808894	0	55.3	0.202092	-	Pterins and derivatives	5.8731	5.8872	5.8668	5.8919	5.8631	5.8864	5.8206	5.8052	5.7891	5.8414	5.8719	5.8739	5.8421	5.8231	5.7968	5.8531	5.8867	5.8559	5.8754	5.8478	5.8416	5.856	5.8782	5.8279
pos_3154	N-Acetyl-b-glucosaminylamine	N-乙酰-b-氨基葡萄糖胺	metab_2341	-	-	-	C01239	HMDB0001104	pos	-	-	-	-	Organic oxygen compounds	Organooxygen compounds	253.141	M+CH3OH+H	C8H16N2O5	5.8485	0.0167067	0	81.2	6.29377	-	Carbohydrates and carbohydrate conjugates	5.0276	5.0847	5.0367	5.0546	5.0352	5.0269	4.9736	4.9975	4.9728	5.0057	5.1021	5.0617	5.0642	5.0062	4.946	5.0097	4.9975	4.9654	5.0575	5.0484	4.9899	5.0266	5.0405	4.975
pos_3156	2-Amino-6-methoxypurine	2-氨基-6-甲氧基嘌呤	metab_2343	-	-	-	-	HMDB0245002	pos	-	-	-	-	Organoheterocyclic compounds	Imidazopyrimidines	207.099	M+ACN+H	C6H7N5O	5.8485	0.00669655	0	54.2	0.457973	-	Purines and purine derivatives	5.7448	5.7385	5.7262	5.7348	5.7174	5.7422	5.7074	5.7037	5.6977	5.7021	5.7751	5.7412	5.7027	5.6665	5.6491	5.7247	5.7448	5.7155	5.7238	5.7307	5.7036	5.7153	5.7362	5.7037
pos_3159	2,5-Heptadien-1-ol	2,5-七烯-1-醇	metab_2346	-	-	-	-	HMDB0040339	pos	-	-	-	-	Lipids and lipid-like molecules	Fatty Acyls	95.0861	M+H-H2O	C7H12O	5.8485	0.00596639	0	32.7	4.74247	62237-90-5	Fatty alcohols	4.9484	4.9689	4.9769	4.9691	4.9616	4.9613	4.9014	4.9093	4.8617	4.9259	4.9634	4.9615	4.9289	4.9216	4.8886	4.9747	4.9781	4.9774	4.9299	4.9342	4.9276	4.9397	4.9692	4.915
pos_316	Uridine	尿苷	metab_2347	map00240;map01100;map02010	Pyrimidine metabolism;Metabolic pathways;ABC transporters	嘧啶代谢;代谢途径;ABC转运蛋白	C00299	PW_C000202;HMDB0000296;MJDBOTE0000788	pos	Nucleic acids	Nucleosides	Metabolism;Metabolism;Environmental Information Processing	Nucleotide metabolism;Global and overview maps;Membrane transport	Nucleosides, nucleotides, and analogues	Pyrimidine nucleosides	245.077	M+H, M+Na	C9H12N2O6	1.7459	0.00279057	78.1	0	0.076796	58-96-8	Not Available	4.8166	4.6564	4.7568	4.5293	4.7195	4.6317	5.1434	5.1685	5.1423	5.1108	5.1307	5.1513	5.063	5.0587	5.054	5.0797	5.0598	5.0511	5.0446	5.0438	5.026	5.0225	5.0484	5.0517
pos_3166	Sphinganine	鞘氨醇	metab_2354	map00600;map01100;map04071	Sphingolipid metabolism;Metabolic pathways;Sphingolipid signaling pathway	鞘脂代谢;代谢途径;鞘脂信号通路	C00836	HMDB0242634;HMDB0000269;PW_C000184;LMSP01020001	pos	-	-	Metabolism;Metabolism;Environmental Information Processing	Lipid metabolism;Global and overview maps;Signal transduction	Organic nitrogen compounds	Organonitrogen compounds	302.305	M+H	C18H39NO2	5.8408	0.00728702	82.8	0	0.252207	764-22-7	Amines	6.0911	6.0617	6.068	6.1061	6.0291	6.0023	5.7158	5.7171	5.7151	5.5065	5.5509	5.5679	6.121	6.0689	6.065	6.115	6.0303	6.0393	6.0549	6.007	5.9936	5.9929	6.0198	6.0102
pos_3181	[6]-Gingerdione	[6] -姜二酮	metab_2370	-	-	-	C10459	HMDB0039275	pos	-	-	-	-	Benzenoids	Phenols	325.199	M+CH3OH+H	C17H24O4	5.8254	0.00877563	0	58.3	-6.27172	61871-71-4	Methoxyphenols	4.7698	4.6513	4.6819	4.7046	4.6684	4.6839	4.7555	4.8693	4.7037	4.9043	4.8847	4.9271	4.9317	4.9234	4.8306	4.8452	4.9394	4.9292	5.0028	4.9036	4.8423	4.8321	4.8138	4.8086
pos_3183	6-Pentyl-1,4-dioxan-2-one	6-戊基-1,4-二恶烷-2-酮	metab_2372	-	-	-	-	HMDB0059937	pos	-	-	-	-	Organoheterocyclic compounds	Dioxanes	195.099	M+Na	C9H16O3	5.8254	0.0322783	0	36	-1.23103	93263-92-4	1,4-dioxanes	4.7306	4.7056	4.7163	4.6755	4.6891	4.7304	4.6573	4.7008	4.6676	4.7685	4.8001	4.8006	4.6957	4.6303	4.6392	4.6779	4.8424	4.7989	4.7889	4.7308	4.7138	4.7116	4.7517	4.7311
pos_3186	Stearaldehyde	硬醛	metab_2375	-	-	-	C01838	HMDB0002384;LMFA06000098	pos	-	-	-	-	Lipids and lipid-like molecules	Fatty Acyls	286.311	M+NH4	C18H36O	5.8176	0.0228891	0	55.2	0.337131	638-66-4	Fatty aldehydes	4.9294	5.1832	5.0577	5.1657	4.9341	4.7318	4.9283	4.9348	4.8575	4.476	3.8399	4.2521	5.4309	5.3923	5.3886	5.3545	5.1342	5.1401	5.0709	4.943	4.1783	4.6302	4.1055	4.3133
pos_3188	2-cis,4-trans-xanthoxin	2-顺式，4-反式黄毒素	metab_2377	map01100;map00906;map01110;map01062	Metabolic pathways;Carotenoid biosynthesis;Biosynthesis of secondary metabolites;Biosynthesis of terpenoids and steroids	代谢途径;类胡萝卜素生物合成;次级代谢产物的生物合成;萜类和甾体的生物合成	C13453	HMDB0304066	pos	-	-	Metabolism;Metabolism;Metabolism;Metabolism	Global and overview maps;Metabolism of terpenoids and polyketides;Global and overview maps;Chemical structure transformation maps	Lipids and lipid-like molecules	Prenol lipids	215.143	M+H-2H2O	C15H22O3	5.8176	0.0234509	0	46.1	0.99112	8066-07-07	Sesquiterpenoids	3.2758	3.2622	3.27	3.2635	3.2711	3.2772	3.4129	3.7181	3.4738	3.2819	3.2758	3.2934	4.8581	4.7762	4.7737	4.7871	4.8448	4.7248	4.6851	4.6993	4.7275	4.6893	4.7261	4.6602
pos_319	4-Guanidinobutanoic Acid	4-胍基丁酸	metab_2379	map01100;map00330	Metabolic pathways;Arginine and proline metabolism	代谢途径;精氨酸和脯氨酸代谢	C01035	HMDB0003464;HMDB0031842;MJDBOTE0001114	pos	-	-	Metabolism;Metabolism	Global and overview maps;Amino acid metabolism	Organic acids and derivatives	Carboxylic acids and derivatives	146.092	M+H, M+Na	C5H11N3O2	0.8411	0.00445196	81	0	0.202588	463-00-3;500-65-2	Amino acids, peptides, and analogues	5.6136	5.6023	5.6043	5.544	5.5482	5.5415	5.2163	5.1914	5.2154	5.2738	5.2531	5.308	5.4203	5.403	5.4053	5.4098	5.4455	5.4153	5.4209	5.4178	5.396	5.4382	5.4478	5.3942
pos_3190	4-Butylmorpholine	-	metab_2380	-	-	-	-	-	pos	-	-	-	-	-	-	144.138	M+H	C8H17NO	5.8176	0.0431297	38.1	0	0.470247	-	-	4.709	4.6533	4.6894	4.7907	4.6978	4.7333	4.8734	4.7896	4.7903	4.8286	4.7992	4.8188	4.948	4.9267	4.9273	4.9572	4.9386	4.9468	4.8243	4.8463	4.8531	4.8621	4.884	4.8314
pos_3191	Minocycline	米诺环素	metab_2381	-	-	-	C07225	LMPK07000002;PW_C009450;HMDB0015152	pos	-	-	-	-	Phenylpropanoids and polyketides	Tetracyclines	499.215	M+ACN+H	C23H27N3O7	5.81	0.054652	0	59.5	-7.48347	10118-90-8	Not Available	4.875	4.9086	4.9924	5.1335	5.0623	5.1857	5.1836	5.29	5.2079	5.2858	5.4342	5.3121	5.1059	5.1803	5.1628	5.2932	5.1427	5.1869	4.9894	5.2789	5.2509	5.1804	5.2253	5.0831
pos_3196	Chamazulene	-	metab_2386	-	-	-	C09633	LMPR0103410002;HMDB0036470	pos	-	-	-	-	Lipids and lipid-like molecules	Prenol lipids	185.133	M+H	C14H16	5.81	0.00341607	70.1	0	0.616167	529-05-5	Sesquiterpenoids	3.2402	3.2266	3.2344	3.2279	3.2355	3.2416	3.489	3.7377	3.2404	3.7624	3.5909	3.2578	4.9385	4.9738	4.9252	4.9561	4.9184	4.9774	4.9471	4.9559	4.9809	4.9439	5.0133	4.9078
pos_3199	Dihydrostreptomycin	双氢链霉素	metab_2389	-	-	-	C01023	HMDB0251330	pos	-	-	-	-	Organic oxygen compounds	Organooxygen compounds	566.281	M+H-H2O	C21H41N7O12	5.8022	0.0322403	0	40.5	5.17392	128-46-1	Carbohydrates and carbohydrate conjugates	5.5388	5.4644	5.4756	5.5761	5.6358	5.6678	5.5472	5.6695	5.6137	5.6037	5.7407	5.7589	5.8889	5.8683	5.8412	5.9425	5.9076	5.9817	5.6828	5.7087	5.7112	5.6502	5.7431	5.7087
pos_32	Citral propylene glycol acetal	柠檬醛丙二醇缩醛	metab_2390	-	-	-	-	HMDB0037286	pos	-	-	-	-	Organoheterocyclic compounds	Dioxolanes	228.196	M+H-H2O, M+H, M+NH4, M+H-2H2O	C13H22O2	5.8485	0.0121463	0	40.8	0.545974	10444-50-5	1,3-dioxolanes	6.5392	6.5465	6.5137	6.556	6.5572	6.5491	6.4703	6.4503	6.4253	6.459	6.4725	6.4893	6.4285	6.4121	6.3793	6.4455	6.4426	6.4399	6.4528	6.4505	6.4501	6.447	6.4759	6.4548
pos_320	2,3-dihydrobenzofuran	-	metab_2391	-	-	-	-	HMDB0013815	pos	-	-	-	-	Organoheterocyclic compounds	Coumarans	121.065	M+H, M+NH4	C8H8O	1.8315	0.015296	59.6	0	1.94747	496-16-2	Not Available	5.574	5.5513	5.5734	5.5707	5.5616	5.5751	5.6496	5.6199	5.6227	5.6657	5.6553	5.6682	5.5194	5.5072	5.5051	5.5029	5.5045	5.5058	5.6362	5.6396	5.6188	5.6314	5.6487	5.6126
pos_3201	Palmitoleic acid	棕榈烯酸	metab_2393	map00061	Fatty acid biosynthesis	脂肪酸生物合成	C08362	HMDB0003229;HMDB0012328	pos	Lipids	Fatty acids	Metabolism	Lipid metabolism	Lipids and lipid-like molecules	Fatty Acyls	272.258	M+NH4	C16H30O2	5.8022	0.0247014	0	38.3	0.0866131	373-49-9;10030-73-6	Fatty acids and conjugates	5.4845	5.4052	5.3803	5.3953	5.2235	4.9578	5.3	5.3788	5.2511	5.1023	4.9688	4.9561	5.5	5.5371	5.4539	5.4859	5.3638	5.3323	5.3317	5.3321	4.96	5.0215	4.9914	4.9606
pos_3202	N,N-Dimethyldodecylamine-N-oxide	-	metab_2394	-	-	-	-	-	pos	-	-	-	-	-	-	230.248	M+H	C14H31NO	5.8022	0.0104379	72.5	0	0.351183	-	-	5.9407	5.9168	5.9023	5.9133	5.7672	5.5838	5.8174	5.7879	5.8097	5.6472	5.55	5.5042	5.9473	5.8966	5.8748	5.9355	5.8054	5.8241	5.8267	5.8121	5.5385	5.5929	5.5168	5.4931
pos_3203	Atrazine	阿特拉津	metab_2395	map01100;map01120;map00791	Metabolic pathways;Microbial metabolism in diverse environments;Atrazine degradation	代谢途径;不同环境中的微生物代谢;阿特拉津降解	C06551	HMDB0041830;HMDB0032273;MJDBOTE0000492	pos	-	-	Metabolism;Metabolism;Metabolism	Global and overview maps;Global and overview maps;Xenobiotics biodegradation and metabolism	Organoheterocyclic compounds	Triazines	216.101	M+H	C8H14ClN5	5.8022	0.01772	70.4	0	0.696771	1912-24-9;608514-56-3	1,3,5-triazines	4.9638	4.9358	4.961	4.9976	5.0419	5.0074	4.7124	4.7414	4.6457	4.7494	4.7922	4.818	5.0554	5.0113	4.9242	4.991	5.0136	5.0402	4.8554	4.8507	4.843	4.8337	4.9033	4.8327
pos_3208	Tetrahydrodeoxycortisol	四氢脱氧皮质醇	metab_2400	-	-	-	C14594	HMDB0005972;LMST05030014	pos	-	-	-	-	Lipids and lipid-like molecules	Steroids and steroid derivatives	373.237	M+Na	C21H34O4	5.787	0.018798	0	46.4	7.23245	68-60-0	Hydroxysteroids	4.0184	3.6632	3.671	3.6645	3.6721	3.6782	4.3667	4.7092	4.3557	4.6044	4.6131	4.3345	5.8727	5.8407	5.7931	5.7831	5.8073	5.8217	5.4462	5.4508	5.4198	5.4603	5.45	5.4138
pos_3215	Prostaglandin D2-1-glyceryl ester	前列腺素D2-1-甘油酯	metab_2407	-	-	-	-	HMDB0013653	pos	-	-	-	-	Lipids and lipid-like molecules	Fatty Acyls	427.267	M+H	C23H38O7	5.7717	0.0169285	0	78.1	-4.95202	-	Eicosanoids	5.4869	5.4699	5.4553	5.4023	5.5201	5.5656	5.7998	5.8314	5.752	5.7988	5.8713	5.9224	5.9723	5.9513	5.901	5.9726	6.0109	6.0255	5.6498	5.7302	5.6654	5.6664	5.7387	5.6592
pos_3217	Eremopetasidione	埃雷莫帕西迪翁	metab_2409	-	-	-	-	HMDB0040778	pos	-	-	-	-	Lipids and lipid-like molecules	Prenol lipids	269.175	M+CH3OH+H	C14H20O3	5.7717	0.0867711	0	34.5	-0.345723	163135-94-2	Sesquiterpenoids	4.188	4.008	4.2552	4.005	4.3328	4.195	4.4944	4.5495	4.4656	4.4932	4.384	4.6501	4.7398	4.646	4.6377	4.6982	4.6748	4.7859	4.2323	4.4579	4.3551	4.3883	4.3508	4.4602
pos_3225	2-(4-Allyl-2,6-dimethoxyphenoxy)-1-(3,4-dimethoxyphenyl)-1-propanol	2-（4-烯丙基-2,6-二甲氧基苯氧基）-1-（3,4-二甲氧基苯基）-1-丙醇	metab_2418	-	-	-	-	HMDB0030825	pos	-	-	-	-	Lignans, neolignans and related compounds	Not Available	421.221	M+CH3OH+H	C22H28O6	5.7563	0.0158018	0	48.4	-3.98025	41535-92-6	Not Available	4.6064	4.5771	4.5001	4.4488	4.5019	4.2006	4.9585	5.007	4.8493	4.5752	4.7805	5.076	5.4277	5.3719	5.3583	5.4347	5.4321	5.4815	4.776	4.8533	4.5946	4.864	4.867	4.7872
pos_3231	Norrubrofusarin 6-beta-gentiobioside	去甲柔氟脲6-β-龙胆糖苷	metab_2425	-	-	-	-	HMDB0034570	pos	-	-	-	-	Organoheterocyclic compounds	Naphthopyrans	646.169	M+ACN+Na	C26H30O15	5.741	0.0090808	0	66.9	-8.48898	-	Naphthopyranones	4.3679	4.0528	4.0606	4.0541	4.0617	4.0678	5.3647	5.443	5.4015	5.4598	5.3696	5.3745	5.705	5.7401	5.7253	5.7648	5.801	5.839	6.1192	6.172	6.1426	6.1393	6.1696	6.1422
pos_3234	7-Chloro-3,4',5,6,8-pentamethoxyflavone	7-氯-3,4'，5,6,8-五甲氧基黄酮	metab_2428	-	-	-	-	HMDB0033069	pos	-	-	-	-	Phenylpropanoids and polyketides	Flavonoids	470.101	M+ACN+Na	C20H19ClO7	5.741	0.0371076	0	33.6	7.20462	-	O-methylated flavonoids	3.3222	3.5946	3.6431	3.9815	3.3175	3.4117	4.606	4.5733	4.5457	4.5854	4.3363	4.5611	4.2156	4.4537	4.4213	4.3111	4.3821	4.4045	5.1734	5.2054	5.1443	5.2019	5.1838	5.1498
pos_3235	3-Dehydroquinic acid	3-脱氢奎宁酸	metab_2429	map01100;map00400;map01110;map01230	Metabolic pathways;Phenylalanine, tyrosine and tryptophan biosynthesis;Biosynthesis of secondary metabolites;Biosynthesis of amino acids	代谢途径;苯丙氨酸、酪氨酸和色氨酸生物合成;次级代谢产物的生物合成;氨基酸的生物合成	C00944	HMDB0012710	pos	-	-	Metabolism;Metabolism;Metabolism;Metabolism	Global and overview maps;Amino acid metabolism;Global and overview maps;Global and overview maps	Organic acids and derivatives	Hydroxy acids and derivatives	403.082	2M+Na	C7H10O6	5.741	0.00204935	0	79.7	-8.2236	10534-44-8	Alpha hydroxy acids and derivatives	4.3269	4.4865	4.559	4.5681	4.4656	4.418	4.8871	4.8645	4.7657	4.6844	4.7291	4.694	5.0169	5.0028	5.0427	5.1357	5.1033	5.0476	4.7798	4.8327	4.5616	4.8241	4.7552	4.6976
pos_3236	1-[6-(2-Carboxypyrrolidin-1-yl)-6-oxohexanoyl]pyrrolidine-2-carboxylic acid	-	metab_2430	-	-	-	-	HMDB0257669	pos	-	-	-	-	Organic acids and derivatives	Carboxylic acids and derivatives	373.195	M+CH3OH+H	C16H24N2O6	5.741	0.0461879	0	35.5	-6.62487	-	Amino acids, peptides, and analogues	4.9648	4.9051	4.8773	4.9006	4.862	4.8561	5.1031	5.097	5.085	4.9884	5.0001	5.0823	5.0644	4.9941	5.0198	5.0511	5.0383	5.0581	5.0851	5.1534	5.0632	5.107	5.0749	5.0554
pos_3238	Methyl (3b,11x)-3-Hydroxy-8-oxo-6-eremophilen-12-oate	甲基（3b，11x）-3-羟基-8-氧代-6-嗜伊红-12-燕麦	metab_2432	-	-	-	-	HMDB0041229	pos	-	-	-	-	Lipids and lipid-like molecules	Prenol lipids	263.164	M+H-H2O	C16H24O4	5.741	0.0135463	0	54.7	0.65402	64964-00-7	Sesquiterpenoids	3.4863	3.4264	3.7179	3.5185	3.512	3.6948	4.927	4.8836	4.863	4.8459	4.7255	4.8528	5.3772	5.388	5.3816	5.3774	5.3861	5.398	5.1611	5.183	5.122	5.17	5.1459	5.1582
pos_3239	Abscisic alcohol	脱落酒精	metab_2433	map00906	Carotenoid biosynthesis	类胡萝卜素生物合成	C13456	HMDB0039635	pos	-	-	Metabolism	Metabolism of terpenoids and polyketides	Lipids and lipid-like molecules	Prenol lipids	233.154	M+H-H2O	C15H22O3	5.741	0.00841648	0	72.3	0.43304	113472-20-1	Sesquiterpenoids	3.2854	3.2717	3.2796	3.6387	3.2806	3.2867	4.5437	4.5237	4.4968	4.4688	4.4121	4.3841	4.9679	4.9738	4.9301	4.9478	4.9582	5.0036	4.7213	4.7149	4.6396	4.752	4.6783	4.6848
pos_324	Adenosine	腺苷	metab_2434	map01100;map05012;map00230;map02010;map04270;map04024;map04080;map04923;map04924;map04022;map05034;map04071;map05032	Metabolic pathways;Parkinson disease;Purine metabolism;ABC transporters;Vascular smooth muscle contraction;cAMP signaling pathway;Neuroactive ligand-receptor interaction;Regulation of lipolysis in adipocytes;Renin secretion;cGMP-PKG signaling pathway;Alcoholism;Sphingolipid signaling pathway;Morphine addiction	代谢途径;帕金森病;嘌呤代谢;ABC转运蛋白;血管平滑肌收缩;cAMP信号通路;神经活性配体受体相互作用;脂肪细胞脂解的调节;肾素分泌;cGMP-PKG信号通路;酗酒;鞘脂信号通路;吗啡成瘾	C00212	HMDB0247583;PW_C000034;HMDB0000050;MJDBOTE0000767	pos	Nucleic acids	Nucleosides	Metabolism;Human Diseases;Metabolism;Environmental Information Processing;Organismal Systems;Environmental Information Processing;Environmental Information Processing;Organismal Systems;Organismal Systems;Environmental Information Processing;Human Diseases;Environmental Information Processing;Human Diseases	Global and overview maps;Neurodegenerative disease;Nucleotide metabolism;Membrane transport;Circulatory system;Signal transduction;Signaling molecules and interaction;Endocrine system;Endocrine system;Signal transduction;Substance dependence;Signal transduction;Substance dependence	Nucleosides, nucleotides, and analogues	Purine nucleosides	268.104	M+H, M+Na	C10H13N5O4	1.8703	0.00474984	73.9	0	0.178284	58-61-7	Not Available	6.927	6.7832	6.8332	6.7039	6.6994	6.6782	7.0464	7.0231	7.0114	7.0402	7.021	7.0028	6.6469	6.6341	6.6104	6.6301	6.6464	6.6175	6.8636	6.8946	6.8497	6.8594	6.8763	6.8501
pos_3240	4-Methyl-1H-Benzotriazole	4-甲基-1H-苯并三唑	metab_2435	-	-	-	-	-	pos	-	-	-	-	-	-	134.071	M+H	C7H7N3	5.741	0.00416825	93	0	0.81034	-	-	5.1319	5.1806	5.1486	5.1579	5.1542	5.1545	5.1281	5.1156	5.0964	5.0848	5.0453	5.1507	5.128	5.106	5.0859	5.1299	5.0958	5.1031	5.0964	5.1271	5.0642	5.0925	5.1124	5.0924
pos_3242	Ovalicin	卵磷脂	metab_2437	-	-	-	C09674	HMDB0246031;HMDB0038120	pos	-	-	-	-	Organic oxygen compounds	Organooxygen compounds	261.149	M+H-2H2O	C16H24O5	5.7335	0.0189604	0	67.5	0.474008	19683-98-8	Alcohols and polyols	4.1986	4.185	4.1928	4.1863	4.1938	4.1999	4.3553	4.4832	4.3588	4.382	4.1986	4.4415	4.9143	5.0197	5.0018	4.9203	4.9697	5.0293	4.7117	4.7035	4.6917	4.7364	4.7623	4.6516
pos_3244	Neocnidolide	新碳酰亚胺	metab_2439	-	-	-	C17002	HMDB0302242	pos	-	-	-	-	Organoheterocyclic compounds	Isobenzofurans	212.165	M+NH4	C12H18O2	5.7335	0.0337557	0	30.6	0.553755	-	Not Available	5.4381	5.4619	5.4095	5.4332	5.4182	5.4096	5.3422	5.3013	5.281	5.3042	5.234	5.313	5.2263	5.2623	5.2631	5.2704	5.293	5.2974	5.3005	5.3293	5.2623	5.2953	5.3325	5.2797
pos_325	2-Amino-9-[(2R,4S,5R)-5-(hydroperoxymethyl)-4-hydroxyoxolan-2-yl]-1H-purin-6-one	-	metab_2442	-	-	-	-	HMDB0257980	pos	-	-	-	-	Nucleosides, nucleotides, and analogues	Purine nucleosides	284.099	M+H, M+Na	C10H13N5O5	1.9014	0.0206324	0	48.6	0.223571	-	Purine 2''-deoxyribonucleosides	5.2754	5.0579	5.1522	5.0568	5.0509	4.9998	5.7149	5.6922	5.6753	5.6573	5.6181	5.6168	5.3517	5.3563	5.3183	5.3147	5.35	5.3104	5.5845	5.5764	5.5772	5.5654	5.6005	5.5505
pos_3254	4-Hydroxyisoleucine	-	metab_2447	-	-	-	-	-	pos	-	-	-	-	-	-	148.097	M+H	C6H13NO3	5.726	0.00572759	34.2	0	0.308958	-	-	4.8409	4.8671	4.7757	4.8219	4.8007	4.8203	4.7566	4.7766	4.7067	4.7886	4.7619	4.8565	4.8127	4.8072	4.7587	4.8136	4.8007	4.8247	4.8264	4.8346	4.7508	4.7831	4.8303	4.7971
pos_3256	9-Oxo-nonanoic acid	9-氧代壬酸	metab_2449	map00592;map01110	alpha-Linolenic acid metabolism;Biosynthesis of secondary metabolites	α-亚麻酸代谢;次级代谢产物的生物合成	C16322	HMDB0094711;LMFA01060160	pos	-	-	Metabolism;Metabolism	Lipid metabolism;Global and overview maps	Lipids and lipid-like molecules	Fatty Acyls	367.21	2M+Na	C9H16O3	5.7184	0.0201709	0	33.4	1.18268	-	Fatty acids and conjugates	5.4226	5.425	5.4073	5.3263	5.3888	5.3468	5.6197	5.6218	5.5529	5.5303	5.48	5.632	5.8096	5.7645	5.7767	5.8416	5.8048	5.8242	5.6269	5.6633	5.5926	5.5927	5.5921	5.5469
pos_3257	6-Epi-7-isocucurbic acid glucoside	6-表-7-异琥珀酸葡萄糖苷	metab_2450	-	-	-	-	HMDB0029782	pos	-	-	-	-	Lipids and lipid-like molecules	Fatty Acyls	339.184	M+H-2H2O	C18H30O8	5.7184	0.0671802	0	62	9.9829	176486-13-8	Fatty acyl glycosides	3.7975	3.5166	3.4491	3.4426	3.7219	3.5972	4.6646	4.5628	4.6136	4.5863	4.4476	4.6415	4.0039	4.3156	4.1745	4.0134	4.1943	3.9105	4.6531	4.7056	4.4839	4.5816	4.6011	4.6481
pos_3259	6-Methoxymellein	6-甲氧基梅林	metab_2452	-	-	-	C02381	HMDB0038510	pos	-	-	-	-	Organoheterocyclic compounds	Benzopyrans	209.081	M+H	C11H12O4	5.7184	0.0191776	0	50.2	0.840749	13410-15-6	2-benzopyrans	4.4178	4.4828	4.4022	4.4236	4.3368	4.33	4.3373	4.3333	4.2052	4.3154	4.289	4.3241	4.2336	4.2967	4.289	4.3387	4.1167	4.2972	4.3121	4.2376	4.3452	4.3446	4.3356	4.2992
pos_3262	2-Nonene-1,4-diol	2-壬烯-1,4-二醇	metab_2456	-	-	-	-	HMDB0245271	pos	-	-	-	-	Lipids and lipid-like molecules	Fatty Acyls	334.295	2M+NH4	C9H18O2	5.7107	0.00122207	0	51.5	-0.138491	-	Fatty alcohols	4.5966	4.5963	4.5721	4.6295	4.5262	4.2311	4.4748	4.4263	4.5547	4.3668	4.1916	3.9994	4.6056	4.61	4.5788	4.6572	4.4287	4.465	5.1369	5.1494	5.0901	5.079	5.139	5.0664
pos_3264	1,10-Epoxy-3,8-dihydroxy-4,11(13)-germacradien-12,6-olide	-	metab_2458	-	-	-	-	HMDB0303776	pos	-	-	-	-	Lipids and lipid-like molecules	Prenol lipids	281.136	M+H	C15H20O5	5.7107	0.0107525	0	53.2	-7.96681	-	Terpene lactones	4.619	4.6573	4.6283	4.7113	4.6591	4.6695	4.6303	4.5277	4.6437	4.6566	4.5662	4.6837	4.7915	4.6336	4.7396	4.6668	4.5993	4.7083	4.6132	4.6377	4.5721	4.5257	4.6775	4.5588
pos_3269	(S)-Abscisic acid	（S） -脱落酸	metab_2463	map01100;map01110;map00906;map01070;map01062;map04075;map01060	Metabolic pathways;Biosynthesis of secondary metabolites;Carotenoid biosynthesis;Biosynthesis of plant hormones;Biosynthesis of terpenoids and steroids;Plant hormone signal transduction;Biosynthesis of plant secondary metabolites	代谢途径;次级代谢产物的生物合成;类胡萝卜素生物合成;植物激素的生物合成;萜类和甾体的生物合成;植物激素信号转导;植物次生代谢产物的生物合成	C06082	HMDB0035140	pos	-	-	Metabolism;Metabolism;Metabolism;Metabolism;Metabolism;Environmental Information Processing;Metabolism	Global and overview maps;Global and overview maps;Metabolism of terpenoids and polyketides;Chemical structure transformation maps;Chemical structure transformation maps;Signal transduction;Chemical structure transformation maps	Lipids and lipid-like molecules	Prenol lipids	297.167	M+CH3OH+H	C15H20O4	5.703	0.0274111	0	41.7	-8.40746	21293-29-8	Sesquiterpenoids	4.5439	4.6423	4.5556	4.6146	4.5927	4.6467	4.8121	4.7313	4.7784	4.6636	4.5878	4.8243	4.991	4.9274	4.908	4.9302	4.9427	4.947	4.7175	4.7764	4.6072	4.6713	4.7668	4.6867
pos_3274	ROQUINIMEX	罗奎尼末	metab_2469	-	-	-	-	HMDB0257305	pos	-	-	-	-	Benzenoids	Benzene and substituted derivatives	617.239	2M+H	C18H16N2O3	5.6799	0.0287345	0	60	-0.448609	-	Anilides	4.2379	4.2243	4.2321	4.2256	4.2332	4.2393	4.483	4.3033	4.4608	4.4905	4.265	4.2555	4.7139	4.8255	4.7739	5.0705	4.9329	5.0085	5.2867	5.377	5.4021	5.2617	5.3718	5.3587
pos_3279	(2S)-2-Amino-7-(1-aminoethylideneamino)-5-sulfanylideneheptanoic acid	（2S）-2-氨基-7-（1-氨基亚乙基氨基）-5-磺胺基庚烷酸	metab_2474	-	-	-	-	HMDB0252980	pos	-	-	-	-	Organic acids and derivatives	Carboxylic acids and derivatives	480.244	2M+NH4	C9H17N3O2S	5.6723	0.0244988	0	42	4.73313	-	Amino acids, peptides, and analogues	4.925	4.8661	4.664	4.8972	4.8046	4.9318	5.094	5.0692	4.9915	4.9585	5.0319	5.1528	4.6211	4.7151	4.6703	4.7583	4.5287	4.7947	5.0566	5.1554	4.9773	5.0319	5.1619	5.0675
pos_3285	Citrinin	桔霉素	metab_2480	-	-	-	C16765	HMDB0041857	pos	-	-	-	-	Organoheterocyclic compounds	Benzopyrans	215.07	M+H-2H2O	C13H14O5	5.6648	0.0748383	0	47.9	0.105836	518-75-2	Not Available	3.2113	3.1977	3.2055	3.199	3.2065	3.2126	4.2811	4.3011	4.2595	4.0653	4.0499	4.286	4.3208	4.3236	4.3977	4.4321	4.4442	4.4035	4.3167	4.3203	4.3019	4.3651	4.3584	4.3625
pos_3289	12-Oxo-2,3-dinor-10,15-phytodienoic acid	12-氧代-2,3-二硝基-10,15-植物二烯酸	metab_2484	-	-	-	-	HMDB0032090	pos	-	-	-	-	Lipids and lipid-like molecules	Fatty Acyls	282.204	M+NH4	C16H24O3	5.6572	0.097199	0	53.7	-8.82199	197247-23-7	Eicosanoids	5.1293	5.1819	5.1306	5.1279	5.0728	5.1007	5.0411	4.9597	4.9058	4.9704	4.9892	5.0472	5.1179	5.0482	4.9943	5.0622	5.0539	5.0068	4.9916	4.9298	4.9396	4.9402	5.0247	4.9046
pos_3295	Latrunculin B	-	metab_2489	-	-	-	C19904	HMDB0253990	pos	-	-	-	-	Phenylpropanoids and polyketides	Macrolides and analogues	413.212	M+NH4	C20H29NO5S	5.6266	0.00504057	0	45.2	4.1125	76343-94-7	Not Available	6.3962	6.3948	6.3751	6.423	6.4251	6.4288	6.3728	6.3659	6.3349	6.371	6.4089	6.3868	6.4588	6.3899	6.3733	6.4365	6.4354	6.4163	6.3837	6.3813	6.3702	6.3721	6.4059	6.3779
pos_3297	Gibberellin A34	赤霉素A34	metab_2491	map00904	Diterpenoid biosynthesis	二萜生物合成	C11868	HMDB0303448;LMPR0104170025	pos	-	-	Metabolism	Metabolism of terpenoids and polyketides	Lipids and lipid-like molecules	Prenol lipids	349.162	M+H	C19H24O6	5.6266	0.00913595	0	66.4	-6.33153	32630-92-5	Diterpenoids	3.4684	3.4547	3.4626	3.4561	3.4636	3.4697	4.9536	4.8173	4.8648	4.8278	4.7669	4.8382	5.5041	5.4871	5.4555	5.5026	5.5133	5.4635	5.4781	5.4959	5.4124	5.4141	5.447	5.4145
pos_33	Dioctyl succinate	-	metab_2494	-	-	-	-	-	pos	-	-	-	-	-	-	449.36	M+H, M+ACN+Na, M+Na, M+NH4	C26H50O4	6.5095	0.00354949	44.6	0	0.190839	-	-	8.7579	8.7613	8.8323	8.8342	8.851	8.8728	8.817	8.7971	8.8083	8.7978	8.7445	8.7578	8.7651	8.7991	8.8275	8.7637	8.7697	8.7803	8.7524	8.741	8.7979	8.7957	8.7595	8.7849
pos_3301	3-(6-Aminopurin-9-yl)-5-(hydroxymethyl)cyclopentane-1,2-diol	3-（6-氨基嘌呤-9-基）-5-（羟甲基）环戊烷-1,2-二醇	metab_2497	-	-	-	-	HMDB0244841	pos	-	-	-	-	Nucleosides, nucleotides, and analogues	Nucleoside and nucleotide analogues	283.151	M+NH4	C11H15N5O3	5.619	0.00443193	0	48.2	0.312907	-	Cyclopentyl nucleosides	5.9844	6.0257	5.9601	5.9907	5.99	5.9887	5.9485	5.9438	5.9271	5.9441	5.9243	5.9759	5.9675	5.9394	5.9449	5.982	5.9684	5.9761	5.9613	5.9631	5.9171	5.9396	5.973	5.9164
pos_3302	10-Nitrolinoleic acid	10-硝基亚油酸	metab_2498	-	-	-	C13800	HMDB0005049	pos	-	-	-	-	Lipids and lipid-like molecules	Fatty Acyls	308.222	M+H-H2O	C18H31NO4	5.619	0.00606429	0	38.3	-0.00447255	774603-04-2	Lineolic acids and derivatives	4.8447	4.808	4.7859	4.777	4.7735	4.755	4.9256	4.8911	4.9169	4.9358	4.9101	4.9092	5.1524	5.1205	5.0945	5.1133	5.1189	5.0756	5.0148	4.8966	4.9558	4.9804	4.9603	4.9307
pos_3305	2-beta-Ethoxydihydrophytuberin	2-β-乙氧基二氢藻管蛋白	metab_2501	-	-	-	-	HMDB0302962	pos	-	-	-	-	Lipids and lipid-like molecules	Prenol lipids	363.213	M+Na	C19H32O5	5.6112	0.0577146	0	36.5	-4.84716	-	Sesquiterpenoids	4.395	4.3208	4.2937	4.3677	3.9033	4.3566	4.4951	4.5909	4.4205	4.4592	4.4474	4.501	4.6563	4.4687	4.5283	4.536	4.4009	4.4176	4.5685	4.5973	4.5597	4.3226	4.6099	4.4965
pos_3306	(R)-Methysticin	（R） -甲氧西汀	metab_2502	-	-	-	C09952	HMDB0033590	pos	-	-	-	-	Phenylpropanoids and polyketides	Kavalactones	297.076	M+Na	C15H14O5	5.6112	0.0170553	0	61.8	9.69263	495-85-2	Not Available	3.4356	3.3978	3.4132	3.3991	3.4067	3.4128	4.1764	3.7289	4.1837	4.2019	4.0447	4.1213	4.5943	4.641	4.4428	4.6421	4.5958	4.5786	4.3737	4.4467	4.3489	4.3819	4.4833	4.3672
pos_3307	Tyramine	酪胺	metab_2503	map01100;map00950;map01110;map01240;map04974;map00680;map04080;map00350;map01063;map01060	Metabolic pathways;Isoquinoline alkaloid biosynthesis;Biosynthesis of secondary metabolites;Biosynthesis of cofactors;Protein digestion and absorption;Methane metabolism;Neuroactive ligand-receptor interaction;Tyrosine metabolism;Biosynthesis of alkaloids derived from shikimate pathway;Biosynthesis of plant secondary metabolites	代谢途径;异喹啉生物碱生物合成;次级代谢产物的生物合成;-;蛋白质消化吸收;甲烷代谢;神经活性配体受体相互作用;酪氨酸代谢;莽草酸途径生物碱的生物合成;植物次生代谢产物的生物合成	C00483	HMDB0000306;PW_C000210;MJDBOTE0000392	pos	Peptides	Amines	Metabolism;Metabolism;Metabolism;Metabolism;Organismal Systems;Metabolism;Environmental Information Processing;Metabolism;Metabolism;Metabolism	Global and overview maps;Biosynthesis of other secondary metabolites;Global and overview maps;Global and overview maps;Digestive system;Energy metabolism;Signaling molecules and interaction;Amino acid metabolism;Chemical structure transformation maps;Chemical structure transformation maps	Benzenoids	Benzene and substituted derivatives	120.081	M+H-H2O	C8H11NO	5.6112	0.0383286	0	63.5	2.35968	51-67-2	Phenethylamines	3.09	3.3731	2.7211	3.4027	3.1604	2.8616	3.632	3.1707	3.6613	3.4457	3.4559	3.7317	3.6233	3.7632	3.6921	3.7327	3.7722	3.6559	3.8587	3.7385	3.8311	3.7743	3.8722	3.7866
pos_3309	Venlafaxine	文拉法辛	metab_2505	-	-	-	C07187	HMDB0005016;PW_C002364	pos	-	-	-	-	Benzenoids	Phenol ethers	341.222	M+ACN+Na	C17H27NO2	5.6034	0.0132662	0	44.4	9.01497	93413-69-5	Anisoles	5.2667	5.2128	5.2074	5.222	5.2325	5.2081	5.1956	5.1076	5.2076	5.1355	5.1868	5.2367	5.249	5.2879	5.1469	5.2205	5.2858	5.137	5.1607	5.207	5.1672	5.182	5.2037	5.1595
pos_3313	P-Cymene	-	metab_2508	map01100;map01220;map00622;map01120	Metabolic pathways;Degradation of aromatic compounds;Xylene degradation;Microbial metabolism in diverse environments	代谢途径;芳香族化合物的降解;二甲苯降解;不同环境中的微生物代谢	C06575	LMPR0102090014;HMDB0005805	pos	-	-	Metabolism;Metabolism;Metabolism;Metabolism	Global and overview maps;Global and overview maps;Xenobiotics biodegradation and metabolism;Global and overview maps	Lipids and lipid-like molecules	Prenol lipids	135.117	M+H	C10H14	5.5884	0.013552	40.1	0	0.439613	99-87-6	Monoterpenoids	4.1506	4.1141	4.0881	4.0332	3.926	4.0549	4.255	4.1665	4.2455	4.2217	4.2416	4.2043	4.1218	4.0832	4.1007	4.1503	4.1535	4.1152	4.1588	4.1088	4.0765	4.104	4.1268	4.0831
pos_3315	11,12-DiHETrE	11,12-迪赫特	metab_2510	map00590;map01100;map04726	Arachidonic acid metabolism;Metabolic pathways;Serotonergic synapse	花生四烯酸代谢;代谢途径;5-羟色胺能突触	C14774	PW_C001562;HMDB0002314	pos	-	-	Metabolism;Metabolism;Organismal Systems	Lipid metabolism;Global and overview maps;Nervous system	Lipids and lipid-like molecules	Fatty Acyls	361.233	M+Na	C20H34O4	5.5807	0.0142212	0	87.9	-5.62813	192461-95-3	Eicosanoids	5.1272	5.0491	5.1154	5.0282	5.0717	5.1152	5.1687	5.1066	5.1684	5.134	5.2084	5.207	5.2417	5.2196	5.1188	5.2206	5.2289	5.1864	5.2304	5.1943	5.1148	5.192	5.1911	5.1908
pos_332	Beta-D-Glucosamine	-	metab_2514	-	-	-	C08349	HMDB0030091	pos	-	-	-	-	Organic oxygen compounds	Organooxygen compounds	144.066	M+H-2H2O, M+H	C6H13NO5	1.9483	0.00314192	0	71.9	0.35767	14257-69-3	Carbohydrates and carbohydrate conjugates	5.3336	5.3488	5.3089	5.3265	5.3249	5.3008	5.3768	5.3597	5.3448	5.379	5.3744	5.3941	5.3355	5.319	5.3027	5.3094	5.3252	5.2969	5.3471	5.3337	5.317	5.3286	5.3634	5.3274
pos_3322	Umbelliferone	伞形花序酮	metab_2517	map01110;map00940;map01061	Biosynthesis of secondary metabolites;Phenylpropanoid biosynthesis;Biosynthesis of phenylpropanoids	次级代谢产物的生物合成;苯丙烷生物合成;苯丙烷类化合物的生物合成	C09315	HMDB0029865;MJDBOTE0000399	pos	-	-	Metabolism;Metabolism;Metabolism	Global and overview maps;Biosynthesis of other secondary metabolites;Chemical structure transformation maps	Phenylpropanoids and polyketides	Coumarins and derivatives	163.039	M+H	C9H6O3	5.5579	0.0363302	0	47.4	0.190719	93-35-6	Hydroxycoumarins	4.7495	4.7416	4.737	4.7773	4.6157	4.5915	4.6865	4.7121	4.5875	4.6102	4.6003	4.5987	4.777	4.7657	4.7544	4.795	4.7697	4.6956	4.6423	4.6607	4.5768	4.6178	4.6305	4.6119
pos_3326	Lycoperdic acid	番茄酸	metab_2520	-	-	-	-	HMDB0030417	pos	-	-	-	-	Organic acids and derivatives	Carboxylic acids and derivatives	498.132	2M+ACN+Na	C8H11NO6	5.5206	0.0450204	0	84.8	-3.40202	69086-72-2	Amino acids, peptides, and analogues	4.2405	4.2269	4.2347	4.2282	4.2357	4.2418	4.6182	4.626	4.6192	4.6653	4.7479	4.6619	4.2656	4.2599	4.2555	4.2649	4.2625	4.2679	4.9695	4.8973	4.9573	4.8664	4.9784	4.9242
pos_3327	Eriocitrin	枇杷苷	metab_2521	-	-	-	C09732	HMDB0005811;LMPK12140366	pos	-	-	-	-	Benzenoids	Naphthalenes	660.184	M+ACN+Na	C27H32O15	5.5206	0.0613831	0	52.6	-9.22736	13463-28-0	Phenylnaphthalenes	4.4383	4.4246	4.4325	4.426	4.4335	4.4396	5.1386	5.146	5.1007	5.137	5.0777	5.1581	4.4634	4.4577	4.4533	4.4627	4.4603	4.4656	5.2567	5.3021	5.3001	5.2328	5.2404	5.2729
pos_3331	12-Hydroxydodecanoic acid	12-羟基十二酸	metab_2526	-	-	-	C08317	HMDB0304547;HMDB0002059	pos	-	-	-	-	Organic acids and derivatives	Hydroxy acids and derivatives	234.206	M+NH4	C12H24O3	5.4673	0.0127337	0	60.4	0.274953	505-95-3	Medium-chain hydroxy acids and derivatives	4.7151	4.6762	4.6681	4.6582	4.6361	4.7577	4.6666	4.5775	4.6236	4.6694	4.6528	4.7378	4.4176	4.3576	4.3353	4.4176	4.4031	4.4427	5.0974	5.0624	5.0533	5.073	5.1014	5.0558
pos_3333	Tetradecanedioic acid	十四烷二酸	metab_2528	-	-	-	C11002	LMFA01170018;HMDB0000872	pos	-	-	-	-	Lipids and lipid-like molecules	Fatty Acyls	276.217	M+NH4	C14H26O4	5.4366	0.0132901	0	52.2	0.675893	821-38-5	Fatty acids and conjugates	3.2613	3.2476	3.6963	3.3399	3.2565	3.2626	4.0538	3.8894	3.8797	4.0306	4.0436	4.1775	3.2864	3.2807	3.2762	3.2915	3.8734	3.2886	5.1541	5.1615	5.1162	5.0915	5.1911	5.1124
pos_3334	14,15-DiHETrE	14,15-迪赫特	metab_2529	map00590;map01100;map04726	Arachidonic acid metabolism;Metabolic pathways;Serotonergic synapse	花生四烯酸代谢;代谢途径;5-羟色胺能突触	C14775	PW_C001529;HMDB0002265	pos	-	-	Metabolism;Metabolism;Organismal Systems	Lipid metabolism;Global and overview maps;Nervous system	Lipids and lipid-like molecules	Fatty Acyls	361.233	M+Na	C20H34O4	5.3984	0.0118097	0	82.6	-5.34207	77667-09-5	Eicosanoids	5.4144	5.406	5.3685	5.3661	5.3614	5.3579	5.4794	5.4649	5.4417	5.4703	5.5031	5.5186	5.5374	5.5035	5.5013	5.5403	5.5455	5.5155	5.5251	5.5462	5.4744	5.507	5.5575	5.4739
pos_3337	Triglochinin	三角杉素	metab_2532	-	-	-	C08342	HMDB0030934	pos	-	-	-	-	Organic oxygen compounds	Organooxygen compounds	401.122	M+ACN+H	C14H17NO10	5.3829	0.0500215	0	30.9	7.73159	28876-11-1	Carbohydrates and carbohydrate conjugates	4.7479	4.6425	4.6654	4.6728	4.5741	4.5308	5.2407	5.1773	5.1014	5.1124	5.146	5.1655	5.0296	4.9707	4.9468	5.0449	4.9688	4.964	5.16	5.2251	5.1238	5.1424	5.1629	5.1006
pos_334	6-Acetamido-6-deoxy-castanospermine	-	metab_2535	-	-	-	-	-	pos	-	-	-	-	-	-	231.134	M+H-2H2O, M+H	C10H18N2O4	1.956	0.018418	39.6	0	0.0752591	-	-	4.7913	4.7256	4.7812	4.7194	4.7509	4.7305	4.8341	4.8501	4.7995	4.8386	4.8613	4.8769	4.9389	4.9175	4.9308	4.9415	4.9737	4.9291	4.743	4.737	4.7184	4.7863	4.8129	4.7439
pos_3340	N-(3-Phenoxycinnamyl)acetohydroxamic acid	N-（3-苯氧基肉桂基）乙酰异羟肟酸	metab_2536	-	-	-	-	HMDB0249488	pos	-	-	-	-	Benzenoids	Benzene and substituted derivatives	605.2	2M+K	C17H17NO3	5.3526	0.00315086	0	39.7	-9.14291	-	Diphenylethers	3.8318	3.8182	3.826	3.8195	3.8644	3.8331	4.2404	4.1549	4.4821	4.1757	4.3639	4.6026	5.3992	5.3033	5.2901	5.3861	5.3078	5.4063	5.2514	5.3229	5.0889	5.1272	5.1925	5.0638
pos_3343	Proazulene	普鲁兰	metab_2539	-	-	-	C09499	HMDB0302864	pos	-	-	-	-	Organoheterocyclic compounds	Lactones	289.143	M+H-H2O	C17H22O5	5.3218	0.059166	0	66	0.00763484	-	Gamma butyrolactones	3.6992	3.6855	3.6934	3.6869	3.6944	3.7005	3.9795	3.8615	3.779	3.8757	3.6991	3.8315	5.1749	5.1048	5.1101	5.1786	5.1531	5.1341	5.1538	5.1612	5.0627	5.1142	5.1573	5.0791
pos_3345	2-Azaspiro[4.5]decan-3-one	2-氮杂螺环[4.5]癸聚糖-3-酮	metab_2541	-	-	-	-	HMDB0247166	pos	-	-	-	-	Organoheterocyclic compounds	Azaspirodecane derivatives	171.149	M+NH4	C9H15NO	5.3063	0.0037297	0	46.8	0.257633	-	Not Available	5.8008	5.7803	5.7602	5.774	5.7701	5.7669	5.7307	5.711	5.7164	5.7385	5.7376	5.7626	5.8145	5.7775	5.7764	5.8208	5.8297	5.8032	5.7591	5.7456	5.7138	5.7399	5.7622	5.7131
pos_3350	Tyrphostin 23	酪磷素23	metab_2547	-	-	-	-	HMDB0259354;HMDB0259356	pos	-	-	-	-	Benzenoids	Phenols	231.014	M+2Na-H	C10H6N2O2	5.2683	0.00957454	0	47.5	1.97784	-	Benzenediols	4.5615	4.5849	4.5557	4.5589	4.4814	4.5346	3.9989	3.9346	3.6228	3.9996	3.9185	4.1373	4.5447	4.471	4.5638	4.5982	4.5838	4.487	4.1832	4.202	4.312	4.1753	4.1561	4.1268
pos_3351	Matricin	苦参素	metab_2548	-	-	-	C09499	LMPR0103410003;HMDB0036643;HMDB0302864	pos	-	-	-	-	Organoheterocyclic compounds	Lactones	307.154	M+H	C17H22O5	5.2606	0.0218935	0	46.4	0.0622028	29041-35-8	Gamma butyrolactones	4.8668	4.8532	4.861	4.8545	4.8621	4.8682	4.9435	4.9599	4.9127	4.8976	4.9182	4.8844	5.7725	5.7537	5.7472	5.7884	5.7677	5.7502	5.7517	5.7465	5.6945	5.705	5.748	5.6762
pos_3356	Erinapyrone B	艾瑞那普利酮B	metab_2553	-	-	-	-	HMDB0041427	pos	-	-	-	-	Organoheterocyclic compounds	Pyrans	302.16	2M+NH4	C7H10O3	5.2453	0.257452	0	45.7	0.326273	146064-67-7	Pyranones and derivatives	3.3326	3.319	3.3268	3.3203	3.3278	3.3339	3.3385	3.4836	3.8416	3.489	4.0077	4.1594	4.9748	4.835	4.9197	4.9416	4.9593	4.9344	4.495	4.3907	4.4303	4.4442	4.5031	4.4309
pos_3358	D-Threitol	苏糖醇	metab_2555	-	-	-	C16884	HMDB0004136	pos	-	-	-	-	Organic oxygen compounds	Organooxygen compounds	87.0446	M+H-2H2O	C4H10O4	5.2453	0.0085005	0	49.5	4.61601	2418-52-2	Carbohydrates and carbohydrate conjugates	4.4257	4.3638	4.3875	4.394	4.3902	4.4053	4.4619	4.4493	4.4344	4.477	4.507	4.5094	4.4459	4.4261	4.4676	4.4452	4.4513	4.4556	4.5118	4.5018	4.4593	4.4897	4.5201	4.5108
pos_3360	Hydroxyoxazolone	-	metab_2558	-	-	-	-	HMDB0253283	pos	-	-	-	-	Organoheterocyclic compounds	Azoles	244.055	2M+ACN+H	C3H3NO3	5.2376	0.0181694	0	38	-7.57838	-	Oxazoles	5.0317	5.0295	5.0179	4.9881	5.0118	5.0615	4.8915	4.7625	4.7868	4.8042	4.8904	4.905	5.2239	5.1833	5.1795	5.2251	5.2495	5.2112	5.3371	5.3181	5.2943	5.2696	5.3382	5.2772
pos_3363	3-Methylcrotonylglycine	3-甲基巴豆酰甘氨酸	metab_2561	-	-	-	C20828	HMDB0000459	pos	-	-	-	-	Organic acids and derivatives	Carboxylic acids and derivatives	202.044	M+2Na-H	C7H11NO3	5.2299	0.0289652	0	41.7	-4.329	33008-07-0	Amino acids, peptides, and analogues	4.9	4.8485	4.9049	4.8859	4.8459	4.9296	5.0237	4.9471	5.0176	5.0008	5.0277	5.0294	5.2455	5.2253	5.2282	5.248	5.2349	5.2228	5.3243	5.3651	5.2983	5.3054	5.36	5.2819
pos_3369	3,4-Dihydroxybenzaldehyde	3,4-二羟基苯甲醛	metab_2567	map00950;map01063	Isoquinoline alkaloid biosynthesis;Biosynthesis of alkaloids derived from shikimate pathway	异喹啉生物碱生物合成;莽草酸途径生物碱的生物合成	C16700	HMDB0059965	pos	-	-	Metabolism;Metabolism	Biosynthesis of other secondary metabolites;Chemical structure transformation maps	Organic oxygen compounds	Organooxygen compounds	139.039	M+H	C7H6O3	5.2068	0.00474922	55.3	0	0.300347	139-85-5	Carbonyl compounds	4.7301	4.6817	4.6355	4.6434	4.5988	4.5907	5.2502	5.2029	5.2332	5.2329	5.2912	5.2533	5.2418	5.2215	5.1769	5.2511	5.2612	5.2347	5.5147	5.4891	5.4695	5.4754	5.5018	5.4265
pos_3372	Aethallymal	-	metab_2571	-	-	-	-	HMDB0248037	pos	-	-	-	-	Organoheterocyclic compounds	Diazines	241.055	M+2Na-H	C9H12N2O3	5.1916	0.012717	0	35.3	-3.69264	-	Pyrimidines and pyrimidine derivatives	6.361	6.3253	6.3362	6.2945	6.3081	6.2669	6.2489	6.1997	6.2247	6.2364	6.284	6.2525	6.3028	6.2794	6.2715	6.2973	6.3101	6.2936	6.6041	6.5916	6.5602	6.5741	6.6161	6.5357
pos_3374	Lamivudine	拉米夫定	metab_2573	map04976	Bile secretion	胆汁分泌	C07065	HMDB0014847;PW_C009184;HMDB0251826	pos	-	-	Organismal Systems	Digestive system	Nucleosides, nucleotides, and analogues	Nucleoside and nucleotide analogues	212.047	M+H-H2O	C8H11N3O3S	5.1916	0.0177369	0	54.6	-6.42015	134678-17-4	3''-thia pyrimidine nucleosides	6.138	6.1166	6.1113	6.0798	6.0967	6.0345	6.0395	6.004	6.0187	6.0426	6.0884	6.0694	6.0407	6.0146	6.0081	6.0495	6.0266	6.0273	6.3849	6.3806	6.3532	6.3523	6.403	6.3112
pos_3375	2-Acetyl-3-ethylpyrazine	2-乙酰-3-乙基吡嗪	metab_2574	-	-	-	-	HMDB0029410	pos	-	-	-	-	Organic oxygen compounds	Organooxygen compounds	195.05	M+2Na-H	C8H10N2O	5.1916	0.015169	0	35.6	-4.17638	32974-92-8	Carbonyl compounds	5.4954	5.4734	5.4795	5.4336	5.4531	5.41	5.3994	5.3676	5.3766	5.4045	5.4461	5.4222	5.4189	5.4119	5.3771	5.4562	5.4187	5.4094	5.7705	5.7484	5.7357	5.7175	5.7722	5.6784
pos_3381	(+)-cis-Khellactone	-	metab_2581	-	-	-	-	HMDB0243535	pos	-	-	-	-	Phenylpropanoids and polyketides	Coumarins and derivatives	227.07	M+H-2H2O	C14H14O5	5.176	0.0901446	0	57.3	-0.0134126	-	Pyranocoumarins	4.525	4.4563	4.5005	4.5145	4.3573	4.4278	4.5031	4.4723	4.4975	4.4718	4.4897	4.5041	4.4771	4.5361	4.2903	4.4968	4.492	4.4736	4.3912	4.443	4.3889	4.4852	4.4627	4.352
pos_3382	Bisorganyltrisulfane	-	metab_2582	-	-	-	-	HMDB0304276	pos	-	-	-	-	Organic acids and derivatives	Carboxylic acids and derivatives	708.143	M+ACN+Na	C20H32N6O12S3-2	5.1452	0.0177429	0	35.9	5.59688	-	Amino acids, peptides, and analogues	4.7698	4.7493	4.7816	4.7511	4.7552	4.6372	5.1885	5.0981	5.0669	4.9982	4.9556	5.2688	5.3262	5.3249	5.2261	5.4197	5.3677	5.4572	5.5869	5.5302	5.4801	5.4924	5.5183	5.4539
pos_3386	N-Chlorophenylalanine	N-氯苯基丙氨酸	metab_2585	-	-	-	-	HMDB0255100	pos	-	-	-	-	Organic acids and derivatives	Carboxylic acids and derivatives	182.037	M+H-H2O	C9H10ClNO2	5.1377	0.019264	0	35	0.0583764	-	Amino acids, peptides, and analogues	5.3183	5.2386	5.2799	5.2558	5.2559	5.3223	5.1516	5.1284	5.1273	5.1262	5.1366	5.1922	5.4755	5.4285	5.4035	5.4635	5.4849	5.4896	5.6238	5.5878	5.5467	5.5405	5.6102	5.5171
pos_3388	4-Chlorophenyl	4-氯苯基	metab_2587	-	-	-	-	HMDB0246400	pos	-	-	-	-	Benzenoids	Benzene and substituted derivatives	154.042	M+ACN+H	C6H5Cl	5.1377	0.0139566	0	47.2	0.22852	-	Halobenzenes	5.5825	5.5304	5.5304	5.5499	5.5395	5.6253	5.4808	5.448	5.4576	5.4661	5.5096	5.5022	5.7435	5.6855	5.6769	5.7446	5.7331	5.7801	5.8842	5.8529	5.8069	5.8325	5.8691	5.8095
pos_3393	Biochanin A	鸡豆黄素	metab_2593	map00943;map01100;map01110;map01061	Isoflavonoid biosynthesis;Metabolic pathways;Biosynthesis of secondary metabolites;Biosynthesis of phenylpropanoids	异黄酮生物合成;代谢途径;次级代谢产物的生物合成;苯丙烷类化合物的生物合成	C00814	LMPK12050229;HMDB0002338;MJDBOTE0000371	pos	-	-	Metabolism;Metabolism;Metabolism;Metabolism	Biosynthesis of other secondary metabolites;Global and overview maps;Global and overview maps;Chemical structure transformation maps	Phenylpropanoids and polyketides	Isoflavonoids	317.102	M+CH3OH+H	C16H12O5	5.1222	0.0154904	0	68.8	0.0545108	491-80-5	O-methylated isoflavonoids	3.8084	3.4579	3.7051	3.4593	3.4668	3.4729	4.732	4.6906	4.7289	4.7182	4.6991	4.7088	5.3712	5.2868	5.2604	5.333	5.3057	5.2541	5.2889	5.2303	5.2227	5.2061	5.2756	5.2255
pos_3398	Benzaldehyde	苯甲醛	metab_2596	map01100;map00627;map00623;map01120;map01220	Metabolic pathways;Aminobenzoate degradation;Toluene degradation;Microbial metabolism in diverse environments;Degradation of aromatic compounds	代谢途径;氨基苯甲酸降解;甲苯降解;不同环境中的微生物代谢;芳香族化合物的降解	C00261	HMDB0006115	pos	-	-	Metabolism;Metabolism;Metabolism;Metabolism;Metabolism	Global and overview maps;Xenobiotics biodegradation and metabolism;Xenobiotics biodegradation and metabolism;Global and overview maps;Global and overview maps	Benzenoids	Benzene and substituted derivatives	107.05	M+H	C7H6O	5.1222	0.0221961	0	33	3.62959	100-52-7	Benzoyl derivatives	5.0845	5.0471	5.0648	5.0335	5.0304	5.0311	5.7532	5.7125	5.7141	5.7177	5.7349	5.7538	6.1985	6.1407	6.1383	6.1903	6.1786	6.1869	6.1783	6.1606	6.1291	6.1532	6.1795	6.1207
pos_3400	9-Hydroxylinoleic acid	9-羟基亚油酸	metab_2600	map00591;map03320	Linoleic acid metabolism;PPAR signaling pathway	亚油酸;PPAR信号通路	C14767	HMDB0062652;HMDB0247599;HMDB0004670	pos	-	-	Metabolism;Organismal Systems	Lipid metabolism;Endocrine system	Lipids and lipid-like molecules	Fatty Acyls	319.223	M+Na	C18H32O3	5.1148	0.0229968	0	60.2	-6.1257	98524-19-7;73543-67-6	Lineolic acids and derivatives	5.1581	5.0887	5.0824	5.0095	5.0585	5.0507	5.0563	5.0325	5.101	5.0571	5.1129	5.1295	5.1242	5.0362	5.0235	5.1152	5.0879	5.0789	5.0948	5.1096	5.0198	5.0312	5.1584	4.9966
pos_3415	Histidine glutamate	谷氨酸组氨酸	metab_2616	-	-	-	-	HMDB0253183	pos	-	-	-	-	Organic acids and derivatives	Carboxylic acids and derivatives	618.249	2M+NH4	C11H16N4O6	5.0228	0.0776135	0	39.5	1.71418	-	Amino acids, peptides, and analogues	4.8445	4.8308	4.8386	4.8321	4.8397	4.8458	5.1618	5.0897	5.0686	5.1746	5.076	5.2106	5.0218	4.9582	5.079	5.0542	5.0609	4.8718	5.4152	5.4834	5.4047	5.4493	5.4683	5.2983
pos_3416	Noreugenin	降钙素	metab_2617	-	-	-	C20462	HMDB0303562	pos	-	-	-	-	Organoheterocyclic compounds	Benzopyrans	193.05	M+H	C10H8O4	5.0228	0.0156599	0	64.6	0.68654	-	1-benzopyrans	3.2145	3.2008	3.2086	3.4281	3.2097	3.2158	4.4742	4.4374	4.4311	4.5058	4.5233	4.474	4.4252	4.3894	4.4558	4.4455	4.3808	4.4297	4.7629	4.7885	4.7487	4.782	4.8174	4.6865
pos_3417	Phosphate	磷酸盐	metab_2618	map04111;map04978;map02024;map02010;map02020;map05012;map04928;map00195;map00190;map05022	Cell cycle - yeast;Mineral absorption;Quorum sensing;ABC transporters;Two-component system;Parkinson disease;Parathyroid hormone synthesis, secretion and action;Photosynthesis;Oxidative phosphorylation;Pathways of neurodegeneration - multiple diseases	细胞周期-酵母;矿物吸收;群体感应;ABC转运蛋白;双组分系统;帕金森病;甲状旁腺激素的合成、分泌和作用;光合作用;氧化磷酸化;-	C00009	PW_C001104;HMDB0001429	pos	-	-	Cellular Processes;Organismal Systems;Cellular Processes;Environmental Information Processing;Environmental Information Processing;Human Diseases;Organismal Systems;Metabolism;Metabolism;Human Diseases	Cell growth and death;Digestive system;Cellular community - prokaryotes;Membrane transport;Signal transduction;Neurodegenerative disease;Endocrine system;Energy metabolism;Energy metabolism;Neurodegenerative disease	Homogeneous non-metal compounds	Non-metal oxoanionic compounds	98.9847	M+H	H3O4P	5.0228	0.0371166	46.4	0	4.9684	7664-38-2;14265-44-2	Non-metal phosphates	4.1071	4.0659	3.9224	4.0211	3.8554	3.7673	3.8743	3.8867	3.8805	3.8235	3.8667	3.7288	4.0977	4.004	4.1057	4.0952	4.051	4.0208	3.6275	3.7098	3.6619	3.7555	3.714	3.4964
pos_3418	Sakuranin	樱花苷	metab_2619	-	-	-	C17391	LMPK12140564;HMDB0302696	pos	-	-	-	-	Phenylpropanoids and polyketides	Flavonoids	471.127	M+Na	C22H24O10	5.015	0.014485	0	82.3	1.85987	529-39-5	Flavonoid glycosides	4.6232	4.6096	4.6174	4.6109	4.6185	4.6246	4.7736	4.7462	4.7398	4.8277	4.7382	4.791	4.7971	4.7931	4.6382	4.8274	4.7929	4.7591	5.136	5.0681	4.9842	5.0868	5.164	5.074
pos_3419	(S,E)-Zearalenone	（S，E）-玉米赤霉烯酮	metab_2620	-	-	-	C09981	HMDB0031752	pos	-	-	-	-	Phenylpropanoids and polyketides	Macrolides and analogues	319.154	M+H	C18H22O5	5.015	0.0569532	0	63.4	0.587255	17924-92-4	Zearalenones	3.4385	3.4248	3.4326	3.4261	3.4337	3.4398	4.2991	4.4185	4.3938	4.3074	4.4353	4.3302	4.9068	4.8278	4.9127	4.9708	4.8342	4.9317	4.578	4.5669	4.5076	4.4742	4.6125	4.5254
pos_3420	Triethyl Phosphate	-	metab_2622	-	-	-	-	HMDB0259191	pos	-	-	-	-	Organic acids and derivatives	Organic phosphoric acids and derivatives	183.078	M+H	C6H15O4P	5.015	0.0114601	58.8	0	0.130927	-	Phosphate esters	4.9541	4.9774	4.8893	4.9829	4.8164	4.7802	4.7969	4.8208	4.8893	4.735	4.7812	4.7516	5.1173	5.0438	5.1099	5.1497	5.0907	5.104	4.6838	4.5841	4.647	4.7144	4.6011	4.5469
pos_3421	Enol-phenylpyruvate	烯醇苯丙酮酸	metab_2623	map01100;map00360	Metabolic pathways;Phenylalanine metabolism	代谢途径;苯丙氨酸代谢	C02763	HMDB0012225	pos	-	-	Metabolism;Metabolism	Global and overview maps;Amino acid metabolism	Benzenoids	Benzene and substituted derivatives	147.044	M+H-H2O	C9H8O3	5.0073	0.0256966	0	51.8	0.359675	5801-57-0	Phenylpyruvic acid derivatives	2.8607	2.8471	2.8549	2.8484	2.8559	2.862	4.0125	3.8272	3.8179	3.8299	3.8472	3.8047	4.3454	4.2644	4.3226	4.3264	4.2781	4.3469	4.2235	4.0712	4.1527	4.2258	4.2246	4.1832
pos_3423	5-Methyl-1H-Benzotriazole	5-甲基-1H-苯并三唑	metab_2625	-	-	-	-	-	pos	-	-	-	-	-	-	134.071	M+H	C7H7N3	4.9765	0.0160136	87.7	0	0.752716	-	-	4.6535	4.6798	4.6487	4.682	4.6481	4.6537	4.6316	4.6238	4.5983	4.5987	4.6358	4.6877	4.6691	4.6204	4.6375	4.6878	4.6315	4.684	4.6566	4.6287	4.5923	4.6239	4.6757	4.5862
pos_3427	5-Hydroxy-p-mentha-6,8-dien-2-one	5-羟基-p-薄荷-6,8-二烯-2-酮	metab_2629	-	-	-	-	HMDB0037011	pos	-	-	-	-	Lipids and lipid-like molecules	Prenol lipids	184.133	M+NH4	C10H14O2	4.938	0.0247518	0	42.4	0.571935	56423-48-4	Monoterpenoids	5.2952	5.2889	5.2632	5.2539	5.1506	5.0534	5.6078	5.5868	5.6066	5.5527	5.4483	5.4512	5.023	4.932	4.9753	4.98	5.0232	5.0056	5.3909	5.3813	5.2818	5.3406	5.277	5.2694
pos_3428	2,5-Dimethylbenzaldehyde	-	metab_2630	-	-	-	-	HMDB0032014	pos	-	-	-	-	Benzenoids	Benzene and substituted derivatives	135.081	M+H	C9H10O	4.938	0.0269434	70.3	0	0.683564	34341-29-2	Benzoyl derivatives	4.2116	4.1892	4.1838	4.189	4.1732	4.2433	4.2125	4.1645	4.2171	4.2445	4.295	4.3658	4.3557	4.3095	4.332	4.3815	4.3685	4.3459	4.6647	4.6943	4.6411	4.688	4.6954	4.6387
pos_3429	5-Methylthioribose	5-甲基硫代核糖	metab_2631	map01100;map00270;map01060	Metabolic pathways;Cysteine and methionine metabolism;Biosynthesis of plant secondary metabolites	代谢途径;半胱氨酸和蛋氨酸代谢;植物次生代谢产物的生物合成	C03089	HMDB0001087	pos	-	-	Metabolism;Metabolism;Metabolism	Global and overview maps;Amino acid metabolism;Chemical structure transformation maps	Organic oxygen compounds	Organooxygen compounds	244.061	M+ACN+Na	C6H12O4S	4.9151	0.0340819	0	38	-2.53189	624740-12-1	Carbohydrates and carbohydrate conjugates	4.9405	4.9634	4.9747	5.012	5.032	5.0301	4.9864	4.9697	4.9958	5.0096	5.0831	5.0998	5.295	5.2368	5.2589	5.2744	5.3327	5.3713	4.8672	4.9039	4.9008	4.916	4.98	4.9158
pos_3430	(3Z,6Z)-3,6-Nonadienal	（3Z，6Z）-3,6-壬二烯醛	metab_2633	map00592;map01110	alpha-Linolenic acid metabolism;Biosynthesis of secondary metabolites	α-亚麻酸代谢;次级代谢产物的生物合成	C16323	HMDB0031152	pos	-	-	Metabolism;Metabolism	Lipid metabolism;Global and overview maps	Organic oxygen compounds	Organooxygen compounds	121.101	M+H-H2O	C9H14O	4.9151	0.0826516	0	40.3	2.18517	21944-83-2	Carbonyl compounds	4.3461	4.3225	4.3098	4.2696	4.1888	4.0761	4.6686	4.686	4.6741	4.576	4.4919	4.4423	3.9186	3.9375	3.8946	3.958	3.992	3.9785	4.4315	4.462	4.3383	4.3523	4.2464	4.2734
pos_3433	N-Acetylproline	N-乙酰脯氨酸	metab_2635	-	-	-	-	HMDB0242126;HMDB0094701	pos	-	-	-	-	Organic acids and derivatives	Carboxylic acids and derivatives	202.044	M+2Na-H	C7H11NO3	4.9076	0.00557578	0	37.4	-4.02512	68-95-1	Amino acids, peptides, and analogues	4.6874	4.6783	4.7305	4.6865	4.7136	4.853	4.7356	4.6835	4.6965	4.6818	4.768	4.7761	5.1133	5.0317	5.0752	5.0919	5.1175	5.1446	5.0627	5.0765	5.0651	5.1115	5.1535	5.0862
pos_3435	Elenolide	埃利诺利德	metab_2637	-	-	-	C09506	HMDB0030018	pos	-	-	-	-	Organoheterocyclic compounds	Pyrans	471.127	2M+Na	C11H12O5	4.9001	0.0595069	0	79.3	0.952023	24582-91-0	Pyranones and derivatives	4.3959	4.0039	4.1706	4.3045	4.0127	4.1683	4.7512	4.7321	4.7254	4.7157	4.8439	4.9098	5.0115	4.9382	4.986	4.9713	4.9759	5.0139	4.8561	4.7669	4.7953	4.726	4.8297	4.7141
pos_3440	N-Phenethylacetamide	N-苯乙基乙酰胺	metab_2642	-	-	-	C06746	HMDB0255222	pos	-	-	-	-	Organic acids and derivatives	Carboxylic acids and derivatives	164.107	M+H	C10H13NO	4.8616	0.0320963	59.5	0	0.656237	-	Carboxylic acid derivatives	4.4146	4.3591	4.3476	4.2997	4.3012	4.3915	4.5993	4.5881	4.5512	4.5623	4.5743	4.6241	4.154	4.0784	4.1718	4.0346	4.0779	4.1062	4.4927	4.4981	4.4559	4.4623	4.5635	4.4504
pos_3441	4(1H)-Pyridinone, 2-ethyl-3-hydroxy-1-(2-hydroxyethyl)-	-	metab_2643	-	-	-	-	HMDB0244490	pos	-	-	-	-	Organoheterocyclic compounds	Pyridines and derivatives	408.213	2M+ACN+H	C9H13NO3	4.831	0.0230377	0	36.5	0.445465	-	Hydroxypyridines	4.787	4.697	4.6804	4.6759	4.7289	4.635	4.8466	4.924	4.9282	4.8716	4.9031	4.8853	3.647	3.188	3.1835	4.0819	3.5768	3.95	4.5582	4.623	4.5577	4.5562	4.5296	4.5068
pos_3442	(Z)-4',6-Dihydroxyaurone	（Z） -4'，6-二羟基月桂酮	metab_2644	-	-	-	C08644	HMDB0033153	pos	-	-	-	-	Phenylpropanoids and polyketides	Aurone flavonoids	287.091	M+CH3OH+H	C15H10O4	4.8079	0.00803435	0	74	0.020228	5786-54-9	Not Available	4.0116	3.9316	4.0095	3.5104	3.7381	3.5241	5.4841	5.4644	5.5133	5.509	5.4939	5.527	5.1463	5.0723	5.1104	5.1392	5.1275	5.1041	5.7596	5.7205	5.7138	5.7317	5.7412	5.689
pos_3445	2-Phenylacetamide	2-苯基乙酰胺	metab_2645	map01100;map00360;map01120;map00643	Metabolic pathways;Phenylalanine metabolism;Microbial metabolism in diverse environments;Styrene degradation	代谢途径;苯丙氨酸代谢;不同环境中的微生物代谢;苯乙烯降解	C02505	HMDB0010715	pos	-	-	Metabolism;Metabolism;Metabolism;Metabolism	Global and overview maps;Amino acid metabolism;Global and overview maps;Xenobiotics biodegradation and metabolism	Benzenoids	Benzene and substituted derivatives	118.065	M+H-H2O	C8H9NO	4.8	0.00463708	71.8	0	2.14796	103-81-1	Phenylacetamides	4.8452	4.8169	4.8294	4.8056	4.7498	4.7771	4.5592	4.5414	4.5388	4.5794	4.5456	4.5885	4.8082	4.7663	4.7291	4.8189	4.8176	4.8076	4.6832	4.669	4.6257	4.6211	4.6589	4.6021
pos_3449	Aspirin eugenol ester	阿司匹林丁香酚酯	metab_2649	-	-	-	-	HMDB0248669	pos	-	-	-	-	Phenylpropanoids and polyketides	Depsides and depsidones	653.234	2M+H	C19H18O5	4.7466	0.02356	0	34.9	-5.74613	-	Not Available	4.7456	4.732	4.7398	4.7333	4.7409	4.747	5.1748	5.2317	5.2035	5.256	5.1781	5.2182	4.8572	4.7651	4.851	4.847	4.9598	4.9041	5.3326	5.367	5.3831	5.3363	5.4015	5.3627
pos_3450	Isochorismate	-	metab_2651	map01100;map01110;map01240;map00130;map01053;map01070;map01061	Metabolic pathways;Biosynthesis of secondary metabolites;Biosynthesis of cofactors;Ubiquinone and other terpenoid-quinone biosynthesis;Biosynthesis of siderophore group nonribosomal peptides;Biosynthesis of plant hormones;Biosynthesis of phenylpropanoids	代谢途径;次级代谢产物的生物合成;-;泛醌和其他萜类醌生物合成;铁载体类非核糖体肽的生物合成;植物激素的生物合成;苯丙烷类化合物的生物合成	C00885	HMDB0304395	pos	-	-	Metabolism;Metabolism;Metabolism;Metabolism;Metabolism;Metabolism;Metabolism	Global and overview maps;Global and overview maps;Global and overview maps;Metabolism of cofactors and vitamins;Metabolism of terpenoids and polyketides;Chemical structure transformation maps;Chemical structure transformation maps	Organic acids and derivatives	Hydroxy acids and derivatives	191.034	M+H-2H2O	C10H10O6	4.7466	0.007178	0	50.7	0.133401	22642-82-6	Beta hydroxy acids and derivatives	3.9887	4.0271	4.0258	4.0137	4.0146	3.9985	4.3503	4.3922	4.4091	4.3788	4.3944	4.4093	4.9058	4.8558	4.9069	4.9326	4.9252	4.8881	4.5451	4.6507	4.5625	4.5898	4.5684	4.5889
pos_3452	3-(3,4-Dihydroxyphenyl)lactic acid	3-（3,4-二羟基苯基）乳酸	metab_2653	-	-	-	C01207	HMDB0003503	pos	-	-	-	-	Phenylpropanoids and polyketides	Phenylpropanoic acids	419.095	2M+Na	C9H10O5	4.7237	0.0697426	0	55.5	0.516857	23028-17-3	Not Available	3.8698	4.1446	4.3359	3.5516	4.1709	3.5939	5.1741	5.1178	5.1655	5.1903	5.1641	5.1796	3.5891	3.5834	3.5789	3.5884	3.586	3.5913	3.5857	3.5939	3.5791	3.5817	3.5912	3.5811
pos_3454	Agnuside	阿古西德	metab_2655	-	-	-	C09765	HMDB0036561	pos	-	-	-	-	Lipids and lipid-like molecules	Prenol lipids	489.137	M+Na	C22H26O11	4.7088	0.0205907	0	82.4	0.674117	11027-63-7	Terpene glycosides	4.5215	4.6741	4.6194	4.5564	4.367	4.5746	5.7275	5.6939	5.7363	5.7048	5.6978	5.7594	5.6108	5.6071	5.6422	5.5934	5.6309	5.6008	6.0208	6.0123	5.9865	5.9979	6.0329	5.968
pos_3455	2,7-dihydroxy-4'-methoxyisoflavanone	2,7-二羟基-4'-甲氧基异黄酮	metab_2656	map00943	Isoflavonoid biosynthesis	异黄酮生物合成	C16190	HMDB0304048	pos	-	-	Metabolism	Biosynthesis of other secondary metabolites	Phenylpropanoids and polyketides	Isoflavonoids	287.091	M+H	C16H14O5	4.7088	0.00438088	0	81.1	0.00841744	-	O-methylated isoflavonoids	4.9303	4.9451	4.905	4.878	4.8774	4.8113	5.8353	5.8384	5.8345	5.8383	5.8224	5.8512	5.7392	5.7082	5.7243	5.7126	5.7088	5.7068	6.1033	6.0889	6.0924	6.0932	6.0999	6.0613
pos_3460	2-(3-Carboxy-3-(methylammonio)propyl)-L-histidine	2-（3-羧基-3-（甲氨酰）丙基）-L-组氨酸	metab_2662	-	-	-	C04692	HMDB0011654	pos	-	-	-	-	Organic acids and derivatives	Carboxylic acids and derivatives	565.269	2M+Na	C11H19N4O4+	4.5708	0.0695283	0	74.3	-3.04523	-	Amino acids, peptides, and analogues	3.7078	3.6942	3.702	3.6955	3.7031	3.7092	4.9298	4.8663	4.9044	4.723	4.987	4.9703	5.1954	5.1793	5.2259	5.2101	5.1824	5.2469	3.7296	3.7378	3.7229	3.7256	3.8006	3.7249
pos_3461	1,25-Dihydroxyvitamin D3-26,23-lactone	1,25-二羟维生素D3-26,23-内酯	metab_2663	-	-	-	-	HMDB0000969	pos	-	-	-	-	Lipids and lipid-like molecules	Steroids and steroid derivatives	409.274	M+H-2H2O	C27H40O5	4.5708	0.0378871	0	69.1	0.226197	81203-50-1	Vitamin D and derivatives	3.4293	3.4157	3.4235	3.417	3.4246	3.4307	4.8978	4.9649	4.9025	4.7569	4.8101	4.9002	5.1118	5.1341	5.1355	5.1564	5.1561	5.2102	3.811	3.4593	3.6474	3.4471	3.5292	3.4465
pos_3462	17alpha,21-Dihydroxypregnenolone	17α，21-二羟基孕烯醇酮	metab_2664	map00140	Steroid hormone biosynthesis	类固醇激素生物合成	C05487	HMDB0006764;HMDB0006762;PW_C002914	pos	-	-	Metabolism	Lipid metabolism	Lipids and lipid-like molecules	Steroids and steroid derivatives	371.222	M+Na	C21H32O4	4.5708	0.0248159	0	71.1	7.17376	1167-48-2	Hydroxysteroids	4.4102	4.3966	4.4044	4.3979	4.4055	4.4116	5.4525	5.4208	5.4544	5.3834	5.4483	5.4835	5.6709	5.6636	5.6912	5.7029	5.6876	5.7142	4.7485	4.4403	4.4644	4.6265	4.626	4.5722
pos_3464	4-Methoxyestrone	4-甲氧基雌酮	metab_2665	-	-	-	C03958	HMDB0060088	pos	Hormones and transmitters	Peptide hormones	-	-	Organic acids and derivatives	Carboxylic acids and derivatives	301.18	M+H	C19H24O3	4.563	0.0699601	0	86.3	0.117865	-	Amino acids, peptides, and analogues	3.2746	3.261	3.2688	3.2623	3.2699	3.276	4.5	4.3796	4.3839	4.3008	4.5153	4.4644	4.7378	4.7252	4.7153	4.6531	4.7753	4.7692	3.2964	3.3724	3.2898	3.2924	3.3019	3.2918
pos_3466	Ile Glu Leu	-	metab_2667	-	-	-	-	-	pos	-	-	-	-	-	-	374.229	M+H	C17H31N3O6	4.5553	0.0158127	43.8	0	0.323305	-	-	5.1155	5.0994	5.0488	5.0426	5.0042	4.907	5.2496	5.2995	5.2516	5.2883	5.2662	5.2684	4.6108	4.5677	4.5303	4.4888	4.5449	4.5727	5.1083	5.058	5.0421	5.0293	5.1116	5.0245
pos_3472	5-Methoxyindoleacetate	5-甲氧基吲哚乙酸盐	metab_2673	map00380	Tryptophan metabolism	色氨酸代谢	C05660	HMDB0004096;PW_C002060	pos	-	-	Metabolism	Amino acid metabolism	Organoheterocyclic compounds	Indoles and derivatives	247.108	M+ACN+H	C11H11NO3	4.5089	0.0151574	0	42.4	0.176964	3471-31-6	Indolyl carboxylic acids and derivatives	4.3901	4.3983	4.3919	4.3645	4.3725	4.4313	4.4322	4.4614	4.3754	4.3861	4.3332	4.456	4.5746	4.544	4.467	4.5651	4.5486	4.579	4.3509	4.4273	4.4524	4.4757	4.5043	4.4257
pos_3480	Tripdiolide	雷公藤乙素	metab_2681	-	-	-	C09202	HMDB0259259	pos	-	-	-	-	Organoheterocyclic compounds	Oxepanes	415.114	M+K	C20H24O7	4.4014	0.00763846	0	63.9	-4.50666	38647-10-8	Not Available	3.5446	3.7567	3.182	3.1755	3.1831	3.1892	5.096	5.1021	5.0771	5.0593	5.092	5.0657	5.3111	5.2826	5.2871	5.273	5.247	5.3008	5.0463	5.0563	5.0641	5.0266	4.9725	5.0055
pos_3481	RESAZURIN	雷萨苏林	metab_2682	-	-	-	C11178	HMDB0257158	pos	-	-	-	-	Organoheterocyclic compounds	Benzoxazines	230.045	M+H	C12H7NO4	4.3861	0.0194825	0	50.8	0.627854	550-82-3	Phenoxazines	3.0131	2.9995	3.0073	3.0008	3.0083	3.5604	3.0517	3.0131	3.0132	3.0192	3.0131	3.7783	3.8972	3.9851	3.9589	4.0261	4.3149	4.3287	3.4852	3.5713	4.0048	3.7051	4.1725	3.9251
pos_3483	Sphingosine	鞘氨醇	metab_2684	map00600;map01100;map04071;map04210;map04217	Sphingolipid metabolism;Metabolic pathways;Sphingolipid signaling pathway;Apoptosis;Necroptosis	鞘脂代谢;代谢途径;鞘脂信号通路;凋亡;坏死性下垂	C00319	HMDB0000252;LMSP01010001;PW_C000172	pos	-	-	Metabolism;Metabolism;Environmental Information Processing;Cellular Processes;Cellular Processes	Lipid metabolism;Global and overview maps;Signal transduction;Cell growth and death;Cell growth and death	Organic nitrogen compounds	Organonitrogen compounds	344.254	M+2Na-H	C18H37NO2	4.3782	0.0319877	0	35.8	2.64375	123-78-4	Amines	4.3415	4.3284	4.2285	4.2153	3.9185	4.2098	4.5575	4.6738	4.6023	4.6419	4.6863	4.778	4.2501	4.2906	4.2518	4.1862	4.3542	4.1637	4.5275	4.539	4.5307	4.5889	4.5051	4.5313
pos_3485	Sakuranetin	樱果苷	metab_2686	map00941;map01110	Flavonoid biosynthesis;Biosynthesis of secondary metabolites	类黄酮生物合成;次级代谢产物的生物合成	C09833	LMPK12140571;HMDB0030090	pos	-	-	Metabolism;Metabolism	Biosynthesis of other secondary metabolites;Global and overview maps	Phenylpropanoids and polyketides	Flavonoids	287.091	M+H	C16H14O5	4.3552	0.0149147	0	88.5	0.0490652	2957-21-3	O-methylated flavonoids	4.5148	4.5731	4.5595	4.4185	4.4118	4.4185	5.7435	5.776	5.7529	5.733	5.7551	5.7816	5.7143	5.6498	5.6624	5.6698	5.6783	5.6772	6.0665	6.0762	6.0494	6.072	6.0749	6.0323
pos_3486	4-ethylsulfonyl-N-methyl-1,4-diazepane-1-carboxamide	-	metab_2687	-	-	-	-	-	pos	-	-	-	-	-	-	250.121	M+H	C9H19N3O3S	4.3321	0.0361048	79.7	0	-3.6244	-	-	4.0138	4.1665	4.1459	4.031	4.1113	4.3187	4.1977	4.2709	4.1229	3.9699	4.2065	4.2784	4.5595	4.5415	4.5969	4.6025	4.6839	4.558	4.7542	4.7111	4.702	4.7476	4.7423	4.6847
pos_3488	Afzelechin	阿夫泽莱钦	metab_2689	map00941;map01110	Flavonoid biosynthesis;Biosynthesis of secondary metabolites	类黄酮生物合成;次级代谢产物的生物合成	C09320	HMDB0030823;LMPK12020035	pos	-	-	Metabolism;Metabolism	Biosynthesis of other secondary metabolites;Global and overview maps	Phenylpropanoids and polyketides	Flavonoids	275.091	M+H	C15H14O5	4.3167	0.116986	0	48.5	0.136843	2545-00-8	Flavans	3.3897	3.3761	3.3839	3.3774	3.385	3.3911	3.3956	3.3897	3.3899	3.3958	3.3897	3.4073	3.5057	3.4091	3.4047	3.4141	3.4117	3.4171	4.6463	4.6893	4.6269	4.6591	4.6946	4.6741
pos_3491	7,4'-Dihydroxyflavone	7,4'-二羟基黄酮	metab_2693	map00943;map00941	Isoflavonoid biosynthesis;Flavonoid biosynthesis	异黄酮生物合成;类黄酮生物合成	C12123	HMDB0247290;LMPK12110035	pos	-	-	Metabolism;Metabolism	Biosynthesis of other secondary metabolites;Biosynthesis of other secondary metabolites	Phenylpropanoids and polyketides	Flavonoids	287.091	M+CH3OH+H	C15H10O4	4.263	0.0505308	0	72.4	0.0275315	2196-14-7	Flavones	3.4181	3.4045	3.4123	3.4058	3.4133	3.4194	4.513	4.5909	4.4922	4.4679	4.573	4.5303	3.7524	3.8795	3.6672	3.8026	3.888	3.4454	4.8513	4.8589	4.8388	4.7558	4.7849	4.7511
pos_3498	O-VERATRALDEHYDE	-	metab_2700	-	-	-	-	-	pos	-	-	-	-	-	-	167.07	M+H	C9H10O3	4.1783	0.0121259	37.9	0	0.437977	-	-	4.0455	4.0845	4.1202	4.0134	4.0403	3.8454	4.1884	4.1913	4.2281	4.2398	4.1673	4.1318	4.4386	4.3931	4.3665	4.4266	4.3495	4.3421	4.2783	4.3247	4.2172	4.2802	4.136	4.214
pos_3499	Asp f I	-	metab_2701	-	-	-	-	HMDB0260310	pos	-	-	-	-	Organic acids and derivatives	Carboxylic acids and derivatives	520.218	M+NH4	C27H26N4O6	4.1628	0.00435644	0	30.7	-1.92433	-	Amino acids, peptides, and analogues	3.6967	3.6481	3.6559	3.6494	3.657	3.6689	5.3252	5.3187	5.3029	5.1748	5.2753	5.3347	5.2013	5.1109	5.0847	5.1479	5.0945	5.142	5.3981	5.4524	5.3417	5.368	5.3923	5.3068
pos_3503	Chrysophanol	大黄酚	metab_2707	-	-	-	C10315	HMDB0030670;LMPK13040006	pos	-	-	-	-	Benzenoids	Anthracenes	287.091	M+CH3OH+H	C15H10O4	4.1015	0.00773193	0	62.9	-0.183413	481-74-3	Anthraquinones	3.6644	3.362	3.2928	3.2863	3.2939	3.3	5.123	5.1115	5.0777	5.0469	5.0845	5.1242	4.9788	4.8866	4.8856	4.9078	4.9464	4.888	5.2239	5.2421	5.1478	5.1445	5.1766	5.1434
pos_351	Thr Leu	-	metab_2714	-	-	-	-	-	pos	-	-	-	-	-	-	233.15	M+H-H2O, M+H	C10H20N2O4	2.3419	0.0146322	71.7	0	0.0733898	-	-	4.7882	4.7598	4.7748	4.6812	4.6637	4.6629	5.0815	5.0843	5.0711	5.1	5.1098	5.1028	4.7396	4.6919	4.7293	4.7096	4.7196	4.7072	5.0379	5.0448	4.9741	4.9425	5.0202	4.9885
pos_3511	Indolelactic Acid	吲哚乙酸	metab_2716	-	-	-	C02043	HMDB0000671	pos	-	-	-	-	Organoheterocyclic compounds	Indoles and derivatives	206.081	M+H	C11H11NO3	4.0627	0.123042	53.5	0	0.672616	7417-65-4	Indolyl carboxylic acids and derivatives	3.0192	3.0055	3.0134	3.0069	3.0144	3.0205	4.5539	4.5686	4.613	4.5731	4.5362	4.5553	4.6793	4.6099	4.6594	4.6495	4.6511	4.6385	3.041	3.4464	3.0717	3.5172	3.5051	3.0363
pos_3512	P-METHOXYPHENYLETHYLAMINE	-	metab_2717	-	-	-	-	-	pos	-	-	-	-	-	-	152.107	M+H	C9H13NO	4.055	0.00219218	35.8	0	0.180683	-	-	4.2075	4.1207	4.1572	3.9097	4.2162	4.1906	4.2289	4.3469	4.1882	4.2459	4.4135	4.4364	4.0139	3.9904	4.2512	4.1137	4.2502	4.1359	4.2066	4.1647	4.1636	4.0589	4.174	4.0766
pos_3513	10-Hydroxydecanoic acid	10-羟基癸酸	metab_2718	-	-	-	C02774	HMDB0244272	pos	-	-	-	-	Organic acids and derivatives	Hydroxy acids and derivatives	230.175	M+ACN+H	C10H20O3	4.0472	0.0166142	0	53.3	0.162922	1679-53-4	Medium-chain hydroxy acids and derivatives	4.9421	4.9459	4.9135	4.8536	4.9609	4.8547	5.0856	5.1022	5.056	5.0714	5.0902	5.096	4.9436	4.9105	4.8985	4.9049	4.945	4.9203	4.9519	4.9818	4.9378	4.9004	4.9335	4.9778
pos_3514	Sulfamonomethoxine	磺胺间甲氧嘧啶	metab_2719	-	-	-	C12540	HMDB0258579	pos	-	-	-	-	Benzenoids	Benzene and substituted derivatives	298.095	M+NH4	C11H12N4O3S	4.0395	0.0113113	0	41.5	-5.12922	1220-83-3	Benzenesulfonamides	3.8275	4.142	3.9775	3.4354	3.443	3.4491	4.2115	4.3002	4.3412	4.3027	4.6914	4.7459	4.5285	4.5332	4.5942	4.5456	4.5028	4.4813	4.7139	4.7206	4.724	4.6256	4.8564	4.7215
pos_3517	Allylisopropylacetamide	烯丙基异丙基乙酰胺	metab_2722	-	-	-	-	HMDB0248168	pos	-	-	-	-	Lipids and lipid-like molecules	Fatty Acyls	124.112	M+H-H2O	C8H15NO	4.0395	0.0126892	0	42.4	1.23709	-	Fatty amides	4.923	4.9366	4.929	4.8984	4.9251	4.9083	5.0915	5.0851	5.0827	5.0919	5.0907	5.1333	4.9812	4.9404	4.9509	4.9702	4.9939	4.9903	4.9942	5.0158	4.9529	4.9754	4.9953	4.9628
pos_3518	Erythritol	赤藓糖醇	metab_2723	map02010	ABC transporters	ABC转运蛋白	C00503	HMDB0002994;MJDBOTE0000841	pos	-	-	Environmental Information Processing	Membrane transport	Organic oxygen compounds	Organooxygen compounds	87.0446	M+H-2H2O	C4H10O4	4.0395	0.023702	36.5	0	4.52204	149-32-6	Carbohydrates and carbohydrate conjugates	4.2596	4.2479	4.21	4.1826	4.2553	4.225	4.3677	4.3001	4.3101	4.3647	4.3425	4.3705	4.1815	4.1643	4.1824	4.1635	4.1887	4.1945	4.318	4.3001	4.2929	4.3046	4.3298	4.3439
pos_352	L-Isoleucine	L-异亮氨酸	metab_2725	map01100;map04978;map01110;map00280;map00290;map00460;map00960;map02010;map01230;map00966;map01210;map05131;map04974;map00970;map05230;map01064;map01060	Metabolic pathways;Mineral absorption;Biosynthesis of secondary metabolites;Valine, leucine and isoleucine degradation;Valine, leucine and isoleucine biosynthesis;Cyanoamino acid metabolism;Tropane, piperidine and pyridine alkaloid biosynthesis;ABC transporters;Biosynthesis of amino acids;Glucosinolate biosynthesis;2-Oxocarboxylic acid metabolism;Shigellosis;Protein digestion and absorption;Amino…	代谢途径;矿物吸收;次级代谢产物的生物合成;缬氨酸、亮氨酸和异亮氨酸降解;缬氨酸、亮氨酸和异亮氨酸生物合成;氰基氨基酸代谢;托烷、哌啶和吡啶生物碱的生物合成;ABC转运蛋白;氨基酸的生物合成;硫代葡萄糖苷生物合成;2-氧羰基酸代谢;志贺氏菌病;蛋白质消化吸收;氨酰tRNA生物合成;癌症的中枢碳代谢;鸟氨酸、赖氨酸和烟酸生物碱的生物合成;植物次生代谢产物的生物合成	C00407	HMDB0000557;PW_C000112;HMDB0000172;MJDBOTE0001077	pos	Peptides	Amino acids	Metabolism;Organismal Systems;Metabolism;Metabolism;Metabolism;Metabolism;Metabolism;Environmental Information Processing;Metabolism;Metabolism;Metabolism;Human Diseases;Organismal Systems;Genetic Information Processing;Human Diseases;Metabolism;Metabolism	Global and overview maps;Digestive system;Global and overview maps;Amino acid metabolism;Amino acid metabolism;Metabolism of other amino acids;Biosynthesis of other secondary metabolites;Membrane transport;Global and overview maps;Biosynthesis of other secondary metabolites;Global and overview maps;Infectious disease: bacterial;Digestive system;Translation;Cancer: overview;Chemical structure tran…	Organic acids and derivatives	Carboxylic acids and derivatives	173.129	M+H-2H2O, M+ACN+H	C6H13NO2	2.3579	0.0315894	31.4	0	0.679516	73-32-5;1509-34-8	Amino acids, peptides, and analogues	4.3307	4.4188	4.3317	4.2679	4.3566	4.3998	4.6096	4.5131	4.5286	4.4771	4.6249	4.6657	3.8561	3.7974	3.8933	3.9825	3.9346	3.9721	4.4428	4.4358	4.5252	4.4779	4.6075	4.5502
pos_3525	Phe Ile	-	metab_2730	-	-	-	-	-	pos	-	-	-	-	-	-	279.17	M+H	C15H22N2O3	4.0008	0.0161097	51.2	0	-1.49862	-	-	4.8293	4.806	4.7721	4.6327	4.6939	4.6847	5.1528	5.2084	5.2272	5.1866	5.2103	5.2737	4.9224	4.9574	4.9072	4.9744	5.0305	4.9838	5.1429	5.1848	5.1227	5.0806	5.1005	5.0853
pos_3529	5-DFCR (Deoxy-5-fluorocytidine)	-	metab_2734	-	-	-	-	HMDB0257883	pos	-	-	-	-	Nucleosides, nucleotides, and analogues	5''-deoxyribonucleosides	210.067	M+H-2H2O	C9H12FN3O4	3.9778	0.0298322	0	41	-1.69084	-	Not Available	3.9032	3.8145	3.8891	3.8297	3.4638	3.4023	3.4845	3.1081	3.6607	3.1141	3.3915	3.3615	3.9758	4.029	3.9674	4.026	3.8358	3.9748	5.1377	5.143	5.0835	5.0771	5.155	5.0987
pos_3531	Fluvoxamino acid	-	metab_2737	-	-	-	-	HMDB0060950	pos	-	-	-	-	Benzenoids	Benzene and substituted derivatives	301.117	M+H-H2O	C14H17F3N2O3	3.97	0.25287	0	68	5.19046	88699-91-6	Trifluoromethylbenzenes	3.4254	4.0362	3.8033	3.957	3.9971	4.0719	3.6437	3.7663	3.614	3.7685	3.8969	3.443	4.5292	4.638	4.5687	4.4965	4.5785	4.4745	5.5204	5.5653	5.4762	5.5017	5.522	5.4618
pos_3532	2,4,6-Trihydroxybenzophenone	2,4,6-三羟基二苯甲酮	metab_2738	-	-	-	C06356	-	pos	-	-	-	-	-	-	231.065	M+H	C13H10O4	3.97	0.0300303	87	0	0.0867516	3555-86-0	-	3.1234	3.1097	3.1175	3.162	3.1186	3.1247	3.1293	3.2491	3.3992	3.135	3.8032	3.9398	4.6375	4.5168	4.7068	4.6678	4.6965	4.6754	4.259	4.1831	4.3523	4.2242	4.3247	4.2318
pos_3533	Imidacloprid-Urea	-	metab_2739	-	-	-	-	-	pos	-	-	-	-	-	-	212.059	M+H	C9H10ClN3O	3.97	0.0212474	46.2	0	1.01111	-	-	3.6869	3.8032	3.5111	3.79	3.5252	3.535	3.0718	3.0659	3.066	3.1414	3.0658	3.0834	4.0148	3.9755	4.0024	3.9484	3.9763	3.9854	5.1526	5.164	5.1242	5.1148	5.1712	5.1135
pos_3535	6-(2-Hydroxyethoxy)-6-oxohexanoic acid	6-（2-羟基乙氧基）-6-氧代己酸	metab_2741	-	-	-	-	HMDB0061681	pos	-	-	-	-	Lipids and lipid-like molecules	Fatty Acyls	173.081	M+H-H2O	C8H14O5	3.97	0.095736	0	38.9	1.11339	-	Fatty acids and conjugates	4.3405	4.3099	4.4978	3.883	4.2516	4.2477	4.334	4.2604	4.2541	4.2867	4.2749	4.3007	4.3431	4.1459	4.2071	4.2916	4.2945	4.3436	4.4235	4.4586	4.3886	4.359	4.4588	4.4769
pos_3540	5-(Diethylphosphono)-5-methyl-1-pyrroline N-Oxide	5-（二乙基膦基）-5-甲基-1-吡咯烷氮氧化物	metab_2747	-	-	-	-	HMDB0251018	pos	-	-	-	-	Organic acids and derivatives	Organic phosphonic acids and derivatives	236.105	M+H	C9H18NO4P	3.8779	0.0193065	0	47.5	3.61274	-	Phosphonic acid diesters	4.0177	4.0038	4.1508	3.9391	3.8882	4.1559	4.0298	3.6968	3.7937	3.6535	4.0919	4.1823	4.5899	4.4335	4.6348	4.5376	4.6791	4.5834	4.5374	4.5942	4.6218	4.5368	4.6439	4.5253
pos_3543	Aspartyl-Tryptophan	天冬氨酸色氨酸	metab_2750	-	-	-	-	HMDB0028764	pos	-	-	-	-	Organic acids and derivatives	Carboxylic acids and derivatives	284.105	M+H-2H2O	C15H17N3O5	3.8702	0.0380143	0	59.4	5.63443	-	Amino acids, peptides, and analogues	4.3629	4.3837	4.4522	4.3417	4.1653	3.7454	4.9401	4.9275	4.9584	4.8902	4.8524	4.8537	3.6819	3.7035	3.4648	3.6135	3.2737	3.4621	4.7263	4.646	4.6015	4.584	4.5954	4.6113
pos_3545	1-ACETYLPIPERIDINE	-	metab_2752	-	-	-	-	-	pos	-	-	-	-	-	-	128.107	M+H	C7H13NO	3.8702	0.064904	36.4	0	1.23374	-	-	4.6984	4.7145	4.6974	4.6896	4.6576	4.6483	4.1789	4.0468	4.0886	4.1001	4.116	4.1119	4.1809	4.1077	4.0959	4.1506	4.1328	4.1162	4.1179	4.155	4.0475	4.0897	4.1354	4.1464
pos_3550	Aspirin	阿司匹林	metab_2758	map04976	Bile secretion	胆汁分泌	C01405	HMDB0001879;PW_C001251;MJDBOTE0001516	pos	-	-	Organismal Systems	Digestive system	Benzenoids	Benzene and substituted derivatives	181.05	M+H	C9H8O4	3.8392	0.0158678	64.1	0	0.331038	50-78-2	Benzoic acids and derivatives	2.9711	2.9574	2.9652	2.9815	2.9663	2.9724	4.578	4.6185	4.6024	4.5467	4.6367	4.6585	4.3093	4.3393	4.2439	4.2979	4.3508	4.3368	4.8663	4.9078	4.7997	4.8552	4.8672	4.8175
pos_3552	Daidzein	大豆苷元	metab_2760	map00943;map01100;map01110;map01061	Isoflavonoid biosynthesis;Metabolic pathways;Biosynthesis of secondary metabolites;Biosynthesis of phenylpropanoids	异黄酮生物合成;代谢途径;次级代谢产物的生物合成;苯丙烷类化合物的生物合成	C10208	HMDB0003312;LMPK12050038;MJDBOTE0000779	pos	-	-	Metabolism;Metabolism;Metabolism;Metabolism	Biosynthesis of other secondary metabolites;Global and overview maps;Global and overview maps;Chemical structure transformation maps	Phenylpropanoids and polyketides	Isoflavonoids	287.091	M+CH3OH+H	C15H10O4	3.8314	0.00888562	0	70.3	-0.0348284	486-66-8	Isoflav-2-enes	4.1662	3.8287	4.0549	4.0027	3.9593	4.0456	5.5508	5.5529	5.5399	5.5396	5.5818	5.5591	5.2977	5.2191	5.1866	5.2429	5.2955	5.2193	5.8002	5.8384	5.758	5.7708	5.8139	5.7657
pos_3553	2-Ketohexanoic acid	2-酮己酸	metab_2761	-	-	-	C00902	HMDB0001864	pos	Organic acids	Carboxylic acids	-	-	Organic acids and derivatives	Keto acids and derivatives	302.16	2M+ACN+H	C6H10O3	3.8239	0.0147698	0	48.3	-0.763443	2492-75-3	Medium-chain keto acids and derivatives	4.5676	4.5017	4.4834	4.5099	4.5428	4.4611	4.6162	4.5721	4.5735	4.659	4.675	4.6539	4.7031	4.6127	4.5823	4.6572	4.642	4.6495	4.7092	4.6162	4.604	4.6769	4.6541	4.6404
pos_3557	Xi-1-Ethoxy-1-hexyloxyethane	-	metab_2765	-	-	-	-	HMDB0037639	pos	-	-	-	-	Organic oxygen compounds	Organooxygen compounds	197.151	M+Na	C10H22O2	3.7854	0.00782086	0	49.2	-1.05071	-	Ethers	5.595	5.5365	5.5413	5.5271	5.5347	5.5251	5.6764	5.6417	5.6371	5.6768	5.6918	5.6896	5.7324	5.7091	5.6795	5.7345	5.7132	5.7105	5.6992	5.6756	5.635	5.6534	5.7017	5.6779
pos_3558	Indole-3-Carbinol	-	metab_2766	-	-	-	-	HMDB0005785	pos	-	-	-	-	Organoheterocyclic compounds	Indoles and derivatives	130.065	M+H-H2O	C9H9NO	3.7777	0.0132482	34	0	0.829341	700-06-1	Indoles	4.1111	4.0739	4.0412	3.9935	4.037	4.0355	4.113	4.0177	4.0064	4.1186	4.0365	4.1164	4.493	4.3732	4.3887	4.434	4.4608	4.461	3.9739	3.9304	3.9326	3.8044	3.9227	3.9168
pos_3559	4-(pyrazine-2-carbonyl)-1,3-dihydroquinoxalin-2-one	-	metab_2767	-	-	-	-	-	pos	-	-	-	-	-	-	255.09	M+H	C13H10N4O2	3.7622	0.00372721	47	0	7.42394	-	-	4.7482	4.6804	4.7151	4.6398	4.7701	4.9487	4.8204	4.7393	4.7429	4.7447	4.8899	4.9809	5.6932	5.6682	5.65	5.7159	5.7301	5.7442	5.6309	5.6401	5.6303	5.6029	5.7243	5.656
pos_3560	(2S,5R)-2,6-Diamino-5-[(2R,3R,4S,5R,6R)-3,4,5-trihydroxy-6-(hydroxymethyl)oxan-2-yl]oxyhexanoic acid	-	metab_2769	-	-	-	-	HMDB0246151	pos	-	-	-	-	Benzenoids	Phenol ethers	289.139	M+H-2H2O	C12H24N2O8	3.7546	0.02239	0	64.6	-0.275833	-	Anisoles	4.6785	4.5537	4.662	4.571	4.5762	4.5333	4.449	4.4448	4.4363	4.4913	4.4308	4.5015	4.5691	4.5442	4.4946	4.6184	4.633	4.6034	4.7824	4.8102	4.7556	4.716	4.825	4.6959
pos_3562	Cichorioside J	菊苣苷J	metab_2770	-	-	-	-	HMDB0302056	pos	-	-	-	-	Organic oxygen compounds	Organooxygen compounds	494.202	M+ACN+H	C22H28O10	3.7315	0.0513515	0	42.9	0.688471	-	Carbohydrates and carbohydrate conjugates	3.6575	3.6439	3.6517	3.6452	3.6528	3.6589	5.059	5.1651	5.112	5.0404	5.1393	5.0702	5.1082	5.0364	5.0082	5.1078	5.1112	5.0684	5.3542	5.3876	5.284	5.3044	5.3806	5.292
pos_3566	Nalidixic Acid	萘啶酸	metab_2774	-	-	-	C05079	HMDB0014917	pos	Antibiotics	Quinolones	-	-	Organoheterocyclic compounds	Diazanaphthalenes	271.048	M+K	C12H12N2O3	3.7007	0.00235686	0	41.5	0.403452	389-08-2	Naphthyridines	5.0363	5.0029	4.9985	5.063	5.2944	5.7185	4.8304	4.7843	4.8228	4.9275	5.2397	5.3292	5.4718	5.4423	5.4653	5.5293	5.663	5.693	5.3638	5.3949	5.5922	5.4657	5.7822	5.6291
pos_3569	Isosakuranetin	异樱红素	metab_2777	map00941;map01110	Flavonoid biosynthesis;Biosynthesis of secondary metabolites	类黄酮生物合成;次级代谢产物的生物合成	C05334	LMPK12140355;HMDB0253690;MJDBOTE0001315	pos	-	-	Metabolism;Metabolism	Biosynthesis of other secondary metabolites;Global and overview maps	Phenylpropanoids and polyketides	Flavonoids	287.091	M+H	C16H14O5	3.6852	0.00479317	0	60.2	-0.204083	480-43-3	O-methylated flavonoids	3.7914	3.6164	3.9087	3.2793	3.6646	3.7727	5.2596	5.2564	5.2141	5.2124	5.2647	5.255	5.0267	4.9608	4.9621	5.0133	4.9299	4.9854	5.5048	5.5012	5.4321	5.443	5.4646	5.4548
pos_3571	Pirprofen	吡咯芬	metab_2779	-	-	-	-	HMDB0256614	pos	-	-	-	-	Organoheterocyclic compounds	Pyrrolines	284.105	M+CH3OH+H	C13H14ClNO2	3.6776	0.0580148	0	37.2	0.260009	-	Phenylpyrrolines	3.2256	3.2119	3.2198	3.2133	3.3286	3.2269	4.4205	4.3744	4.3589	4.3425	4.3831	4.4222	3.2507	3.245	3.2406	3.25	3.2476	3.2529	4.6429	4.6349	4.5883	4.5467	4.6098	4.5826
pos_3572	Nicotyrine	烟碱	metab_2780	-	-	-	C10161	HMDB0255591	pos	-	-	-	-	Organoheterocyclic compounds	Pyridines and derivatives	159.092	M+H	C10H10N2	3.6549	0.0144119	0	51.9	0.358169	487-19-4	Not Available	4.0992	3.9979	3.9303	3.9268	3.9918	3.9791	4.2949	4.2917	4.3072	4.2966	4.4214	4.3563	3.8119	3.7516	3.6768	3.7214	3.7642	3.7442	4.4278	4.4203	4.488	4.4303	4.4591	4.4371
pos_3573	Kainic acid	-	metab_2781	-	-	-	C12819	HMDB0253757	pos	-	-	-	-	Organic acids and derivatives	Carboxylic acids and derivatives	178.086	M+H-2H2O	C10H15NO4	3.6473	0.0129786	0	51.5	0.338935	487-79-6	Amino acids, peptides, and analogues	4.4093	4.4103	4.3864	4.3762	4.4558	4.3335	4.6634	4.6715	4.6597	4.6396	4.7145	4.7083	4.2718	4.1398	4.1906	4.2433	4.1724	4.2182	4.8198	4.7963	4.7791	4.7812	4.8212	4.7693
pos_3574	3-Methylindole	3-甲基吲哚	metab_2782	map00380	Tryptophan metabolism	色氨酸代谢	C08313	HMDB0000466	pos	-	-	Metabolism	Amino acid metabolism	Organoheterocyclic compounds	Indoles and derivatives	132.081	M+H	C9H9N	3.6473	0.00974498	76.7	0	0.948822	83-34-1	Indoles	4.0555	3.9718	3.9925	4.0014	3.8829	3.9986	4.2366	4.2965	4.2867	4.2811	4.3847	4.3658	3.8941	3.7582	3.7139	3.7484	3.7466	3.8323	4.4903	4.4551	4.4049	4.4356	4.4772	4.4026
pos_3576	Fumitremorgin B	富米特霉素B	metab_2784	map01100;map01110;map00404	Metabolic pathways;Biosynthesis of secondary metabolites;Staurosporine biosynthesis	代谢途径;次级代谢产物的生物合成;Staurosporine生物合成	C20630	HMDB0030203	pos	-	-	Metabolism;Metabolism;Metabolism	Global and overview maps;Global and overview maps;Biosynthesis of other secondary metabolites	Organoheterocyclic compounds	Indoles and derivatives	524.213	M+2Na-H	C27H33N3O5	3.6163	0.0133014	0	41.2	-0.477638	12626-17-4	Carbazoles	3.6956	3.7136	3.6852	3.8767	3.6863	3.6924	5.5483	5.5367	5.5498	5.4936	5.5614	5.6047	5.4799	5.4291	5.4417	5.4641	5.4615	5.4301	5.807	5.7717	5.7443	5.758	5.7803	5.7657
pos_3577	Nicardipine	尼卡地平	metab_2785	-	-	-	C07264	HMDB0014760	pos	-	-	-	-	Organoheterocyclic compounds	Pyridines and derivatives	524.177	M+2Na-H	C26H29N3O6	3.601	0.0390726	0	50.5	1.21833	55985-32-5	Hydropyridines	4.1603	4.1467	4.1545	4.148	4.1556	4.1617	4.8319	4.6889	4.7253	4.7167	4.8134	4.7013	4.4685	4.4699	4.303	4.4623	4.3275	4.1877	5.0238	4.9922	4.8819	4.9874	4.916	4.9414
pos_3579	Naratriptan	纳拉曲普坦	metab_2786	-	-	-	C07792	HMDB0015087	pos	-	-	-	-	Organoheterocyclic compounds	Indoles and derivatives	300.155	M+H-2H2O	C17H25N3O2S	3.5933	0.00966361	0	45.6	7.5846	121679-13-8	Indoles	5.2449	5.2429	5.2438	5.205	5.2769	5.2493	5.1377	5.1385	5.138	5.1544	5.2215	5.2183	4.9575	4.9404	4.9037	4.915	4.9649	4.9156	5.3584	5.3728	5.3282	5.3457	5.3592	5.3636
pos_3590	Carboxy-ptio	-	metab_2799	-	-	-	-	HMDB0249652	pos	-	-	-	-	Benzenoids	Benzene and substituted derivatives	595.214	2M+K	C14H18N2O4	3.5475	0.0143275	0	31.4	-5.32484	-	Benzoic acids and derivatives	4.8194	4.8058	4.8136	4.8071	4.8146	4.8208	4.9326	4.9662	5.0028	4.908	4.8194	5.0483	5.2461	5.2781	5.2616	5.3146	5.2548	5.2287	5.33	5.3749	5.3178	5.3478	5.33	5.2724
pos_3591	Prim-O-glucosylcimifugin	升麻素苷	metab_2800	-	-	-	-	HMDB0256772	pos	-	-	-	-	Organoheterocyclic compounds	Benzopyrans	510.197	M+ACN+H	C22H28O11	3.5321	0.022899	0	37.4	0.93133	-	1-benzopyrans	3.6812	3.6675	3.6754	3.6689	3.6764	3.6825	5.2139	5.1913	5.1804	5.1734	5.1434	5.1678	5.0929	4.9875	4.9895	5.0398	5.0193	5.0152	5.4769	5.4856	5.391	5.441	5.4738	5.3966
pos_3593	Hypoglycin B	低血糖素B	metab_2802	-	-	-	C08280	HMDB0029428	pos	-	-	-	-	Organic acids and derivatives	Carboxylic acids and derivatives	334.14	M+ACN+Na	C12H18N2O5	3.5092	0.0248522	0	51.7	8.91266	502-37-4	Amino acids, peptides, and analogues	4.6749	4.7039	4.7775	4.6768	4.638	4.628	4.7818	4.7489	4.7693	4.6874	4.7897	4.808	4.065	4.1834	4.1253	4.2382	4.2638	4.1532	4.5081	4.4837	4.5021	4.3287	4.3644	4.3392
pos_3597	DL-p-Chlorophenylalanine methyl ester hydrochloride	-	metab_2806	-	-	-	-	-	pos	-	-	-	-	-	-	214.063	M+H	C10H12ClNO2	3.4632	0.0249259	92.6	0	0.260106	-	-	5.1744	5.1584	5.1422	5.1495	5.1594	5.1909	5.054	5.0318	5.0602	5.1243	5.1967	5.1781	5.4379	5.4032	5.3908	5.4451	5.4325	5.451	5.1116	5.0936	5.133	5.109	5.1935	5.141
pos_3599	4-O,6-O-Benzylidene-alpha-D-glucopyranose	4-O，6-O-苄叉-α-D-吡喃葡萄糖	metab_2808	-	-	-	-	HMDB0245694	pos	-	-	-	-	Organoheterocyclic compounds	Pyranodioxins	233.081	M+H-2H2O	C13H16O6	3.4478	0.0216466	0	63.6	0.0678733	-	Not Available	4.1124	4.0031	4.1215	4.048	3.9948	3.9686	4.7618	4.691	4.7432	4.7571	4.7108	4.8115	4.9144	4.9037	4.8641	4.9317	4.9251	4.9336	4.7117	4.6886	4.683	4.6493	4.695	4.667
pos_36	ACRL Toxin II	-	metab_2809	-	-	-	-	HMDB0030496	pos	-	-	-	-	Lipids and lipid-like molecules	Fatty Acyls	309.17	M+H, M+Na, M+H-H2O, M+H-2H2O	C17H24O5	5.6266	0.0141898	0	39.5	-0.0771769	101951-84-2	Fatty alcohols	4.1153	3.9632	4.0865	3.7521	4.1571	3.8813	5.5197	5.5058	5.4941	5.5104	5.4515	5.5395	5.9336	5.9233	5.8933	5.9273	5.9171	5.9049	5.8034	5.7976	5.7611	5.7819	5.808	5.7528
pos_3600	5,7-Dihydroxyflavone	5,7-二羟基黄酮	metab_2811	map00941	Flavonoid biosynthesis	类黄酮生物合成	C10028	HMDB0036619;LMPK12110189	pos	-	-	Metabolism	Biosynthesis of other secondary metabolites	Phenylpropanoids and polyketides	Flavonoids	287.091	M+CH3OH+H	C15H10O4	3.4403	0.00761521	0	68.6	-0.140436	480-40-0	Flavones	3.7155	3.432	3.7114	3.7706	3.7997	3.7092	5.0816	5.0436	5.0419	5.0834	5.1362	5.0537	5.009	4.9523	4.9416	4.9924	4.9879	5.0203	5.5604	5.59	5.5078	5.541	5.5217	5.4814
pos_3601	Imipenem	亚胺培南	metab_2812	-	-	-	C06665	HMDB0015536	pos	Antibiotics	beta-Lactams	-	-	Organoheterocyclic compounds	Lactams	282.089	M+H-H2O	C12H17N3O4S	3.4403	0.00850801	0	68.1	-4.94062	64221-86-9;74431-23-5	Beta lactams	5.303	5.3046	5.2796	5.3282	5.2342	5.2051	6.0658	6.0711	6.0602	6.0285	6.019	6.042	3.2411	3.2354	3.231	3.2404	3.5033	3.2433	5.8802	5.8562	5.785	5.8097	5.7929	5.8034
pos_3602	Ethchlorvynol	乙氯炔醇	metab_2813	-	-	-	C07833	HMDB0014335	pos	-	-	-	-	Organic oxygen compounds	Organooxygen compounds	208.051	M+ACN+Na	C7H9ClO	3.4403	0.0245301	0	34.8	8.47155	113-18-8	Carbonyl compounds	2.9204	2.9068	2.9146	2.9081	2.9157	2.9218	3.0755	2.9205	2.9206	2.9265	2.9204	2.938	3.0749	2.9398	2.9354	2.9448	2.9424	3.0734	4.6191	4.6011	4.5258	4.4627	4.534	4.4997
pos_3604	L-phenylalanyl-L-proline	-	metab_2815	-	-	-	-	HMDB0011177	pos	-	-	-	-	Organic acids and derivatives	Carboxylic acids and derivatives	263.139	M+H	C14H18N2O3	3.4244	0.019662	90.9	0	0.294205	7669-65-0	Amino acids, peptides, and analogues	4.5341	4.4903	4.5103	4.4678	4.3812	4.3967	5.2193	5.2149	5.1637	5.2008	5.209	5.2181	4.8382	4.7792	4.7728	4.849	4.8591	4.8229	5.1566	5.139	5.057	5.0543	5.112	5.0633
pos_3605	Theogallin	西奥加林	metab_2816	-	-	-	C10834	HMDB0039287	pos	-	-	-	-	Organic oxygen compounds	Organooxygen compounds	309.058	M+H-2H2O	C14H16O10	3.4092	0.00961331	0	43.7	-6.75223	17365-11-6;53584-43-3	Alcohols and polyols	4.8788	4.9586	4.9553	4.8988	4.9088	4.785	4.7115	4.693	4.6509	4.638	4.6776	4.725	4.5304	4.3859	4.4712	4.5541	4.4821	4.5337	4.8196	4.8453	4.8022	4.8307	4.8292	4.7901
pos_3613	Netilmicin	奈替米星	metab_2824	-	-	-	C07657	PW_C009396;HMDB0015090	pos	-	-	-	-	Organic oxygen compounds	Organooxygen compounds	476.307	M+H	C21H41N5O7	3.3627	0.0464755	0	80.7	-2.19072	56391-56-1	Carbohydrates and carbohydrate conjugates	5.3297	5.2911	5.3684	5.3306	5.2637	5.2795	5.3397	5.3022	5.2736	5.3477	5.2994	5.3185	4.9258	4.931	4.9974	4.981	4.9493	4.9499	4.9493	4.9848	4.9556	4.8673	4.9563	4.8977
pos_3615	Aesculin	七叶皂苷	metab_2826	-	-	-	C09264	HMDB0030820	pos	-	-	-	-	Phenylpropanoids and polyketides	Coumarins and derivatives	305.066	M+H-2H2O	C15H16O9	3.3472	0.029521	0	78.4	-0.0152987	531-75-9	Coumarin glycosides	4.0289	3.8976	3.9582	4.0333	3.611	3.9378	4.7795	4.7766	4.7333	4.6926	4.7339	4.726	5.059	4.9773	5.0518	5.0903	5.078	5.0093	4.8664	4.8253	4.7795	4.7528	4.817	4.7356
pos_3617	1,3-Diphenylguanidine	-	metab_2828	-	-	-	-	-	pos	-	-	-	-	-	-	212.118	M+H	C13H13N3	3.3319	0.00858929	54.7	0	0.420202	-	-	4.2358	4.2185	4.2301	4.2417	4.2544	4.246	3.9661	3.7968	3.9493	3.8736	3.9328	3.934	4.5715	4.5455	4.5366	4.5905	4.5483	4.5155	4.7648	4.7853	4.7852	4.742	4.787	4.7851
pos_3619	Kahweol	卡沃尔	metab_2830	map01110;map00902	Biosynthesis of secondary metabolites;Monoterpenoid biosynthesis	次级代谢产物的生物合成;单萜生物合成	C09893	HMDB0035602	pos	-	-	Metabolism;Metabolism	Global and overview maps;Metabolism of terpenoids and polyketides	Lipids and lipid-like molecules	Prenol lipids	378.201	M+ACN+Na	C20H26O3	3.3165	0.0259547	0	43.2	-9.43237	6894-43-5	Monoterpenoids	4.5853	4.5281	4.4573	4.4282	4.4356	4.5198	4.8271	4.7917	4.7435	4.7749	4.6058	4.8303	4.8207	4.7645	4.7508	4.8378	4.8102	4.8102	4.8397	4.8134	4.786	4.8802	4.8487	4.7746
pos_3620	NH-DVal(NMe)-Val-OMe	-	metab_2832	-	-	-	-	-	pos	-	-	-	-	-	-	245.186	M+H	C12H24N2O3	3.2933	0.0175997	47.1	0	0.244881	-	-	4.9662	4.9029	4.8626	4.8642	4.8456	4.858	5.2634	5.2422	5.2459	5.2634	5.29	5.2587	5.0082	4.9152	4.915	4.9822	4.9413	4.9801	5.1672	5.1923	5.1285	5.1774	5.1806	5.1122
pos_3621	Ritodrine	利托君	metab_2833	-	-	-	C07239	HMDB0245716;HMDB0015005	pos	-	-	-	-	Benzenoids	Benzene and substituted derivatives	252.139	M+H-2H2O	C17H21NO3	3.2855	0.00549757	0	46.9	3.00587	26652-09-5	Phenethylamines	5.3347	5.2658	5.2528	5.2427	5.1984	5.1801	5.3507	5.3299	5.3603	5.2867	5.343	5.3665	5.3751	5.316	5.2927	5.3566	5.3172	5.359	5.3728	5.3861	5.335	5.3444	5.3915	5.304
pos_3623	Aspartyl-Methionine	天冬氨酸甲硫氨酸	metab_2835	-	-	-	-	HMDB0028759	pos	-	-	-	-	Organic acids and derivatives	Carboxylic acids and derivatives	328.095	M+ACN+Na	C9H16N2O5S	3.2698	0.0748084	0	30.8	3.34538	-	Amino acids, peptides, and analogues	4.1808	4.214	4.0809	3.917	3.8872	3.9161	4.7243	4.6727	4.7409	4.6287	4.7039	4.6937	3.7579	3.3186	3.6361	3.3236	3.3212	3.7243	4.4119	4.6026	4.4196	4.4163	4.4723	4.4468
pos_3624	Tryptophol	色氨酸	metab_2836	map00380	Tryptophan metabolism	色氨酸代谢	C00955	HMDB0003447;MJDBOTE0000453	pos	-	-	Metabolism	Amino acid metabolism	Organoheterocyclic compounds	Indoles and derivatives	144.081	M+H-H2O	C10H11NO	3.2698	0.0152292	52.7	0	0.468136	526-55-6	Indoles	3.8268	3.4762	3.6493	3.5066	3.6098	3.3875	4.5067	4.4227	4.4474	4.4766	4.473	4.4808	3.4867	3.5693	3.4753	3.6792	3.2244	3.6492	4.0724	4.1663	4.0846	4.1105	4.103	4.0773
pos_3625	2-Furanmethanol	2-呋喃甲醇	metab_2837	map01120;map00365	Microbial metabolism in diverse environments;Furfural degradation	不同环境中的微生物代谢;糠醛降解	C20441	HMDB0013742	pos	-	-	Metabolism;Metabolism	Global and overview maps;Xenobiotics biodegradation and metabolism	Organoheterocyclic compounds	Heteroaromatic compounds	197.081	2M+H	C5H6O2	3.2622	0.005104	0	33	0.512203	98-00-0	Not Available	4.6135	4.643	4.6054	4.5813	4.5898	4.4377	4.3572	4.2603	4.3985	4.3103	4.3021	4.3433	4.4229	4.3297	4.3563	4.3871	4.4082	4.4293	4.4435	4.4545	4.3572	4.4122	4.4122	4.394
pos_3627	2,5,7-trihydroxy-4'-methoxyisoflavanone	2,5,7-三羟基-4'-甲氧基异黄酮	metab_2839	-	-	-	-	HMDB0304042	pos	-	-	-	-	Phenylpropanoids and polyketides	Isoflavonoids	284.068	M+H-H2O	C16H13O6-	3.2463	0.00830333	0	32.4	1.67832	-	O-methylated isoflavonoids	4.7527	4.5399	4.6856	4.5778	4.5115	4.553	5.0991	5.0725	5.0634	5.0457	5.087	5.1043	4.8435	4.7067	4.7829	4.8615	4.766	4.7558	5.0612	5.0367	4.9698	4.9639	5.0145	4.965
pos_3634	3-Isolongifolol	3-异长叶洛尔	metab_2847	-	-	-	-	-	pos	-	-	-	-	-	-	245.186	M+Na	C15H26O	3.177	0.0480505	46.2	0	-6.98847	-	-	4.313	4.3357	4.4012	4.2306	4.3519	4.2001	4.5405	4.5011	4.5503	4.6339	4.5771	4.5616	4.4992	4.4953	4.3224	4.532	4.482	4.4643	4.5091	4.584	4.5408	4.5503	4.5928	4.5338
pos_3646	2-Propylglutaric acid	2-丙基戊二酸	metab_2860	map00982	Drug metabolism - cytochrome P450	药物代谢-细胞色素P450	C16658	PW_C040548;HMDB0060684	pos	-	-	Metabolism	Xenobiotics biodegradation and metabolism	Lipids and lipid-like molecules	Fatty Acyls	139.075	M+H-2H2O	C8H14O4	3.1	0.017059	0	33.1	0.306181	32806-62-5	Fatty acids and conjugates	4.5236	4.4784	4.4559	4.4037	4.4267	4.4718	4.5667	4.5665	4.5586	4.5577	4.5492	4.6133	4.5889	4.4829	4.5651	4.5461	4.5386	4.5716	4.5227	4.5698	4.5235	4.5043	4.5668	4.4841
pos_3647	4'-Thiothymidine	4'-硫代胸苷	metab_2861	-	-	-	-	HMDB0246637	pos	-	-	-	-	Nucleosides, nucleotides, and analogues	Nucleoside and nucleotide analogues	300.1	M+ACN+H	C10H14N2O4S	3.0924	0.00171074	0	65.5	-6.16553	-	Thionucleosides	3.9474	3.2498	3.8917	3.3364	3.2586	3.2647	5.3233	5.3029	5.2948	5.1976	5.1303	5.1402	3.2885	3.2828	3.2784	3.2878	3.2854	3.2907	4.9568	5.0258	4.8246	4.9429	4.857	4.8828
pos_3649	Cinnamic acid	肉桂酸	metab_2863	-	-	-	C10438	HMDB0000930;HMDB0000567	pos	-	-	-	-	Phenylpropanoids and polyketides	Cinnamic acids and derivatives	166.086	M+NH4	C9H8O2	3.0924	0.0177947	0	33.6	0.879026	140-10-3;102-94-3;621-82-9	Cinnamic acids	4.5742	4.5463	4.5421	4.5024	4.4846	4.4741	4.5346	4.5578	4.5731	4.5846	4.5774	4.6128	4.3122	4.3306	4.3784	4.3974	4.3959	4.3196	4.4314	4.4551	4.417	4.432	4.4161	4.3809
pos_3650	Scopoletin	东莨菪碱	metab_2865	map01110;map00940;map01061	Biosynthesis of secondary metabolites;Phenylpropanoid biosynthesis;Biosynthesis of phenylpropanoids	次级代谢产物的生物合成;苯丙烷生物合成;苯丙烷类化合物的生物合成	C01752	HMDB0034344;MJDBOTE0001128	pos	-	-	Metabolism;Metabolism;Metabolism	Global and overview maps;Biosynthesis of other secondary metabolites;Chemical structure transformation maps	Phenylpropanoids and polyketides	Coumarins and derivatives	234.076	M+ACN+H	C10H8O4	3.0847	0.00726082	0	73.1	0.400022	92-61-5	Hydroxycoumarins	3.9923	3.7965	3.9581	4.0026	3.7385	3.8512	4.0615	3.9577	4.0422	3.9126	4.0395	4.1662	4.8634	4.8155	4.7778	4.8695	4.8459	4.8207	4.4778	4.4378	4.4438	4.4188	4.4221	4.4504
pos_3659	Trehalose 6-Phosphate	6-磷酸海藻糖	metab_2874	map01100;map04723;map02060;map00500;map01110	Metabolic pathways;Retrograde endocannabinoid signaling;Phosphotransferase system (PTS);Starch and sucrose metabolism;Biosynthesis of secondary metabolites	代谢途径;逆行内源性大麻素信号;磷酸转移酶系统（PTS）;淀粉和蔗糖代谢;次级代谢产物的生物合成	C00689	HMDB0001124	pos	-	-	Metabolism;Organismal Systems;Environmental Information Processing;Metabolism;Metabolism	Global and overview maps;Nervous system;Membrane transport;Carbohydrate metabolism;Global and overview maps	Organic oxygen compounds	Organooxygen compounds	423.09	M+H	C12H23O14P	3.0079	0.045023	47.2	0	0.140626	4484-88-2	Carbohydrates and carbohydrate conjugates	4.3996	4.3859	4.3937	4.3872	4.3948	4.4009	4.7973	4.7012	4.729	4.6414	4.739	4.7041	4.8901	4.7736	4.7868	4.8503	4.8209	4.8804	5.0771	5.0848	5.0383	5.0535	5.101	5.0721
pos_3661	3-Oxohexanoic acid	3-氧代己酸	metab_2877	-	-	-	C02122	HMDB0010717;PW_C006725	pos	-	-	-	-	Organic acids and derivatives	Keto acids and derivatives	172.097	M+ACN+H	C6H10O3	3.0079	0.00365018	0	35.9	0.488698	4380-91-0	Medium-chain keto acids and derivatives	4.671	4.5858	4.5753	4.6526	4.5697	4.6131	4.6268	4.5591	4.5527	4.5347	4.559	4.6117	5.1544	5.0887	5.1001	5.1502	5.1714	5.1988	4.8753	4.8859	4.8711	4.886	4.9126	4.8315
pos_3663	Kynurenic Acid	犬尿酸	metab_2879	map01100;map00380	Metabolic pathways;Tryptophan metabolism	代谢途径;色氨酸代谢	C01717	HMDB0000715;PW_C000566;MJDBOTE0000367	pos	-	-	Metabolism;Metabolism	Global and overview maps;Amino acid metabolism	Organoheterocyclic compounds	Quinolines and derivatives	190.05	M+H	C10H7NO3	2.9924	0.0195953	91.4	0	0.249355	492-27-3	Quinoline carboxylic acids	4.7088	4.6325	4.671	4.6051	4.619	4.6011	4.7265	4.7185	4.6405	4.6908	4.6912	4.7176	4.8491	4.7777	4.7707	4.8598	4.7611	4.8169	4.6905	4.7047	4.6865	4.6857	4.7238	4.6796
pos_3664	Pro-Pro-Phe	亲菲	metab_2880	-	-	-	-	HMDB0304811	pos	-	-	-	-	Organic acids and derivatives	Carboxylic acids and derivatives	360.19	M+H	C19H25N3O4	2.9847	0.0050547	0	57.7	-3.75593	-	Amino acids, peptides, and analogues	5.2941	5.2178	5.2591	5.1784	5.1705	5.1763	5.2706	5.2499	5.243	5.2043	5.2237	5.3333	5.3053	5.2359	5.2241	5.2848	5.26	5.3279	5.3148	5.3111	5.2939	5.2866	5.3293	5.2813
pos_3665	2-Hydroxyadipic acid	2-羟基己二酸	metab_2881	-	-	-	C02360	LMFA01170049;HMDB0000321	pos	-	-	-	-	Lipids and lipid-like molecules	Fatty Acyls	363.069	2M+K	C6H10O5	2.9771	0.0145389	0	40.9	-0.495308	18294-85-4	Fatty acids and conjugates	4.7132	4.7239	4.6922	4.5663	4.618	4.4078	5.2821	5.2585	5.2751	5.2512	5.2818	5.331	5.3745	5.2925	5.2539	5.3707	5.3217	5.3222	4.8453	4.8211	4.7698	4.763	4.8415	4.8434
pos_3673	Benznidazole	苯硝唑	metab_2890	-	-	-	-	HMDB0248997	pos	-	-	-	-	Organic 1,3-dipolar compounds	Allyl-type 1,3-dipolar organic compounds	225.079	M+H-2H2O	C12H12N4O3	2.9387	0.0582663	0	57.7	7.53608	-	Organic nitro compounds	4.2289	4.2433	4.1896	4.1149	4.1376	4.0477	4.8209	4.7753	4.6367	4.7511	4.7231	4.7662	4.4111	4.2836	4.294	4.3846	4.2675	4.1233	5.0661	5.0066	4.9638	4.947	4.9317	4.9085
pos_3679	4-Methylcoumarin	4-甲基香豆素	metab_2896	-	-	-	-	HMDB0246508	pos	-	-	-	-	Phenylpropanoids and polyketides	Coumarins and derivatives	161.06	M+H	C10H8O2	2.8998	0.149553	67.2	0	0.243084	-	Not Available	3.3381	3.2482	3.3648	2.8306	3.1744	2.9495	3.9896	3.8025	3.8519	3.9104	3.648	3.9222	4.1878	4.139	4.0889	4.0828	4.1336	4.2011	3.8963	3.8939	3.8807	3.895	4.0071	3.8342
pos_3680	Syringin	丁香苷	metab_2898	map00940	Phenylpropanoid biosynthesis	苯丙烷生物合成	C01533	;MJDBOTE0001150	pos	-	-	Metabolism	Biosynthesis of other secondary metabolites	-	-	395.131	M+Na	C17H24O9	2.8921	0.0338229	54	0	0.334806	118-34-3	-	4.1291	3.4483	3.3291	3.6904	3.3302	3.3363	4.8608	4.8364	4.8658	4.8322	4.8754	4.8843	5.1876	5.1154	5.1336	5.2191	5.2115	5.2121	5.0003	4.9657	4.9034	5.0429	4.986	4.9561
pos_3682	Mefenamic Acid	甲芬那酸	metab_2900	-	-	-	C02168	HMDB0030699;HMDB0014922;PW_C009250	pos	-	-	-	-	Phenylpropanoids and polyketides	Isoflavonoids	283.145	M+ACN+H	C15H15NO2	2.8846	0.0249301	53.6	0	3.45602	61-68-7;4044-00-2	Isoflav-2-enes	3.2516	3.5236	3.2458	3.619	4.3273	5.1415	3.2576	3.2517	3.2518	3.2577	3.2516	3.5855	4.2448	4.2197	4.3237	4.4403	4.719	4.8217	3.7561	3.7482	4.5041	4.1497	4.8304	4.4928
pos_3683	P-coumaroyltriacetic acid lactone	-	metab_2901	-	-	-	C12087	HMDB0304447	pos	-	-	-	-	Phenylpropanoids and polyketides	Cinnamic acids and derivatives	272.068	M+H	C15H11O5-	2.8846	0.00642475	0	60.2	1.77379	-	Hydroxycinnamic acids and derivatives	5.5909	5.5038	5.516	5.4773	5.482	5.5235	5.7378	5.7263	5.7219	5.7044	5.7137	5.7633	5.8072	5.7956	5.7774	5.8291	5.7856	5.7907	5.7926	5.7694	5.7471	5.7697	5.7774	5.7109
pos_3684	L-Tyrosine	L-酪氨酸	metab_2902	map01110;map01240;map00998;map00350;map00730;map00965;map00966;map05012;map00940;map04728;map05034;map01063;map05031;map01060;map01100;map01210;map00130;map01230;map00680;map00360;map00261;map00400;map00401;map00460;map05030;map04974;map00950;map00970;map01055;map05230;map01059;map04916;map04917	Biosynthesis of secondary metabolites;Biosynthesis of cofactors;Biosynthesis of various secondary metabolites - part 2;Tyrosine metabolism;Thiamine metabolism;Betalain biosynthesis;Glucosinolate biosynthesis;Parkinson disease;Phenylpropanoid biosynthesis;Dopaminergic synapse;Alcoholism;Biosynthesis of alkaloids derived from shikimate pathway;Amphetamine addiction;Biosynthesis of plant secondary m…	次级代谢产物的生物合成;-;多种次生代谢产物的生物合成Ⅱ;酪氨酸代谢;硫胺素代谢;倍他林生物合成;硫代葡萄糖苷生物合成;帕金森病;苯丙烷生物合成;多巴胺能突触;酗酒;莽草酸途径生物碱的生物合成;安非他明成瘾;植物次生代谢产物的生物合成;代谢途径;2-氧羰基酸代谢;泛醌和其他萜类醌生物合成;氨基酸的生物合成;甲烷代谢;苯丙氨酸代谢;单巴坦生物合成;苯丙氨酸、酪氨酸和色氨酸生物合成;新生霉素生物合成;氰基氨基酸代谢;可卡因成瘾;蛋白质消化吸收;异喹啉生物碱生物合成;氨酰tRNA生物合成;万古霉素类抗生素的生物合成;癌症的中枢碳代谢;烯二炔类抗生素的生物合成;黑素生成;催乳素信号通路	C00082	HMDB0000158;PW_C000103;MJDBOTE0000356	pos	Peptides	Amino acids	Metabolism;Metabolism;Metabolism;Metabolism;Metabolism;Metabolism;Metabolism;Human Diseases;Metabolism;Organismal Systems;Human Diseases;Metabolism;Human Diseases;Metabolism;Metabolism;Metabolism;Metabolism;Metabolism;Metabolism;Metabolism;Metabolism;Metabolism;Metabolism;Metabolism;Human Diseases;Organismal Systems;Metabolism;Genetic Information Processing;Metabolism;Human Diseases;Metabolism;Or…	Global and overview maps;Global and overview maps;Biosynthesis of other secondary metabolites;Amino acid metabolism;Metabolism of cofactors and vitamins;Biosynthesis of other secondary metabolites;Biosynthesis of other secondary metabolites;Neurodegenerative disease;Biosynthesis of other secondary metabolites;Nervous system;Substance dependence;Chemical structure transformation maps;Substance dep…	Organic acids and derivatives	Carboxylic acids and derivatives	146.06	M+H-2H2O	C9H11NO3	2.8769	0.0160666	0	47.5	-0.00739907	60-18-4	Amino acids, peptides, and analogues	5.0915	5.0527	5.0673	5.0348	5.0293	5.0471	5.1157	5.0926	5.1113	5.1218	5.1207	5.1663	5.1215	5.1214	5.0968	5.1255	5.1208	5.1301	5.075	5.0716	5.0803	5.081	5.0762	5.0433
pos_3686	2-Isopropylmalic acid	2-异丙基苹果酸	metab_2904	map01100;map01110;map00290;map01210;map01230;map00620	Metabolic pathways;Biosynthesis of secondary metabolites;Valine, leucine and isoleucine biosynthesis;2-Oxocarboxylic acid metabolism;Biosynthesis of amino acids;Pyruvate metabolism	代谢途径;次级代谢产物的生物合成;缬氨酸、亮氨酸和异亮氨酸生物合成;2-氧羰基酸代谢;氨基酸的生物合成;丙酮酸代谢	C02504	HMDB0000402	pos	-	-	Metabolism;Metabolism;Metabolism;Metabolism;Metabolism;Metabolism	Global and overview maps;Global and overview maps;Amino acid metabolism;Global and overview maps;Global and overview maps;Carbohydrate metabolism	Lipids and lipid-like molecules	Fatty Acyls	218.102	M+ACN+H	C7H12O5	2.8616	0.0115995	0	47	-0.21704	49601-06-1	Fatty acids and conjugates	4.7854	4.6634	4.7598	4.5928	4.6435	4.6355	4.7672	4.8089	4.7442	4.732	4.7287	4.7754	4.9102	4.9104	4.9192	4.9536	4.9419	4.9296	4.8046	4.7757	4.7676	4.7548	4.8116	4.7452
pos_3689	L-Serine	L-丝氨酸	metab_2907	map00997;map01502;map01240;map00270;map01200;map01110;map04071;map00630;map00920;map02010;map01060;map01100;map00564;map01120;map01230;map00680;map00260;map00261;map04978;map00460;map04974;map00600;map00970;map05230	Biosynthesis of various secondary metabolites - part 3;Vancomycin resistance;Biosynthesis of cofactors;Cysteine and methionine metabolism;Carbon metabolism;Biosynthesis of secondary metabolites;Sphingolipid signaling pathway;Glyoxylate and dicarboxylate metabolism;Sulfur metabolism;ABC transporters;Biosynthesis of plant secondary metabolites;Metabolic pathways;Glycerophospholipid metabolism;Micro…	多种次生代谢产物的生物合成Ⅲ;万古霉素耐药性;-;半胱氨酸和蛋氨酸代谢;碳代谢;次级代谢产物的生物合成;鞘脂信号通路;乙醛酸和二羧酸代谢;硫代谢;ABC转运蛋白;植物次生代谢产物的生物合成;代谢途径;甘油磷脂代谢;不同环境中的微生物代谢;氨基酸的生物合成;甲烷代谢;甘氨酸、丝氨酸和苏氨酸代谢;单巴坦生物合成;矿物吸收;氰基氨基酸代谢;蛋白质消化吸收;鞘脂代谢;氨酰tRNA生物合成;癌症的中枢碳代谢	C00065	PW_C000120;HMDB0000187;MJDBOTE0001776	pos	Peptides	Amino acids	Metabolism;Human Diseases;Metabolism;Metabolism;Metabolism;Metabolism;Environmental Information Processing;Metabolism;Metabolism;Environmental Information Processing;Metabolism;Metabolism;Metabolism;Metabolism;Metabolism;Metabolism;Metabolism;Metabolism;Organismal Systems;Metabolism;Organismal Systems;Metabolism;Genetic Information Processing;Human Diseases	Biosynthesis of other secondary metabolites;Drug resistance: antimicrobial;Global and overview maps;Amino acid metabolism;Global and overview maps;Global and overview maps;Signal transduction;Carbohydrate metabolism;Energy metabolism;Membrane transport;Chemical structure transformation maps;Global and overview maps;Lipid metabolism;Global and overview maps;Global and overview maps;Energy metaboli…	Organic acids and derivatives	Carboxylic acids and derivatives	88.0399	M+H-H2O	C3H7NO3	2.8616	0.00543484	36.5	0	5.56355	56-45-1	Amino acids, peptides, and analogues	4.3843	4.3435	4.3378	4.2713	4.3475	4.3079	4.4887	4.47	4.4981	4.5002	4.5359	4.554	4.0217	3.9369	4.0055	4.0614	4.0326	4.0313	4.6071	4.6385	4.5946	4.6099	4.6629	4.5966
pos_3694	Aminocaproic acid	氨基己酸	metab_2913	map01100;map00930;map01120	Metabolic pathways;Caprolactam degradation;Microbial metabolism in diverse environments	代谢途径;己内酰胺降解;不同环境中的微生物代谢	C02378	HMDB0001901;PW_C001268	pos	-	-	Metabolism;Metabolism;Metabolism	Global and overview maps;Xenobiotics biodegradation and metabolism;Global and overview maps	Lipids and lipid-like molecules	Fatty Acyls	114.092	M+H-H2O	C6H13NO2	2.8228	0.00958412	0	32.8	2.32313	60-32-2	Fatty acids and conjugates	5.5779	5.5554	5.5552	5.4975	5.4949	5.518	5.491	5.4535	5.4596	5.4607	5.4824	5.5028	5.545	5.5212	5.5243	5.5531	5.5291	5.5564	5.4646	5.4466	5.4358	5.4311	5.4676	5.4151
pos_3696	Galactosylglycerol	半乳糖基甘油	metab_2915	map00561;map00052	Glycerolipid metabolism;Galactose metabolism	甘油酯代谢;半乳糖代谢	C05401	HMDB0304157;PW_C002928;HMDB0006790	pos	-	-	Metabolism;Metabolism	Lipid metabolism;Carbohydrate metabolism	Lipids and lipid-like molecules	Glycerolipids	296.135	M+ACN+H	C9H18O8	2.7997	0.0134868	0	57.3	5.34178	-	Glycosylglycerols	4.7341	4.6438	4.7027	4.4728	4.6043	4.6863	4.847	4.8515	4.826	4.827	4.8561	4.9038	4.398	4.3053	4.3147	4.4724	4.3079	4.3384	4.7057	4.7571	4.7268	4.6941	4.7008	4.6656
pos_3697	Pirmagrel	吡咯格列	metab_2916	-	-	-	-	HMDB0256606	pos	-	-	-	-	Organoheterocyclic compounds	Imidazopyridines	265.155	M+CH3OH+H	C13H16N2O2	2.7997	0.027134	0	30.7	-0.557481	-	Not Available	4.1721	4.0618	3.9165	3.8938	4.004	3.8794	4.4651	4.494	4.2771	4.4385	4.4593	4.4752	4.2605	4.1691	4.0904	4.2821	4.1878	4.2437	4.5007	4.3654	4.3875	4.3673	4.4284	4.3485
pos_3698	4-Amino-1-butanol	4-氨基-1-丁醇	metab_2917	-	-	-	-	HMDB0246336	pos	-	-	-	-	Organic nitrogen compounds	Organonitrogen compounds	72.0815	M+H-H2O	C4H11NO	2.7997	0.0170104	0	36.8	8.03294	-	Amines	4.7439	4.7112	4.7038	4.6701	4.6776	4.6551	4.2539	4.2768	4.2477	4.2298	4.2244	4.2863	4.2741	4.2676	4.2343	4.2761	4.215	4.3004	4.233	4.248	4.2322	4.1999	4.2141	4.1904
pos_3699	Kyotorphin	京都啡肽	metab_2918	-	-	-	C02993	HMDB0005768;HMDB0029099	pos	-	-	-	-	Organic acids and derivatives	Carboxylic acids and derivatives	379.207	M+ACN+H	C15H23N5O4	2.7918	0.0497659	0	46.3	-4.53389	70904-56-2	Amino acids, peptides, and analogues	5.1606	5.0441	5.1481	5.0009	5.0511	4.932	5.2786	5.3068	5.2196	5.1954	5.2729	5.3007	5.1798	5.1062	5.1808	5.2137	5.1529	5.1752	5.3304	5.2839	5.1905	5.247	5.2823	5.1777
pos_370	Acetyl-DL-Valine	-	metab_2920	-	-	-	-	-	pos	-	-	-	-	-	-	160.097	M+H, M+Na	C7H13NO3	2.7997	0.00506369	77.2	0	0.294343	-	-	5.8674	5.8303	5.8229	5.7786	5.781	5.7579	4.745	4.7483	4.7699	4.7297	4.7386	4.7616	4.9605	4.9581	4.9499	4.994	4.9328	4.9684	4.9019	4.8631	4.9186	4.9217	4.9371	4.8141
pos_3701	Genipin	京尼平	metab_2922	-	-	-	C09780	HMDB0035830;MJDBOTE0001654	pos	-	-	-	-	Lipids and lipid-like molecules	Prenol lipids	244.118	M+NH4	C11H14O5	2.7844	0.0123077	0	69.6	0.197758	6902-77-8	Monoterpenoids	5.4926	5.4363	5.4435	5.383	5.4111	5.3648	5.4313	5.4243	5.4265	5.433	5.4206	5.4873	5.2484	5.1571	5.1885	5.2194	5.1911	5.2043	5.2156	5.2246	5.1852	5.2158	5.2068	5.1605
pos_3702	Tenuazonic acid	叔丁烯二酸	metab_2923	-	-	-	C08511	HMDB0036074	pos	-	-	-	-	Organoheterocyclic compounds	Pyrrolines	198.113	M+H	C10H15NO3	2.7844	0.0139071	0	60.5	0.389102	27778-66-1;610-88-8	Not Available	5.0282	4.972	5.0057	4.9359	4.9346	4.8931	5.0005	4.9858	4.9937	4.9994	4.9747	5.028	4.8335	4.7696	4.7886	4.8222	4.783	4.7755	4.8224	4.8114	4.7931	4.8217	4.8151	4.7555
pos_3703	Liriodenine	麦冬碱	metab_2924	-	-	-	C09567	HMDB0301844	pos	-	-	-	-	Alkaloids and derivatives	Aporphines	258.053	M+H-H2O	C17H9NO3	2.7767	0.0113554	0	42.8	-7.61705	475-75-2	Not Available	4.3603	4.1623	4.3834	4.1389	4.2794	4.2831	4.7953	4.846	4.8178	4.7839	4.7549	4.8561	4.5958	4.6033	4.6266	4.6741	4.5215	4.6959	4.8322	4.7998	4.8178	4.752	4.7683	4.7259
pos_3705	Nitrotryptophan	硝基色氨酸	metab_2926	-	-	-	-	HMDB0255666	pos	-	-	-	-	Organic acids and derivatives	Carboxylic acids and derivatives	214.063	M+H-2H2O	C11H11N3O4	2.769	0.00948044	0	62.9	7.54455	-	Amino acids, peptides, and analogues	4.6766	4.6384	4.6403	4.5726	4.5975	4.5166	4.9404	4.9414	4.9407	4.9819	4.9742	4.9836	4.8385	4.8066	4.8603	4.8688	4.8557	4.8744	5.266	5.237	5.2103	5.2367	5.2369	5.1824
pos_3710	Val Ile	-	metab_2932	-	-	-	-	-	pos	-	-	-	-	-	-	231.17	M+H	C11H22N2O3	2.7459	0.0160069	61.8	0	0.139799	-	-	5.0959	4.9876	4.975	4.9558	4.9009	4.9469	5.3365	5.3415	5.3279	5.3487	5.3454	5.3742	5.0496	4.9994	5.0416	5.0777	4.9935	5.0513	5.2697	5.2689	5.2686	5.2248	5.2762	5.2063
pos_3714	N6-Methyl-2'-deoxyadenosine	N6-甲基-2'-脱氧腺苷	metab_2936	-	-	-	C03795	HMDB0255300	pos	-	-	-	-	Nucleosides, nucleotides, and analogues	Purine nucleosides	266.124	M+H	C11H15N5O3	2.7235	0.0155068	0	43.8	-1.34098	2002-35-9	Purine 2''-deoxyribonucleosides	4.8429	4.8252	4.8411	4.7999	4.8032	4.9511	4.3639	4.2177	3.9314	4.3331	4.2826	3.8752	4.1466	3.8521	3.8912	4.2108	3.9613	3.8247	3.9878	4.2094	4.1414	4.0232	4.0631	3.9496
pos_3725	Chlorobenzene	氯苯	metab_2948	map01220;map00361;map01120	Degradation of aromatic compounds;Chlorocyclohexane and chlorobenzene degradation;Microbial metabolism in diverse environments	芳香族化合物的降解;氯环己烷和氯苯的降解;不同环境中的微生物代谢	C06990	HMDB0041855	pos	-	-	Metabolism;Metabolism;Metabolism	Global and overview maps;Xenobiotics biodegradation and metabolism;Global and overview maps	Benzenoids	Benzene and substituted derivatives	154.042	M+ACN+H	C6H5Cl	2.6634	0.00762676	0	56	-0.20798	108-90-7	Halobenzenes	7.9817	7.9802	7.9449	7.9033	7.904	7.9186	7.9256	7.9736	7.9408	7.9385	7.9943	7.9515	7.8624	7.8584	7.8286	7.8908	7.9	7.8979	7.9415	7.946	7.942	7.9241	7.9607	7.948
pos_3734	Dimethyl-3-hydroxypyrid-4-one	二甲基-3-羟基吡啶-4-酮	metab_2957	-	-	-	-	HMDB0251390	pos	-	-	-	-	Organoheterocyclic compounds	Pyridines and derivatives	104.05	M+H-2H2O	C7H9NO2	2.659	0.0672312	0	30.2	2.78081	-	Hydropyridines	4.6276	4.5711	4.7189	4.5828	4.4889	4.7868	4.7127	4.7218	4.5966	4.687	4.7659	4.7634	4.6198	4.6331	4.5247	4.5543	4.5928	4.4741	4.6426	4.6547	4.6393	4.397	4.686	4.6998
pos_3737	2-Hydroxyphenethylamine	2-羟基苯乙胺	metab_2959	-	-	-	C02735	HMDB0001065	pos	-	-	-	-	Organic nitrogen compounds	Organonitrogen compounds	120.081	M+H-H2O	C8H11NO	2.6359	0.0133355	0	64.6	1.97098	7568-93-6	Amines	3.3563	3.138	3.1414	2.6733	3.0951	2.806	3.8157	3.7281	3.6746	3.6124	3.6046	3.6686	3.6136	3.4233	3.4348	3.6199	3.3481	3.6124	3.5896	3.5083	3.6343	3.4449	3.4923	3.5445
pos_3740	2-Amino-4-ethoxy-3-hydroxybutanoic acid	2-氨基-4-乙氧基-3-羟基丁酸	metab_2963	-	-	-	-	HMDB0032862	pos	-	-	-	-	Organic acids and derivatives	Carboxylic acids and derivatives	146.081	M+H-H2O	C6H13NO4	2.6206	0.0138219	0	42.7	0.022105	98644-37-2	Amino acids, peptides, and analogues	4.9364	4.9077	4.8931	4.9002	4.8933	4.9504	4.8555	4.8505	4.8335	4.8218	4.8176	4.8764	4.8983	4.8847	4.9081	4.9166	4.9217	4.9209	4.9432	4.9432	4.9348	4.9337	4.9327	4.9125
pos_3742	Thr Phe	-	metab_2965	-	-	-	-	-	pos	-	-	-	-	-	-	267.134	M+H	C13H18N2O4	2.6129	0.0305888	52.3	0	0.154917	-	-	4.3378	4.1435	4.1785	3.9818	4.1961	4.1031	4.6838	4.5812	4.6618	4.6325	4.6297	4.7044	4.3344	4.3535	4.3537	4.3118	4.3498	4.2894	4.5745	4.6317	4.5389	4.55	4.5634	4.5161
pos_3743	Serotonin	血清素	metab_2966	map01100;map05207;map01110;map07211;map04750;map04540;map04976;map04024;map04080;map04361;map04726;map04742;map01063;map00380;map04721	Metabolic pathways;Chemical carcinogenesis - receptor activation;Biosynthesis of secondary metabolites;Serotonin receptor agonists/antagonists;Inflammatory mediator regulation of TRP channels;Gap junction;Bile secretion;cAMP signaling pathway;Neuroactive ligand-receptor interaction;Axon regeneration;Serotonergic synapse;Taste transduction;Biosynthesis of alkaloids derived from shikimate pathway;T…	代谢途径;-;次级代谢产物的生物合成;5-羟色胺受体激动剂/拮抗剂;TRP通道的炎症介质调节;缝隙连接;胆汁分泌;cAMP信号通路;神经活性配体受体相互作用;轴突再生;5-羟色胺能突触;味觉传导;莽草酸途径生物碱的生物合成;色氨酸代谢;突触囊泡周期	C00780	PW_C000178;HMDB0000259;MJDBSJD0000073	pos	Peptides;Hormones and transmitters	Amines;Neurotransmitters	Metabolism;Human Diseases;Metabolism;Drug Development;Organismal Systems;Cellular Processes;Organismal Systems;Environmental Information Processing;Environmental Information Processing;Organismal Systems;Organismal Systems;Organismal Systems;Metabolism;Metabolism;Organismal Systems	Global and overview maps;Cancer: overview;Global and overview maps;Target-based classification: G protein-coupled receptors;Sensory system;Cellular community - eukaryotes;Digestive system;Signal transduction;Signaling molecules and interaction;Development and regeneration;Nervous system;Sensory system;Chemical structure transformation maps;Amino acid metabolism;Nervous system	Organoheterocyclic compounds	Indoles and derivatives	159.092	M+H-H2O	C10H12N2O	2.6129	0.0169043	0	47.7	0.0710598	50-67-9	Tryptamines and derivatives	4.5304	4.4402	4.4356	4.4104	4.4847	4.4018	4.676	4.6576	4.6537	4.6559	4.6083	4.7301	4.5559	4.5455	4.5545	4.62	4.606	4.5693	4.5463	4.5395	4.5174	4.5194	4.5322	4.5213
pos_3745	1-Naphthylamine	1-萘胺	metab_2968	map00980	Metabolism of xenobiotics by cytochrome P450	细胞色素P450对外源性物质的代谢	C14790	HMDB0243964	pos	-	-	Metabolism	Xenobiotics biodegradation and metabolism	Benzenoids	Naphthalenes	144.081	M+H	C10H9N	2.6129	0.0260736	52.9	0	0.16766	134-32-7	Not Available	4.5775	4.5617	4.5407	4.4458	4.5647	4.4717	4.7646	4.7779	4.7832	4.75	4.7584	4.8241	4.591	4.5496	4.5422	4.605	4.5705	4.5675	4.5239	4.5173	4.4725	4.5148	4.515	4.5397
pos_3747	L-Tert-Leucine	-	metab_2970	-	-	-	-	-	pos	-	-	-	-	-	-	114.092	M+H-H2O	C6H13NO2	2.6051	0.00809961	46.8	0	2.34607	-	-	5.4918	5.4787	5.4587	5.4009	5.4334	5.4318	5.5127	5.5093	5.5386	5.526	5.5249	5.527	5.6773	5.636	5.6471	5.6746	5.6633	5.6668	5.7095	5.7051	5.6793	5.6804	5.6681	5.6396
pos_3755	L-Threo-3-Phenylserine	L-苏氨酸-3-苯基丝氨酸	metab_2979	-	-	-	C03290	HMDB0002184	pos	-	-	-	-	Organic acids and derivatives	Carboxylic acids and derivatives	223.108	M+ACN+H	C9H11NO3	2.5586	0.0216825	0	60	0.142508	6254-48-4	Amino acids, peptides, and analogues	3.947	3.8857	3.9862	3.7951	3.9831	4.0197	4.4801	4.4706	4.5276	4.52	4.4596	4.5209	3.9864	3.9086	4.1328	4.0612	4.0128	4.0252	4.3881	4.4291	4.3717	4.3812	4.3976	4.3501
pos_3756	Deoxyinosine	脱氧核苷	metab_2980	map01100;map02010;map00230	Metabolic pathways;ABC transporters;Purine metabolism	代谢途径;ABC转运蛋白;嘌呤代谢	C05512	HMDB0000071;PW_C000050;MJDBOTE0001081	pos	-	-	Metabolism;Environmental Information Processing;Metabolism	Global and overview maps;Membrane transport;Nucleotide metabolism	Nucleosides, nucleotides, and analogues	Purine nucleosides	235.083	M+H-H2O	C10H12N4O4	2.5507	0.0190603	0	68	0.214012	890-38-0	Purine 2''-deoxyribonucleosides	2.2491	2.2355	2.2433	2.2368	2.2444	2.2504	2.255	2.2491	2.2492	2.2551	2.2491	2.2666	5.1706	5.1785	5.1579	5.185	5.1843	5.2096	2.9615	2.2789	2.2641	3.1808	2.2762	3.0197
pos_3757	Pelargonic acid	天竺葵酸	metab_2981	-	-	-	C01601	HMDB0000847;LMFA01010009	pos	-	-	-	-	Lipids and lipid-like molecules	Fatty Acyls	203.103	M+2Na-H	C9H18O2	2.5429	0.0284624	0	46.3	4.75658	112-05-0	Fatty acids and conjugates	3.6442	3.366	3.5626	3.6461	3.9714	4.5166	3.6588	3.8712	3.7318	3.7118	4.2019	4.3702	3.8577	3.663	3.9616	3.8747	4.0771	4.1441	4.1391	4.1634	4.3553	4.2988	4.5649	4.3757
pos_3763	6-[(2R,4S,5R)-4-Hydroxy-5-(hydroxymethyl)oxolan-2-yl]-7,8-dihydroimidazo[1,2-c]pyrimidin-5-one	6-[（2R，4S，5R）-4-羟基-5-（羟甲基）恶唑烷-2-基]-7,8-二氢咪唑[1,2-c]嘧啶-5-酮	metab_2988	-	-	-	-	HMDB0260369	pos	-	-	-	-	Organic oxygen compounds	Organooxygen compounds	286.14	M+CH3OH+H	C11H15N3O4	2.5122	0.00511312	0	55.5	-0.10207	-	Carbohydrates and carbohydrate conjugates	5.2052	5.1302	5.1691	5.0901	5.168	5.1569	5.0637	5.0588	5.066	5.0537	5.1053	5.1094	4.9417	4.9811	5.0058	5.0222	5.0252	5.0257	5.2828	5.2915	5.2653	5.259	5.2837	5.1898
pos_3766	3-Indolebutyric acid	3-吲哚丁酸	metab_2991	-	-	-	C11284	HMDB0002096	pos	-	-	-	-	Organoheterocyclic compounds	Indoles and derivatives	236.128	M+CH3OH+H	C12H13NO2	2.4972	0.0709543	0	40.3	0.442174	133-32-4	Indoles	3.9772	3.9943	4.0547	3.9029	3.9616	3.7356	4.4362	4.4464	4.497	4.382	4.4184	4.3999	3.0013	3.089	3.3026	2.9944	2.992	3.003	4.2362	4.2322	4.2305	4.1576	4.1199	4.0968
pos_3768	5'-Methylthioadenosine	5'-甲基硫代腺苷	metab_2993	map01100;map00270;map01060;map00908	Metabolic pathways;Cysteine and methionine metabolism;Biosynthesis of plant secondary metabolites;Zeatin biosynthesis	代谢途径;半胱氨酸和蛋氨酸代谢;植物次生代谢产物的生物合成;玉米素生物合成	C00170	PW_C000910;HMDB0001173	pos	-	-	Metabolism;Metabolism;Metabolism;Metabolism	Global and overview maps;Amino acid metabolism;Chemical structure transformation maps;Metabolism of terpenoids and polyketides	Nucleosides, nucleotides, and analogues	5''-deoxyribonucleosides	298.097	M+H	C11H15N5O3S	2.4738	0.0268965	93.1	0	0.119397	2457-80-9	5''-deoxy-5''-thionucleosides	5.3339	5.2695	5.3013	5.22	5.2409	5.247	5.2495	5.2346	5.253	5.2324	5.2739	5.3364	5.1598	5.1028	5.0874	5.1626	5.1668	5.1637	5.0924	5.0935	5.1008	5.0486	5.1789	5.0876
pos_3769	(all-E)-1,8,10-Heptadecatriene-4,6-diyne-3,12-diol	-	metab_2994	-	-	-	-	HMDB0039737	pos	-	-	-	-	Lipids and lipid-like molecules	Fatty Acyls	241.16	M+H-H2O	C17H22O2	2.4738	0.00388732	0	33.2	3.20347	143966-10-3	Fatty alcohols	5.6426	5.5969	5.641	5.5423	5.5269	5.3996	5.6381	5.6098	5.6296	5.6004	5.6126	5.6214	4.8659	4.8086	4.8763	4.8829	4.8964	4.8463	5.6223	5.6248	5.5737	5.5637	5.5868	5.5334
pos_3772	Glucosyringic acid	葡萄糖酸	metab_2998	-	-	-	-	HMDB0303364	pos	-	-	-	-	Organoheterocyclic compounds	Dihydrofurans	383.095	M+Na	C15H20O10	2.4661	0.01569	0	32.4	0.230775	-	Not Available	3.874	3.8603	3.8681	3.8616	3.8692	3.8753	4.9827	4.8886	4.9152	4.8656	4.8932	4.8934	4.9233	4.9694	4.9777	5.0053	5.0042	4.9317	4.6259	4.6323	4.6213	4.5337	4.653	4.5707
pos_3773	8-Hydroxyquinoline	8-羟基喹啉	metab_2999	-	-	-	C19434	-	pos	-	-	-	-	-	-	146.06	M+H	C9H7NO	2.4661	0.0480355	78.8	0	0.128062	148-24-3	-	4.5302	4.5314	4.5332	4.4739	4.4945	4.5658	4.5698	4.5072	4.5529	4.5518	4.4932	4.5925	4.5566	4.5877	4.4952	4.5859	4.5935	4.559	4.5116	4.5208	4.5091	4.4834	4.5299	4.4781
pos_3778	Vomifoliol	沃米法利奥	metab_3004	-	-	-	C04166	HMDB0303570	pos	-	-	-	-	Lipids and lipid-like molecules	Prenol lipids	247.129	M+Na	C13H20O3	2.4194	0.00589863	0	37.8	-7.15949	-	Sesquiterpenoids	4.6849	4.6663	4.6837	4.5776	4.5565	4.5695	5.0027	5.0258	4.9891	4.9884	5.0357	5.0422	4.5438	4.5245	4.5656	4.6403	4.5675	4.5415	4.9085	4.9303	4.8829	4.8713	4.8789	4.9012
pos_378	Aspartame	阿斯巴甜	metab_3006	map04742	Taste transduction	味觉传导	C11045	HMDB0001894;MJDBOTE0001640	pos	-	-	Organismal Systems	Sensory system	Organic acids and derivatives	Carboxylic acids and derivatives	295.129	M+H, M+Na	C14H18N2O5	3.0847	0.00363766	0	49.5	0.311545	22839-47-0	Amino acids, peptides, and analogues	6.2935	6.2482	6.2456	6.206	6.1911	6.1575	6.267	6.236	6.237	6.2401	6.2229	6.2683	5.8865	5.8234	5.8622	5.8901	5.8668	5.8557	6.0151	6.0305	5.9865	5.9746	5.9927	5.9412
pos_3781	1-(2-Furanyl)-2-propanone	1-（2-呋喃基）-2-丙酮	metab_3008	-	-	-	-	HMDB0032917	pos	-	-	-	-	Organoheterocyclic compounds	Heteroaromatic compounds	107.05	M+H-H2O	C7H8O2	2.4119	0.0137118	0	42.7	3.08155	6975-60-6	Not Available	4.2674	4.2955	4.2354	4.2065	4.2634	4.2342	4.1482	4.1565	4.1806	4.1244	4.1786	4.2283	4.2101	4.2161	4.2107	4.235	4.2666	4.2482	4.2854	4.3079	4.2792	4.2762	4.2921	4.267
pos_3782	3-Hydroxy-5,5,8a-Trimethyl-3,4,4a,6,7,8-Hexahydronaphthalene-2-Carboxylic Acid	3-羟基-5,5,8a-三甲基-3,4,4a,6,7,8-六氢萘-2-羧酸	metab_3009	-	-	-	-	-	pos	-	-	-	-	-	-	261.144	M+Na	C14H22O3	2.3963	0.021797	66.1	0	-8.89487	-	-	4.1526	3.885	4.034	3.7949	3.7729	3.9975	4.5402	4.5638	4.6305	4.6798	4.6452	4.6791	4.418	4.3365	4.4381	4.4061	4.3948	4.4572	4.5698	4.6176	4.5513	4.5475	4.5508	4.4862
pos_3783	Arginylphenylalaninamide	精氨酰苯丙氨酸酰胺	metab_3010	-	-	-	-	HMDB0257190	pos	-	-	-	-	Organic acids and derivatives	Carboxylic acids and derivatives	362.228	M+ACN+H	C15H24N6O2	2.3889	0.00815827	0	41.5	-4.70646	-	Amino acids, peptides, and analogues	5.3906	5.3703	5.3806	5.3172	5.3303	5.3096	5.3796	5.3688	5.4081	5.3292	5.3865	5.4296	5.4542	5.364	5.3784	5.4575	5.4543	5.4603	5.4368	5.4497	5.409	5.3802	5.4247	5.3935
pos_3784	Didanosine	双丹宁	metab_3011	-	-	-	C06953	HMDB0015037;PW_C009350	pos	-	-	-	-	Nucleosides, nucleotides, and analogues	Purine nucleosides	219.088	M+H-H2O	C10H12N4O3	2.3889	0.015746	86.6	0	0.351102	69655-05-6	Purine 2'',3''-dideoxyribonucleosides	3.5521	3.814	3.7298	2.9307	3.6576	3.5144	5.0337	5.0224	5.0524	4.9865	4.9674	4.9856	2.9681	2.9624	2.9579	2.9674	2.965	2.9703	4.4865	4.46	4.356	4.3644	4.3537	4.3462
pos_3785	N-Nonanoylglycine	N-壬酰基甘氨酸	metab_3012	-	-	-	-	HMDB0013279	pos	-	-	-	-	Organic acids and derivatives	Carboxylic acids and derivatives	248.186	M+CH3OH+H	C11H21NO3	2.3734	0.0273393	0	49.5	0.335519	-	Amino acids, peptides, and analogues	4.7254	4.6377	4.6317	4.6694	4.7053	4.6579	4.9178	4.9277	4.9449	4.9119	5.0073	4.9468	4.654	4.6244	4.6494	4.636	4.6703	4.6654	4.8984	4.9138	4.9043	4.8835	4.8945	4.8812
pos_3788	Leu Val Ala	-	metab_3015	-	-	-	-	-	pos	-	-	-	-	-	-	302.207	M+H	C14H27N3O4	2.35	0.0486776	63	0	0.102834	-	-	4.3319	4.3323	4.2989	4.2488	4.315	4.1718	4.6976	4.7657	4.7577	4.7225	4.761	4.7693	4.481	4.4095	4.4629	4.401	4.4467	4.3573	4.6172	4.6939	4.5557	4.5562	4.6316	4.611
pos_3789	Glycyl-leucine	甘氨酰亮氨酸	metab_3016	-	-	-	C02155	HMDB0000759;MJDBOTE0000578	pos	-	-	-	-	Organic acids and derivatives	Carboxylic acids and derivatives	189.123	M+H	C8H16N2O3	2.35	0.0216596	84.9	0	0.131347	869-19-2	Amino acids, peptides, and analogues	4.3537	4.3359	4.3424	4.2037	4.32	4.2327	4.8405	4.8671	4.853	4.8359	4.8498	4.8558	4.4102	4.3657	4.3187	4.3653	4.327	4.3753	4.7163	4.7655	4.6857	4.6916	4.7086	4.6733
pos_3790	(1S,2S,4S,5S)-2,4-Thujanediol 4-O-beta-D-Glucopyranoside	（1S，2S，4S，5S）-2,4-噻吩二醇4-O-β-D-吡喃葡萄糖苷	metab_3018	-	-	-	-	HMDB0033644	pos	-	-	-	-	Lipids and lipid-like molecules	Prenol lipids	350.219	M+NH4	C16H28O7	2.3419	0.0101175	0	54	4.2962	240495-81-2	Terpene glycosides	4.0201	3.4135	3.5451	3.4081	3.6384	3.8177	5.1949	5.1691	5.1908	5.1223	5.1504	5.2181	4.7127	4.6638	4.6854	4.6922	4.7676	4.6902	5.2374	5.2647	5.1893	5.2218	5.234	5.1765
pos_3792	Ala-Leu	丙氨酸-亮氨酸	metab_3019	-	-	-	-	HMDB0251509;HMDB0028691	pos	-	-	-	-	Organic acids and derivatives	Carboxylic acids and derivatives	203.139	M+H	C9H18N2O3	2.3264	0.0101662	72.6	0	0.420748	3303-34-2	Amino acids, peptides, and analogues	4.8229	4.8226	4.8263	4.7517	4.7626	4.7108	5.1847	5.1637	5.2094	5.1989	5.1955	5.2005	4.9045	4.8311	4.8626	4.8898	4.8953	4.8946	5.1219	5.1429	5.0922	5.0922	5.1087	5.0809
pos_3795	4-Hydroxy-5-phenyltetrahydro-1,3-oxazin-2-one	4-羟基-5-苯基四氢-1,3-恶嗪-2-酮	metab_3022	map00982	Drug metabolism - cytochrome P450	药物代谢-细胞色素P450	C16595	PW_C040532;HMDB0060389	pos	-	-	Metabolism	Xenobiotics biodegradation and metabolism	Benzenoids	Benzene and substituted derivatives	194.081	M+H	C10H11NO3	2.311	0.0192586	0	59.6	0.755484	-	Not Available	4.2925	4.2815	4.3018	4.2707	4.2697	4.2844	4.479	4.5363	4.503	4.4676	4.5473	4.5955	4.23	4.2367	4.244	4.2823	4.1959	4.244	4.5058	4.5153	4.5176	4.4351	4.5008	4.4911
pos_3802	Gamma-Glutamylhistidine	-	metab_3030	-	-	-	-	HMDB0029151	pos	-	-	-	-	Organic acids and derivatives	Carboxylic acids and derivatives	302.146	M+NH4	C11H16N4O5	2.28	0.00571838	0	64.3	-0.122953	37460-15-4	Amino acids, peptides, and analogues	5.3759	5.3207	5.3604	5.245	5.2955	5.2478	5.3448	5.3301	5.4028	5.3728	5.3616	5.3935	5.1861	5.1627	5.1388	5.1663	5.1765	5.152	5.433	5.4598	5.3813	5.3707	5.4007	5.3706
pos_3803	Gln Ile	-	metab_3031	-	-	-	-	-	pos	-	-	-	-	-	-	260.16	M+H	C11H21N3O4	2.28	0.030968	87.9	0	-0.0216522	-	-	4.1104	4.1141	4.0818	3.9146	4.0798	3.9371	4.5856	4.5222	4.5832	4.4963	4.5571	4.5539	4.1621	4.1662	4.1926	4.0702	4.2614	4.1091	4.4976	4.5061	4.4093	4.4445	4.4796	4.4078
pos_3808	Epsilon-(Carboxymethyl)lysine	-	metab_3035	-	-	-	-	HMDB0240347;HMDB0251887	pos	-	-	-	-	Organic acids and derivatives	Carboxylic acids and derivatives	169.097	M+H-2H2O	C8H16N2O4	2.2647	0.0144773	0	57.7	0.341999	5746-04-03	Amino acids, peptides, and analogues	4.6001	4.6379	4.6015	4.5919	4.6632	4.5866	4.6588	4.5848	4.6466	4.6253	4.6419	4.6642	4.5078	4.4955	4.5124	4.5442	4.5468	4.5389	4.8567	4.8562	4.8171	4.8031	4.8424	4.8384
pos_3809	Exemestane	依西美坦	metab_3036	-	-	-	C08162	HMDB0015125	pos	-	-	-	-	Lipids and lipid-like molecules	Steroids and steroid derivatives	360.191	M+ACN+Na	C20H24O2	2.257	0.00994881	0	36.7	-9.72734	107868-30-4	Androstane steroids	6.2068	6.1707	6.1698	6.1254	6.1324	6.1055	6.1608	6.1461	6.1866	6.1502	6.1561	6.2055	6.2268	6.1947	6.1842	6.2267	6.2253	6.2198	6.2006	6.2143	6.1748	6.1606	6.2292	6.1573
pos_3812	Serylleucine	-	metab_3040	-	-	-	-	HMDB0029043	pos	-	-	-	-	Organic acids and derivatives	Carboxylic acids and derivatives	219.134	M+H	C9H18N2O4	2.2491	0.0668756	0	66.9	0.347237	6665-16-3	Amino acids, peptides, and analogues	4.4213	4.2655	4.3566	4.0485	4.2665	4.2172	4.7009	4.789	4.7856	4.8118	4.8249	4.805	4.4472	4.4811	4.4495	4.5148	4.4397	4.5177	4.6052	4.6784	4.6699	4.6478	4.7023	4.6377
pos_3817	10-Hydroxy-3-methoxy-1,3,5,7-cadinatetraen-9-one	10-羟基-3-甲氧基-1,3,5,7-卡丁萘-9-酮	metab_3045	-	-	-	C09695	HMDB0036456	pos	-	-	-	-	Lipids and lipid-like molecules	Prenol lipids	243.139	M+H-H2O	C16H20O3	2.2261	0.0181067	0	43.4	3.70857	72843-51-7	Sesquiterpenoids	5.1222	5.0778	5.1015	5.0195	5.068	5.062	5.3336	5.3209	5.3391	5.3614	5.3495	5.3818	5.3846	5.3297	5.3253	5.3361	5.3617	5.3333	5.3605	5.3651	5.3329	5.3257	5.3331	5.3179
pos_3818	S-(2-Carboxyethyl)-L-cysteine	S-（2-羧乙基）-L-半胱氨酸	metab_3046	-	-	-	-	HMDB0246645	pos	-	-	-	-	Organic acids and derivatives	Carboxylic acids and derivatives	158.027	M+H-2H2O	C6H11NO4S	2.2261	0.0110874	0	41	0.297039	-	Amino acids, peptides, and analogues	3.9247	3.8361	3.773	3.7019	3.5965	3.5248	4.9579	4.9663	4.9409	4.993	5.0126	5.0205	5.2535	5.2378	5.2158	5.2517	5.2653	5.2467	4.9303	4.9816	4.9416	4.9406	4.9633	4.9579
pos_3819	Thr Ile	-	metab_3047	-	-	-	-	-	pos	-	-	-	-	-	-	233.15	M+H	C10H20N2O4	2.2184	0.04202	43.9	0	0.214328	-	-	4.2825	4.1493	4.1783	3.9619	4.2637	4.0761	4.4668	4.5054	4.4995	4.5178	4.558	4.5335	4.0978	4.1841	4.2123	4.0924	4.2346	4.1096	4.584	4.6225	4.5323	4.5276	4.5432	4.5175
pos_3821	Ala Ile Ala	-	metab_3050	-	-	-	-	-	pos	-	-	-	-	-	-	274.176	M+H	C12H23N3O4	2.2106	0.0756655	83.1	0	-0.635139	-	-	4.215	3.9803	4.0401	3.6457	4.0464	3.9793	4.3861	4.4763	4.4136	4.5143	4.5488	4.512	4.1953	4.1823	4.1372	4.2745	4.1405	4.2706	4.2796	4.3411	4.3918	4.2463	4.313	4.3081
pos_3822	P-Octopamine	-	metab_3051	map04080	Neuroactive ligand-receptor interaction	神经活性配体受体相互作用	C04227	HMDB0004825	pos	-	-	Environmental Information Processing	Signaling molecules and interaction	Benzenoids	Phenols	136.076	M+H-H2O	C8H11NO2	2.2106	0.0235135	0	39.8	0.339779	104-14-3	1-hydroxy-2-unsubstituted benzenoids	4.0815	4.0892	4.0732	4.0145	4.145	4.0713	4.2643	4.2035	4.1788	4.2464	4.1917	4.2013	3.9591	3.8929	3.9228	3.9852	4.0036	3.9858	4.1017	4.1618	4.118	4.1256	4.1294	4.0701
pos_3832	Norepinephrine	去甲肾上腺素	metab_3060	map01100;map05207;map04540;map04714;map02024;map04261;map04270;map02020;map04024;map04080;map04923;map04924;map00350;map04742;map04970;map04721	Metabolic pathways;Chemical carcinogenesis - receptor activation;Gap junction;Thermogenesis;Quorum sensing;Adrenergic signaling in cardiomyocytes;Vascular smooth muscle contraction;Two-component system;cAMP signaling pathway;Neuroactive ligand-receptor interaction;Regulation of lipolysis in adipocytes;Renin secretion;Tyrosine metabolism;Taste transduction;Salivary secretion;Synaptic vesicle cycle	代谢途径;-;缝隙连接;产热;群体感应;心肌细胞中的肾上腺素能信号传导;血管平滑肌收缩;双组分系统;cAMP信号通路;神经活性配体受体相互作用;脂肪细胞脂解的调节;肾素分泌;酪氨酸代谢;味觉传导;唾液分泌;突触囊泡周期	C00547	PW_C000142;HMDB0000216;MJDBOTE0001316	pos	Hormones and transmitters;Hormones and transmitters	Other hormones;Neurotransmitters	Metabolism;Human Diseases;Cellular Processes;Organismal Systems;Cellular Processes;Organismal Systems;Organismal Systems;Environmental Information Processing;Environmental Information Processing;Environmental Information Processing;Organismal Systems;Organismal Systems;Metabolism;Organismal Systems;Organismal Systems;Organismal Systems	Global and overview maps;Cancer: overview;Cellular community - eukaryotes;Environmental adaptation;Cellular community - prokaryotes;Circulatory system;Circulatory system;Signal transduction;Signal transduction;Signaling molecules and interaction;Endocrine system;Endocrine system;Amino acid metabolism;Sensory system;Digestive system;Nervous system	Benzenoids	Phenols	152.071	M+H-H2O	C8H11NO3	2.1875	0.00884483	48.7	0	0.290619	51-41-2	Benzenediols	4.5769	4.5792	4.5638	4.5189	4.584	4.5645	4.6091	4.5847	4.537	4.6219	4.6013	4.6298	4.5401	4.5325	4.5234	4.5313	4.5342	4.5249	4.6339	4.6402	4.6177	4.6178	4.6223	4.6081
pos_3834	(3R)-3,5-dihydroxy-3-methylpentanoylcarnitine	（3R）-3,5-二羟基-3-甲基戊酰肉碱	metab_3062	-	-	-	-	HMDB0241031	pos	-	-	-	-	Lipids and lipid-like molecules	Fatty Acyls	324.202	M+CH3OH+H	C13H25NO6	2.1797	0.110974	0	40.4	0.0917761	-	Fatty acid esters	4.2172	4.0488	3.7039	3.9579	3.8985	3.9414	4.3079	4.3754	4.3487	4.1881	4.0013	4.4051	3.3035	3.2978	3.2933	3.3028	3.3004	3.3057	4.6384	4.6941	4.6517	4.5704	4.6416	4.5708
pos_3838	Galactosylhydroxylysine	半乳糖基羟基赖氨酸	metab_3066	-	-	-	C05547	HMDB0242167;HMDB0246151;HMDB0000600	pos	-	-	-	-	Lipids and lipid-like molecules	Fatty Acyls	289.139	M+H-2H2O	C12H24N2O8	2.1641	0.0454147	0	59	-0.319231	32448-36-5	Fatty acyl glycosides	4.5173	4.4199	4.2748	4.2564	4.3714	4.3299	4.7864	4.7361	4.7828	4.7099	4.7157	4.7725	4.517	4.4735	4.4548	4.4641	4.4808	4.5223	4.703	4.7092	4.7151	4.6173	4.6107	4.6215
pos_3839	O-Toluidine	邻甲苯胺	metab_3067	-	-	-	C14403	HMDB0041965	pos	-	-	-	-	Benzenoids	Benzene and substituted derivatives	108.081	M+H	C7H9N	2.1564	0.00299193	85.4	0	3.64168	95-53-4	Toluenes	5.6153	5.6088	5.5727	5.5568	5.5931	5.5766	5.5327	5.5151	5.5196	5.537	5.5655	5.5827	5.6206	5.5999	5.5649	5.6115	5.6186	5.6177	5.5487	5.5588	5.5316	5.5246	5.5686	5.5319
pos_384	Glucodistylin	葡糖二苯乙烯	metab_3068	-	-	-	-	HMDB0041597	pos	-	-	-	-	Phenylpropanoids and polyketides	Flavonoids	467.119	M+H, M+Na	C21H22O12	3.3472	0.0194495	62.1	0	0.910587	27297-45-6	Flavonoid glycosides	4.5867	4.5277	4.6977	4.587	4.5227	4.4876	5.4468	5.4311	5.4419	5.411	5.4011	5.4509	5.7452	5.6794	5.6911	5.7279	5.6976	5.6689	5.4289	5.424	5.3952	5.3662	5.4048	5.3019
pos_3841	7-Hydroxyoctanoic acid	7-羟基辛酸	metab_3070	-	-	-	-	HMDB0000486	pos	-	-	-	-	Organic acids and derivatives	Hydroxy acids and derivatives	202.144	M+ACN+H	C8H16O3	2.141	0.0353252	0	31.8	0.342593	17173-14-7	Medium-chain hydroxy acids and derivatives	4.5033	4.2514	4.2782	4.0258	4.2828	4.1179	4.7114	4.679	4.621	4.6201	4.6922	4.6926	2.8832	3.1114	2.8731	2.8825	3.0918	3.3278	4.402	4.485	4.4907	4.437	4.5228	4.4216
pos_3848	Aprobarbital	阿普巴比妥	metab_3076	-	-	-	C07826	HMDB0015441	pos	-	-	-	-	Organoheterocyclic compounds	Diazines	255.07	M+2Na-H	C10H14N2O3	2.1102	0.0185466	0	43.2	-7.74022	1977-02-01	Pyrimidines and pyrimidine derivatives	4.4898	4.4365	4.4234	4.4764	4.7663	4.8715	4.4952	4.3484	4.4306	4.5021	4.4365	4.6144	4.3894	4.514	4.6677	4.5747	4.6682	4.7845	4.2484	4.6597	4.2098	4.6228	4.5313	4.3931
pos_3855	(2S)-2-(2-Benzamidoethylamino)-5-(diaminomethylideneamino)pentanoic acid	（2S）-2-（2-苯甲酰胺乙基氨基）-5-（二氨基甲基亚氨基）戊酸	metab_3083	-	-	-	-	HMDB0257707	pos	-	-	-	-	Organic acids and derivatives	Carboxylic acids and derivatives	322.186	M+H	C15H23N5O3	2.1025	0.024292	0	64.7	-4.58513	-	Amino acids, peptides, and analogues	5.0747	4.7713	4.9979	4.6952	4.6908	4.7242	5.1405	5.0904	5.1368	5.1861	5.2265	5.2075	4.5463	4.4947	4.325	4.4496	4.6142	4.3964	5.2947	5.3757	5.3109	5.2789	5.389	5.3405
pos_3856	Glycerol lactate pyruvate	乳酸丙酮酸甘油酯	metab_3084	-	-	-	-	HMDB0252841	pos	-	-	-	-	Lipids and lipid-like molecules	Glycerolipids	298.09	M+ACN+Na	C9H14O7	2.1025	0.0946638	0	49.8	-0.509836	-	Diradylglycerols	4.8095	4.3563	4.4862	4.4438	4.8478	4.7383	5.314	5.2577	5.1355	5.2083	5.2316	5.3095	4.4007	4.5609	4.1804	4.4304	4.4003	4.6075	5.0039	5.0568	4.8665	4.9755	5.1746	5.0355
pos_3857	N-Acetylmuramate	N-乙酰氨基甲酸酯	metab_3085	map01100;map00520;map02060	Metabolic pathways;Amino sugar and nucleotide sugar metabolism;Phosphotransferase system (PTS)	代谢途径;氨基糖和核苷酸糖代谢;磷酸转移酶系统（PTS）	C02713	HMDB0060493	pos	Carbohydrates	Monosaccharides	Metabolism;Metabolism;Environmental Information Processing	Global and overview maps;Carbohydrate metabolism;Membrane transport	Organic oxygen compounds	Organooxygen compounds	276.108	M+H-H2O	C11H19NO8	2.1025	0.010337	86.5	0	-0.421381	61633-75-8	Carbohydrates and carbohydrate conjugates	5.6103	5.5885	5.506	5.4427	5.5077	5.4045	5.8136	5.7954	5.8067	5.8286	5.877	5.8595	5.4241	5.4212	5.4057	5.4369	5.4259	5.4576	5.6968	5.767	5.622	5.6744	5.6778	5.7092
pos_3859	N-Lactoylvaline	N-乳糖缬氨酸	metab_3087	-	-	-	-	HMDB0062181	pos	-	-	-	-	Organic acids and derivatives	Carboxylic acids and derivatives	231.134	M+ACN+H	C8H15NO4	2.1025	0.0168951	0	36.9	-0.333637	21753-44-6	Amino acids, peptides, and analogues	5.4732	5.5157	5.4148	5.412	5.4452	5.3588	4.7461	4.5123	4.5355	4.7839	4.7346	4.6975	4.0128	4.0071	5.071	4.2541	5.0513	4.202	4.9311	4.9022	4.6373	4.8678	4.6932	4.9017
pos_3874	2'-O-Methyladenosine	2'-O-甲基腺苷	metab_3103	-	-	-	C04779	HMDB0004326	pos	-	-	-	-	Nucleosides, nucleotides, and analogues	Purine nucleosides	282.12	M+H	C11H15N5O4	2.0875	0.00194956	76.5	0	-0.331776	2140-79-6	Not Available	3.7905	3.7935	3.8746	3.5946	3.6452	3.6584	5.1296	5.1187	5.0687	5.1532	5.193	5.1872	5.3124	5.2916	5.2297	5.26	5.217	5.2447	4.4229	4.4026	4.3531	4.3338	4.43	4.3781
pos_3878	1-Methylguanine	1-甲基鸟嘌呤	metab_3107	-	-	-	C04152	HMDB0003282	pos	-	-	-	-	Organoheterocyclic compounds	Imidazopyrimidines	166.072	M+H	C6H7N5O	2.0796	0.0313971	39.9	0	0.541826	938-85-2	Purines and purine derivatives	3.7557	3.4195	3.8288	3.6141	3.662	3.6972	4.0939	4.1637	4.1824	4.1921	4.1709	4.224	3.9302	3.8964	4.0542	3.7709	4.064	3.9269	4.1463	4.1237	4.1171	4.1242	4.1209	4.0576
pos_3883	Gamma-Glutamylproline	-	metab_3113	-	-	-	-	HMDB0029157	pos	-	-	-	-	Organic acids and derivatives	Carboxylic acids and derivatives	277.139	M+CH3OH+H	C10H16N2O5	2.0644	0.0177768	0	41.3	-0.341215	53411-63-5	Amino acids, peptides, and analogues	4.7367	4.4184	4.6798	4.4117	4.5216	4.4943	3.8754	4.0301	3.8868	4.0855	4.1205	4.0768	3.0288	3.0231	3.0187	3.0281	3.0257	3.0314	3.8769	3.8591	3.8607	3.8119	3.7481	3.7875
pos_3889	L-Theanine	茶胺酸	metab_3119	-	-	-	C01047	HMDB0034365	pos	-	-	-	-	Organic acids and derivatives	Carboxylic acids and derivatives	157.097	M+H-H2O	C7H14N2O3	2.0179	0.00383296	0	32.7	0.455	3081-61-6	Amino acids, peptides, and analogues	5.5148	5.4876	5.4838	5.4539	5.5286	5.5025	5.5656	5.5597	5.5486	5.5972	5.6232	5.6305	5.4284	5.394	5.3689	5.4031	5.4214	5.4296	5.7798	5.7895	5.8126	5.788	5.8451	5.7718
pos_3892	Val Val	-	metab_3123	-	-	-	-	-	pos	-	-	-	-	-	-	217.155	M+H	C10H20N2O3	1.9948	0.0289001	57.8	0	0.253799	-	-	4.7351	4.5504	4.6794	4.4583	4.6633	4.5666	5.0467	5.0485	5.031	5.0739	5.06	5.0854	4.7878	4.7454	4.7399	4.7389	4.7417	4.7438	5.0188	5.0159	5.0198	4.9871	5.014	4.9997
pos_3893	3H-Dopamine	3H多巴胺	metab_3124	-	-	-	-	HMDB0246265	pos	-	-	-	-	Organic oxygen compounds	Organooxygen compounds	156.102	M+H	C8H13NO2	1.9948	0.00813184	0	37.6	0.494731	-	Alcohols and polyols	4.7296	4.7104	4.6826	4.6862	4.6867	4.6589	4.8304	4.8358	4.8477	4.8737	4.8858	4.9001	4.9348	4.9184	4.9097	4.9292	4.9606	4.9248	4.8947	4.9139	4.9042	4.8939	4.925	4.8914
pos_3900	Dihydrozeatin	二氢玉米素	metab_3133	map01110;map04075;map00908	Biosynthesis of secondary metabolites;Plant hormone signal transduction;Zeatin biosynthesis	次级代谢产物的生物合成;植物激素信号转导;玉米素生物合成	C02029	HMDB0012215;MJDBZSJ0000131	pos	-	-	Metabolism;Environmental Information Processing;Metabolism	Global and overview maps;Signal transduction;Metabolism of terpenoids and polyketides	Organoheterocyclic compounds	Imidazopyrimidines	254.161	M+CH3OH+H	C10H15N5O	1.956	0.053398	0	54.6	0.189259	23599-75-9;37789-32-5	Purines and purine derivatives	3.635	3.6106	3.6828	3.549	3.5115	3.5823	4.6801	4.6519	4.6231	4.6992	4.659	4.7089	5.828	5.7972	5.7753	5.8232	5.8219	5.7878	4.398	4.3655	4.3183	4.391	4.4102	4.3747
pos_3904	P-Benzosemiquinone	-	metab_3137	map05208	Chemical carcinogenesis - reactive oxygen species	-	C02389	HMDB0256033	pos	-	-	Human Diseases	Cancer: overview	Benzenoids	Phenols	243.061	2M+Na	C6H6O2	1.9483	0.014615	0	32	-7.12124	-	1-hydroxy-2-unsubstituted benzenoids	4.0931	3.8075	4.093	3.7499	4.0276	3.9229	4.4225	4.4125	4.387	4.3983	4.3822	4.4009	4.547	4.5119	4.5411	4.4945	4.5331	4.5277	4.2963	4.3073	4.316	4.3616	4.3302	4.2729
pos_3909	N-Acetylmannosamine	N-乙酰甘露糖胺	metab_3142	map01100;map00520;map00541	Metabolic pathways;Amino sugar and nucleotide sugar metabolism;O-Antigen nucleotide sugar biosynthesis	代谢途径;氨基糖和核苷酸糖代谢;-	C00645	PW_C000883;HMDB0001129	pos	Carbohydrates	Monosaccharides	Metabolism;Metabolism;Metabolism	Global and overview maps;Carbohydrate metabolism;Glycan biosynthesis and metabolism	Organic oxygen compounds	Organooxygen compounds	186.076	M+H-2H2O	C8H15NO6	1.9483	0.0120622	0	51	0.225349	7772-94-3	Carbohydrates and carbohydrate conjugates	4.4719	4.4005	4.4428	4.3391	4.4858	4.4288	4.4946	4.503	4.4348	4.5104	4.5214	4.5445	4.6362	4.5914	4.562	4.6138	4.6353	4.5875	4.5101	4.4918	4.5211	4.493	4.544	4.4654
pos_3917	L-quinate	左旋奎宁酸盐	metab_3151	map01100;map00400	Metabolic pathways;Phenylalanine, tyrosine and tryptophan biosynthesis	代谢途径;苯丙氨酸、酪氨酸和色氨酸生物合成	C00296	HMDB0304404	pos	-	-	Metabolism;Metabolism	Global and overview maps;Amino acid metabolism	Not Available	Not Available	400.146	2M+NH4	C7H11O6-	1.9404	0.0740268	0	43.9	3.66995	77-95-2	Not Available	4.2737	4.26	4.2679	4.2614	4.2689	4.275	4.5048	4.5031	4.4509	4.469	4.5432	4.513	4.8702	4.8663	4.8762	4.8293	4.8971	4.8451	4.5689	4.6832	4.5421	4.5188	4.5566	4.582
pos_3918	Mevalonic acid	甲戊酸	metab_3152	map01100;map01110;map04216;map00900;map01070;map01062;map01060	Metabolic pathways;Biosynthesis of secondary metabolites;Ferroptosis;Terpenoid backbone biosynthesis;Biosynthesis of plant hormones;Biosynthesis of terpenoids and steroids;Biosynthesis of plant secondary metabolites	代谢途径;次级代谢产物的生物合成;铁死亡;萜类主链生物合成;植物激素的生物合成;萜类和甾体的生物合成;植物次生代谢产物的生物合成	C00418	PW_C000152;LMFA01050352;HMDB0000227	pos	-	-	Metabolism;Metabolism;Cellular Processes;Metabolism;Metabolism;Metabolism;Metabolism	Global and overview maps;Global and overview maps;Cell growth and death;Metabolism of terpenoids and polyketides;Chemical structure transformation maps;Chemical structure transformation maps;Chemical structure transformation maps	Lipids and lipid-like molecules	Fatty Acyls	338.181	2M+ACN+H	C6H12O4	1.9404	0.0235244	0	62.1	0.693413	150-97-0;17817-88-8	Fatty acids and conjugates	4.1678	4.1258	4.2837	4.1101	4.1495	4.0698	4.126	4.1535	4.1985	4.2634	4.2201	4.2753	3.6442	3.4828	2.9655	3.4509	3.6816	3.0498	5.0267	4.9984	5.0222	5.0183	5.0822	5.0226
pos_3925	N-(2,3,4-Trihydroxybutyl)-L-valine	N-（2,3,4-三羟基丁基）-L-缬氨酸	metab_3160	-	-	-	-	HMDB0254995	pos	-	-	-	-	Organic acids and derivatives	Carboxylic acids and derivatives	204.123	M+H-H2O	C9H19NO5	1.9404	0.0185489	0	36.7	0.513889	-	Amino acids, peptides, and analogues	4.3064	4.1725	4.2642	4.1604	4.272	4.2155	4.8024	4.7804	4.7804	4.8423	4.7919	4.8277	4.2713	4.2867	4.2661	4.2579	4.322	4.232	4.5234	4.5572	4.503	4.5197	4.55	4.4805
pos_3939	Ribalinium	利巴林	metab_3175	-	-	-	C10735	HMDB0033346	pos	-	-	-	-	Organoheterocyclic compounds	Quinolines and derivatives	308.171	M+NH4	C16H20NO4+	1.9326	0.0407465	0	48.4	-7.53857	6883-22-3	Dihydrofuranoquinolines	3.9824	3.354	3.8602	3.7234	3.6868	3.5039	4.1997	4.1736	4.2258	4.2559	4.2323	4.3099	3.1774	3.5151	3.0148	3.4038	3.3733	3.3406	4.6315	4.6161	4.5355	4.5885	4.6154	4.555
pos_3942	Alanylalanine	丙氨酸丙氨酸	metab_3179	map01100;map00550;map01502	Metabolic pathways;Peptidoglycan biosynthesis;Vancomycin resistance	代谢途径;肽聚糖生物合成;万古霉素耐药性	C00993	HMDB0244385;HMDB0028680;HMDB0003459	pos	Peptides	Peptides	Metabolism;Metabolism;Human Diseases	Global and overview maps;Glycan biosynthesis and metabolism;Drug resistance: antimicrobial	Organic acids and derivatives	Carboxylic acids and derivatives	161.092	M+H	C6H12N2O3	1.9326	0.0120333	36.8	0	1.59667	1948-31-8;923-16-0	Amino acids, peptides, and analogues	3.9995	3.8344	3.9913	3.9157	4.0208	4.0613	4.0348	3.9835	3.9646	4.0586	4.1012	4.0474	4.4828	4.4844	4.4537	4.4706	4.5252	4.4788	4.4019	4.4585	4.3769	4.4164	4.462	4.4105
pos_3943	4-Pyridoxic Acid	4-吡啶氧酸	metab_3180	map01100;map00750;map01120	Metabolic pathways;Vitamin B6 metabolism;Microbial metabolism in diverse environments	代谢途径;维生素B6代谢;不同环境中的微生物代谢	C00847	PW_C000011;HMDB0000017	pos	-	-	Metabolism;Metabolism;Metabolism	Global and overview maps;Metabolism of cofactors and vitamins;Global and overview maps	Organoheterocyclic compounds	Pyridines and derivatives	184.061	M+H	C8H9NO4	1.9326	0.00763366	90.4	0	0.434331	82-82-6	Pyridinecarboxylic acids and derivatives	4.1207	4.0445	4.1093	4.0213	4.1357	4.0549	4.3494	4.3466	4.2801	4.3393	4.3533	4.3765	4.5014	4.4668	4.4383	4.4628	4.4521	4.4518	4.3127	4.3223	4.3106	4.3581	4.3459	4.3353
pos_3945	6-Hydroxynicotinic Acid	6-羟基烟酸	metab_3182	map01100;map01120;map00760	Metabolic pathways;Microbial metabolism in diverse environments;Nicotinate and nicotinamide metabolism	代谢途径;不同环境中的微生物代谢;烟酸和烟酰胺代谢	C01020	HMDB0002658;MJDBOTE0000658	pos	-	-	Metabolism;Metabolism;Metabolism	Global and overview maps;Global and overview maps;Metabolism of cofactors and vitamins	Organoheterocyclic compounds	Pyridines and derivatives	140.034	M+H	C6H5NO3	1.9326	0.00527944	78.7	0	0.365149	5006-66-6	Pyridinecarboxylic acids and derivatives	4.6942	4.5888	4.6407	4.5609	4.6168	4.5668	4.902	4.8786	4.8322	4.8976	4.8746	4.8904	5.2048	5.2021	5.1383	5.1854	5.1854	5.1595	4.9415	4.9649	4.9331	4.9524	4.9679	4.9201
pos_3947	N-Succinyl-2-amino-6-ketopimelate	N-琥珀酰-2-氨基-6-酮哌甲酯	metab_3184	map01100;map01230;map00300;map01120	Metabolic pathways;Biosynthesis of amino acids;Lysine biosynthesis;Microbial metabolism in diverse environments	代谢途径;氨基酸的生物合成;赖氨酸生物合成;不同环境中的微生物代谢	C04462	HMDB0012266	pos	-	-	Metabolism;Metabolism;Metabolism;Metabolism	Global and overview maps;Global and overview maps;Amino acid metabolism;Global and overview maps	Organic acids and derivatives	Carboxylic acids and derivatives	290.086	M+H	C11H15NO8	1.9248	0.00925113	0	43.6	-3.52181	-	Amino acids, peptides, and analogues	4.3782	3.9463	4.2291	4.0853	4.1376	4.0901	4.6449	4.6182	4.6055	4.672	4.5894	4.6016	4.4206	4.4718	4.4548	4.4509	4.4857	4.4703	4.5591	4.514	4.4918	4.5159	4.5087	4.5328
pos_3950	Guanine	鸟嘌呤	metab_3188	map01100;map00230	Metabolic pathways;Purine metabolism	代谢途径;嘌呤代谢	C00242	HMDB0000132;PW_C000086;MJDBOTE0000457	pos	Nucleic acids	Bases	Metabolism;Metabolism	Global and overview maps;Nucleotide metabolism	Organoheterocyclic compounds	Imidazopyrimidines	152.057	M+H	C5H5N5O	1.9248	0.00721481	92.1	0	0.325702	73-40-5	Purines and purine derivatives	5.4368	5.2999	5.3709	5.2686	5.2758	5.232	5.8459	5.8219	5.809	5.8597	5.8287	5.8556	5.658	5.6527	5.6139	5.6251	5.6489	5.6149	5.7794	5.7925	5.763	5.7818	5.799	5.7583
pos_3954	2-Hydroxyquinoline	2-羟基喹啉	metab_3192	-	-	-	C06338	-	pos	-	-	-	-	-	-	146.06	M+H	C9H7NO	1.9171	0.00945572	51.5	0	0.204474	70254-42-1	-	4.3788	4.2917	4.2996	4.3517	4.3299	4.3204	4.3101	4.3009	4.2507	4.2565	4.2566	4.2661	4.2663	4.2702	4.2505	4.2964	4.2307	4.2161	4.2383	4.2307	4.2356	4.2561	4.2582	4.2176
pos_3961	4-Quinolinecarboxylic Acid	-	metab_3200	-	-	-	C06414	HMDB0257047;MJDBOTE0000592	pos	-	-	-	-	Organoheterocyclic compounds	Quinolines and derivatives	174.055	M+H	C10H7NO2	1.9014	0.00955681	65.2	0	0.731781	486-74-8	Quinoline carboxylic acids	4.1991	4.1793	4.1929	4.1751	4.2362	4.221	4.2702	4.3086	4.319	4.3137	4.2699	4.3462	4.4376	4.4756	4.393	4.4571	4.4151	4.3781	4.3434	4.3423	4.3511	4.3538	4.3282	4.3547
pos_3962	5-Methylcytosine	5-甲基胞嘧啶	metab_3201	map00240;map01100	Pyrimidine metabolism;Metabolic pathways	嘧啶代谢;代谢途径	C02376	HMDB0002894;MJDBOTE0000559	pos	-	-	Metabolism;Metabolism	Nucleotide metabolism;Global and overview maps	Organoheterocyclic compounds	Diazines	126.066	M+H	C5H7N3O	1.9014	0.0236085	0	30.5	1.33684	554-01-8	Pyrimidines and pyrimidine derivatives	3.7108	3.6175	3.7363	3.6063	3.5564	3.6819	4.2312	4.1655	4.1329	4.2124	4.1705	4.2206	4.1797	4.1648	4.1122	4.1527	4.1715	4.1557	4.1097	4.0923	4.0772	4.0741	4.1455	4.0739
pos_3968	Trigonelline	葫芦巴碱	metab_3206	map00760	Nicotinate and nicotinamide metabolism	烟酸和烟酰胺代谢	C01004	HMDB0000875	pos	-	-	Metabolism	Metabolism of cofactors and vitamins	Alkaloids and derivatives	Not Available	138.055	M+H	C7H7NO2	1.8859	0.0116003	86.2	0	0.23283	535-83-1	Not Available	4.6133	4.5641	4.6132	4.5861	4.5337	4.5306	4.6917	4.6578	4.6183	4.6657	4.6504	4.6637	4.554	4.5697	4.563	4.5535	4.5407	4.5368	4.6323	4.6655	4.6594	4.6544	4.6895	4.6601
pos_3970	N(epsilon)-(carboxyethyl)lysine	N（ε）-（羧乙基）赖氨酸	metab_3209	-	-	-	-	HMDB0255289	pos	-	-	-	-	Organic acids and derivatives	Carboxylic acids and derivatives	201.123	M+H-H2O	C9H18N2O4	1.8781	0.0412756	0	46.6	0.408306	-	Amino acids, peptides, and analogues	4.7218	4.5823	4.7172	4.5904	4.7138	4.6498	4.8539	4.8068	4.7946	4.8231	4.8018	4.8424	4.7774	4.7969	4.7199	4.7165	4.771	4.7642	4.883	4.8166	4.8738	4.8469	4.9213	4.8893
pos_3979	N4-Cyclopropylpyridine-3,4-diamine	N4-环丙基吡啶-3,4-二胺	metab_3218	-	-	-	-	HMDB0244649	pos	-	-	-	-	Organoheterocyclic compounds	Pyridines and derivatives	191.129	M+ACN+H	C8H11N3	1.8546	0.0321149	0	44.7	0.481988	-	Aminopyridines and derivatives	3.7658	3.6083	3.7016	3.5641	3.6759	3.6741	4.6895	4.6694	4.6608	4.716	4.7479	4.773	4.688	4.7489	4.7322	4.7556	4.6854	4.7243	4.513	4.5706	4.544	4.5217	4.5901	4.5172
pos_3984	1-(3-Fluoro-4-hydroxy-5-mercaptomethyltetrahydrofuran-2-yl)-5-methylpyrimidine-2,4(1H,3H)-dione	1-（3-氟-4-羟基-5-巯基甲基四氢呋喃-2-基）-5-甲基嘧啶-2,4（1H，3H）-二酮	metab_3224	-	-	-	-	HMDB0243787	pos	-	-	-	-	Nucleosides, nucleotides, and analogues	2'',5''-dideoxyribonucleosides	259.056	M+H-H2O	C10H13FN2O4S	1.8392	0.012015	0	44.7	5.17077	-	Not Available	4.9905	4.916	4.9339	4.8974	4.945	4.9013	5.1172	5.0745	5.0895	5.1308	5.0869	5.09	5.0198	5.0025	4.9194	4.9461	5.0072	4.9743	5.0739	5.0699	5.0655	5.0137	5.066	4.9854
pos_3987	MDMA	MDMA	metab_3227	-	-	-	C07577	HMDB0041931;HMDB0254382	pos	-	-	-	-	Organoheterocyclic compounds	Benzodioxoles	194.118	M+H	C11H15NO2	1.8315	0.0489568	57.8	0	0.672925	4764-17-4;42542-10-9	Not Available	5.4492	5.3076	5.3293	5.3013	5.2516	5.2689	5.5177	5.4606	5.4656	5.4553	5.4399	5.468	5.2368	5.2258	5.2093	5.2069	5.1891	5.2008	5.2045	5.1923	5.2181	5.1908	5.2463	5.1945
pos_3988	Norleucine	去甲亮氨酸	metab_3228	-	-	-	C01933	HMDB0001645;HMDB0251526	pos	-	-	-	-	Organic acids and derivatives	Carboxylic acids and derivatives	132.102	M+H	C6H13NO2	1.8315	0.0234952	82.6	0	0.780235	327-57-1	Amino acids, peptides, and analogues	7.1018	6.991	7.0408	6.9277	6.9315	6.8918	7.377	7.3663	7.3576	7.3901	7.3779	7.3759	6.8304	6.8164	6.7975	6.8231	6.8024	6.7928	7.1862	7.2034	7.161	7.1768	7.1926	7.1608
pos_3990	4-[(2,4-Dihydroxy-3,3-dimethylbutanoyl)amino]butanoic acid	4-[（2,4-二羟基-3,3-二甲基丁酰）氨基]丁酸	metab_3231	-	-	-	-	HMDB0246316	pos	-	-	-	-	Organic acids and derivatives	Carboxylic acids and derivatives	234.134	M+H	C10H19NO5	1.8238	0.028913	0	71.8	0.149774	-	Amino acids, peptides, and analogues	3.9747	3.5612	3.8233	3.8834	3.7604	3.7786	4.9256	4.8552	4.8837	4.9051	4.8834	4.9072	3.8369	3.884	4.0472	3.7715	3.9881	3.9163	4.8296	4.7508	4.7952	4.769	4.8292	4.7822
pos_3994	Lotaustralin	洛托司他林	metab_3235	map00460;map01110	Cyanoamino acid metabolism;Biosynthesis of secondary metabolites	氰基氨基酸代谢;次级代谢产物的生物合成	C08334	HMDB0033865	pos	-	-	Metabolism;Metabolism	Metabolism of other amino acids;Global and overview maps	Organic oxygen compounds	Organooxygen compounds	294.155	M+CH3OH+H	C11H19NO6	1.8082	0.0226767	0	53.5	0.417333	534-67-8	Carbohydrates and carbohydrate conjugates	5.1378	5.0077	5.0395	5.0011	5.006	4.959	5.0158	5.0176	5.0093	5.027	5.0358	5.0496	4.4651	4.4529	4.4796	4.5241	4.4885	4.4626	5.29	5.273	5.2845	5.2783	5.3425	5.267
pos_3998	Peramine	苯丙胺	metab_3239	-	-	-	-	HMDB0256303	pos	-	-	-	-	Organoheterocyclic compounds	Pyrrolopyrazines	280.175	M+CH3OH+H	C12H17N5O	1.7849	0.0231189	0	35.4	-5.47493	-	Not Available	4.3358	4.1616	4.2576	4.1255	4.3068	4.127	4.2422	4.167	4.3358	4.2984	4.3237	4.2587	3.2885	3.2828	3.7413	3.6165	3.621	3.635	4.7533	4.7576	4.735	4.7489	4.7631	4.7067
pos_3999	8-Amino-7-oxononanoic acid	8-氨基-7-酮基纳米酸	metab_3240	map01100;map00780;map01240	Metabolic pathways;Biotin metabolism;Biosynthesis of cofactors	代谢途径;生物素代谢;-	C01092	LMFA01060168;HMDB0240687	pos	-	-	Metabolism;Metabolism;Metabolism	Global and overview maps;Metabolism of cofactors and vitamins;Global and overview maps	Lipids and lipid-like molecules	Fatty Acyls	220.154	M+CH3OH+H	C9H17NO3	1.7849	0.0152703	0	59.6	0.41934	682799-71-9	Fatty acids and conjugates	5.1432	5.062	5.0952	5.0422	5.0595	5.0192	6.0653	6.0715	6.0784	6.0703	6.0718	6.0819	5.5629	5.574	5.5741	5.5751	5.5485	5.5686	6.1535	6.1807	6.1211	6.1289	6.1502	6.1176
pos_4002	4-Hydroxybenzaldehyde	4-羟基苯甲醛	metab_3246	map01100;map01120;map00627;map00623;map00363;map01061	Metabolic pathways;Microbial metabolism in diverse environments;Aminobenzoate degradation;Toluene degradation;Bisphenol degradation;Biosynthesis of phenylpropanoids	代谢途径;不同环境中的微生物代谢;氨基苯甲酸降解;甲苯降解;双酚降解;苯丙烷类化合物的生物合成	C00633	HMDB0011718;MJDBOTE0000554	pos	-	-	Metabolism;Metabolism;Metabolism;Metabolism;Metabolism;Metabolism	Global and overview maps;Global and overview maps;Xenobiotics biodegradation and metabolism;Xenobiotics biodegradation and metabolism;Xenobiotics biodegradation and metabolism;Chemical structure transformation maps	Organic oxygen compounds	Organooxygen compounds	123.044	M+H	C7H6O2	1.7693	0.0359879	71.1	0	1.37451	123-08-0	Carbonyl compounds	5.2461	5.1915	5.1887	5.1932	5.1777	5.1701	5.3649	5.3433	5.3492	5.356	5.337	5.3535	5.1375	5.1493	5.1488	5.1461	5.1432	5.1339	5.2319	5.2391	5.2078	5.2157	5.2361	5.2121
pos_4005	Ile Asp	-	metab_3249	-	-	-	-	-	pos	-	-	-	-	-	-	247.129	M+H	C10H18N2O5	1.7536	0.010005	37.4	0	0.217441	-	-	4.1784	4.1206	4.1798	3.9418	3.9833	3.9298	4.7401	4.7584	4.7428	4.7154	4.7584	4.7302	4.1529	4.2052	4.3126	4.1705	4.1817	4.1664	4.5764	4.5934	4.5113	4.5747	4.5566	4.5443
pos_4007	Beta-Aspartylhydroxamate	-	metab_3251	-	-	-	C03124	HMDB0249105;HMDB0032332	pos	-	-	-	-	Organic acids and derivatives	Carboxylic acids and derivatives	113.035	M+H-2H2O	C4H8N2O4	1.7459	0.00871435	0	30.6	2.24491	8029-76-3	Amino acids, peptides, and analogues	5.4244	5.4151	5.4123	5.4427	5.4287	5.417	5.6077	5.5918	5.5816	5.5821	5.5737	5.571	5.5395	5.5515	5.5439	5.5467	5.5351	5.5213	5.5271	5.5248	5.4896	5.5285	5.5239	5.5102
pos_401	2-Aminobenzoic Acid	2-氨基苯甲酸	metab_3254	map01100;map01220;map01110;map01120;map01058;map00627;map00998;map01230;map00621;map01070;map07110;map00400;map01060;map01063;map00380;map01061;map00405	Metabolic pathways;Degradation of aromatic compounds;Biosynthesis of secondary metabolites;Microbial metabolism in diverse environments;Acridone alkaloid biosynthesis;Aminobenzoate degradation;Biosynthesis of various secondary metabolites - part 2;Biosynthesis of amino acids;Dioxin degradation;Biosynthesis of plant hormones;Benzoic acid family;Phenylalanine, tyrosine and tryptophan biosynthesis;B…	代谢途径;芳香族化合物的降解;次级代谢产物的生物合成;不同环境中的微生物代谢;吖啶酮生物碱生物合成;氨基苯甲酸降解;多种次生代谢产物的生物合成Ⅱ;氨基酸的生物合成;二恶英降解;植物激素的生物合成;苯甲酸家族;苯丙氨酸、酪氨酸和色氨酸生物合成;植物次生代谢产物的生物合成;莽草酸途径生物碱的生物合成;色氨酸代谢;苯丙烷类化合物的生物合成;吩嗪生物合成	C00108	HMDB0001123;PW_C000877	pos	-	-	Metabolism;Metabolism;Metabolism;Metabolism;Metabolism;Metabolism;Metabolism;Metabolism;Metabolism;Metabolism;Drug Development;Metabolism;Metabolism;Metabolism;Metabolism;Metabolism;Metabolism	Global and overview maps;Global and overview maps;Global and overview maps;Global and overview maps;Biosynthesis of other secondary metabolites;Xenobiotics biodegradation and metabolism;Biosynthesis of other secondary metabolites;Global and overview maps;Xenobiotics biodegradation and metabolism;Chemical structure transformation maps;Skeleton-based classification;Amino acid metabolism;Chemical st…	Benzenoids	Benzene and substituted derivatives	120.045	M+H-H2O, M+H	C7H7NO2	3.8702	0.00559337	62.6	0	1.79692	118-92-3	Benzoic acids and derivatives	5.3698	5.3643	5.323	5.3021	5.3046	5.3045	5.5288	5.5273	5.5173	5.5409	5.5637	5.5676	5.4278	5.3789	5.3645	5.4233	5.4136	5.3896	5.3606	5.3729	5.3642	5.3431	5.3836	5.3349
pos_4010	(S)-5-Amino-3-oxohexanoate	（S） -5-氨基-3-氧代己酸盐	metab_3255	map01100;map00310	Metabolic pathways;Lysine degradation	代谢途径;赖氨酸降解	C03656	HMDB0012131	pos	-	-	Metabolism;Metabolism	Global and overview maps;Amino acid metabolism	Organic acids and derivatives	Keto acids and derivatives	128.071	M+H-H2O	C6H11NO3	1.7303	0.00915794	0	75.5	1.03146	19355-90-9	Medium-chain keto acids and derivatives	5.6176	5.5964	5.6157	5.6199	5.6385	5.6534	5.5975	5.5777	5.5744	5.6038	5.6228	5.6341	5.5227	5.5216	5.5286	5.527	5.5364	5.5293	5.6017	5.5981	5.6087	5.61	5.6611	5.6148
pos_4012	Trans-4-Hydroxycyclohexylacetic acid	-	metab_3257	-	-	-	-	HMDB0000909	pos	-	-	-	-	Organic oxygen compounds	Organooxygen compounds	176.128	M+NH4	C8H14O3	1.707	0.0637332	0	46.9	0.274828	68592-23-4	Alcohols and polyols	4.4749	4.2895	4.3532	4.282	4.2136	4.1523	4.5897	4.598	4.5855	4.6124	4.5744	4.5768	4.0403	4.0626	4.0426	4.0764	4.0578	4.0051	4.3921	4.4051	4.3703	4.4047	4.3996	4.3855
pos_4013	3-Methoxypropylamine	3-甲氧基丙胺	metab_3258	-	-	-	-	HMDB0245920	pos	-	-	-	-	Organic oxygen compounds	Organooxygen compounds	72.0815	M+H-H2O	C4H11NO	1.6913	0.0172609	0	38.5	8.1327	-	Ethers	3.767	3.713	3.7898	3.67	3.7722	3.6583	3.6761	3.6928	3.643	3.7095	3.6549	3.68	3.6885	3.7119	3.6562	3.6822	3.6733	3.643	3.5904	3.635	3.6052	3.6197	3.6329	3.6284
pos_4022	(S,S)-Butane-2,3-diol	（S，S）-丁烷-2,3-二醇	metab_3268	map00650	Butanoate metabolism	丁酸代谢	C03046	-	pos	-	-	Metabolism	Carbohydrate metabolism	-	-	73.0655	M+H-H2O	C4H10O2	1.6289	0.00683143	46	0	8.23845	19132-06-0	-	3.9373	3.9637	3.9491	3.9355	3.9565	4.0075	3.9335	3.9273	3.9666	3.9633	3.9865	3.9705	4.0355	4.0116	4.0632	3.9963	4.022	4.0355	3.9575	3.9748	3.939	3.9144	3.9269	3.9308
pos_4024	Formylanthranilic acid	甲酰苯胺酸	metab_3270	map01100;map00380	Metabolic pathways;Tryptophan metabolism	代谢途径;色氨酸代谢	C05653	HMDB0004089;PW_C002057	pos	-	-	Metabolism;Metabolism	Global and overview maps;Amino acid metabolism	Benzenoids	Benzene and substituted derivatives	148.039	M+H-H2O	C8H7NO3	1.6133	0.0348476	0	47.3	-0.0178837	3342-77-6	Benzoic acids and derivatives	4.5291	4.5392	4.4966	4.5255	4.5322	4.5221	4.5077	4.5159	4.4931	4.5218	4.5155	4.5271	4.5151	4.5208	4.5569	4.5173	4.5411	4.5099	4.4215	4.4526	4.4265	4.4124	4.476	4.4242
pos_4028	4-Methylstyrene	4-甲基苯乙烯	metab_3274	-	-	-	-	HMDB0246518	pos	-	-	-	-	Benzenoids	Benzene and substituted derivatives	119.086	M+H	C9H10	1.5898	0.00477596	49.9	0	2.19383	-	Styrenes	5.2241	5.2217	5.2208	5.2495	5.2284	5.246	5.1621	5.1532	5.1409	5.2065	5.1878	5.1788	5.2333	5.2143	5.2058	5.2457	5.2017	5.221	5.167	5.1632	5.1316	5.1672	5.179	5.1363
pos_4029	N-Acetyl-L-Glutamic Acid	N-乙酰-L-谷氨酸	metab_3275	map01100;map01210;map00220;map01110;map01230	Metabolic pathways;2-Oxocarboxylic acid metabolism;Arginine biosynthesis;Biosynthesis of secondary metabolites;Biosynthesis of amino acids	代谢途径;2-氧羰基酸代谢;精氨酸生物合成;次级代谢产物的生物合成;氨基酸的生物合成	C00624	HMDB0001138;MJDBOTE0000638	pos	-	-	Metabolism;Metabolism;Metabolism;Metabolism;Metabolism	Global and overview maps;Global and overview maps;Amino acid metabolism;Global and overview maps;Global and overview maps	Organic acids and derivatives	Carboxylic acids and derivatives	190.071	M+H	C7H11NO5	1.582	0.0306184	93.6	0	0.0855679	1188-37-0	Amino acids, peptides, and analogues	5.1991	5.1126	5.1825	5.1125	5.1381	5.0738	4.4107	4.4237	4.4905	4.3997	4.4347	4.4467	4.5207	4.5317	4.5073	4.5314	4.5014	4.4899	4.4016	4.416	4.405	4.3821	4.4156	4.3931
pos_4031	Glycerol	甘油	metab_3278	map01100;map00561;map00040;map02010;map00052;map04923;map04714;map04723	Metabolic pathways;Glycerolipid metabolism;Pentose and glucuronate interconversions;ABC transporters;Galactose metabolism;Regulation of lipolysis in adipocytes;Thermogenesis;Retrograde endocannabinoid signaling	代谢途径;甘油酯代谢;戊糖和葡萄糖醛酸的相互转化;ABC转运蛋白;半乳糖代谢;脂肪细胞脂解的调节;产热;逆行内源性大麻素信号	C00116	PW_C000085;HMDB0000131	pos	Carbohydrates	Monosaccharides	Metabolism;Metabolism;Metabolism;Environmental Information Processing;Metabolism;Organismal Systems;Organismal Systems;Organismal Systems	Global and overview maps;Lipid metabolism;Carbohydrate metabolism;Membrane transport;Carbohydrate metabolism;Endocrine system;Environmental adaptation;Nervous system	Organic oxygen compounds	Organooxygen compounds	75.0448	M+H-H2O	C3H8O3	1.5509	0.0104858	0	43.7	7.80938	56-81-5	Carbohydrates and carbohydrate conjugates	3.6199	3.6143	3.6574	3.6723	3.6313	3.679	3.5641	3.5629	3.5384	3.5302	3.5514	3.5484	3.5712	3.5991	3.5925	3.6009	3.5767	3.5978	3.5239	3.5616	3.5142	3.5888	3.5025	3.5962
pos_4036	O-Butylhydroxylamine	邻丁基羟胺	metab_3283	-	-	-	-	HMDB0255843	pos	-	-	-	-	Organic oxygen compounds	Organooxygen compounds	72.0815	M+H-H2O	C4H11NO	1.3794	0.057872	0	34	8.15868	-	Not Available	3.8602	3.827	3.8029	3.8311	3.8649	3.836	3.8782	3.8694	3.8638	3.9037	3.8221	3.8833	3.8439	3.8435	3.6596	3.8286	3.8166	3.7689	3.7666	3.84	3.8392	3.8364	3.8104	3.7925
pos_4037	L-Threonine	L-苏氨酸	metab_3284	map01100;map04978;map00997;map00260;map01120;map00290;map02010;map00860;map01230;map01110;map04974;map00970;map00261;map01060	Metabolic pathways;Mineral absorption;Biosynthesis of various secondary metabolites - part 3;Glycine, serine and threonine metabolism;Microbial metabolism in diverse environments;Valine, leucine and isoleucine biosynthesis;ABC transporters;Porphyrin and chlorophyll metabolism;Biosynthesis of amino acids;Biosynthesis of secondary metabolites;Protein digestion and absorption;Aminoacyl-tRNA biosynth…	代谢途径;矿物吸收;多种次生代谢产物的生物合成Ⅲ;甘氨酸、丝氨酸和苏氨酸代谢;不同环境中的微生物代谢;缬氨酸、亮氨酸和异亮氨酸生物合成;ABC转运蛋白;卟啉与叶绿素代谢;氨基酸的生物合成;次级代谢产物的生物合成;蛋白质消化吸收;氨酰tRNA生物合成;单巴坦生物合成;植物次生代谢产物的生物合成	C00188	PW_C000109;HMDB0000167;MJDBOTE0000464	pos	Peptides	Amino acids	Metabolism;Organismal Systems;Metabolism;Metabolism;Metabolism;Metabolism;Environmental Information Processing;Metabolism;Metabolism;Metabolism;Organismal Systems;Genetic Information Processing;Metabolism;Metabolism	Global and overview maps;Digestive system;Biosynthesis of other secondary metabolites;Amino acid metabolism;Global and overview maps;Amino acid metabolism;Membrane transport;Metabolism of cofactors and vitamins;Global and overview maps;Global and overview maps;Digestive system;Translation;Biosynthesis of other secondary metabolites;Chemical structure transformation maps	Organic acids and derivatives	Carboxylic acids and derivatives	84.0455	M+H-2H2O	C4H9NO3	1.3482	0.0099996	75.8	0	9.11505	72-19-5	Amino acids, peptides, and analogues	5.6206	5.6119	5.6094	5.6032	5.6002	5.6066	5.7319	5.7108	5.7174	5.7696	5.7378	5.7616	5.6373	5.625	5.6317	5.6313	5.6243	5.6216	5.6856	5.6971	5.6691	5.6877	5.6987	5.6779
pos_4038	Methionyl-Proline	甲硫酰脯氨酸	metab_3285	-	-	-	-	HMDB0028981	pos	-	-	-	-	Organic acids and derivatives	Carboxylic acids and derivatives	146.042	M+2Na	C10H18N2O3S	1.3404	0.0339733	0	63.9	6.09939	-	Amino acids, peptides, and analogues	3.5028	3.5753	3.5348	3.4748	3.2666	3.4423	4.2826	4.2407	4.1806	4.2448	4.1902	4.2824	3.2194	3.2735	3.1959	3.1939	3.5659	3.2629	4.0734	4.115	4.0523	4.0564	4.1144	4.0476
pos_4045	2-Aminoadipic acid	2-氨基己二酸	metab_3292	map01100;map00310;map00311;map00300;map01210;map01230;map01110	Metabolic pathways;Lysine degradation;Penicillin and cephalosporin biosynthesis;Lysine biosynthesis;2-Oxocarboxylic acid metabolism;Biosynthesis of amino acids;Biosynthesis of secondary metabolites	代谢途径;赖氨酸降解;青霉素和头孢菌素生物合成;赖氨酸生物合成;2-氧羰基酸代谢;氨基酸的生物合成;次级代谢产物的生物合成	C00956	HMDB0000510;HMDB0302754	pos	-	-	Metabolism;Metabolism;Metabolism;Metabolism;Metabolism;Metabolism;Metabolism	Global and overview maps;Amino acid metabolism;Biosynthesis of other secondary metabolites;Amino acid metabolism;Global and overview maps;Global and overview maps;Global and overview maps	Organic acids and derivatives	Carboxylic acids and derivatives	144.066	M+H-H2O	C6H11NO4	1.2704	0.0141826	0	53	0.372821	1118-90-7	Amino acids, peptides, and analogues	5.0505	5.0174	5.0287	5.0435	5.02	4.9908	4.9523	4.8738	4.8987	4.944	4.9472	4.9307	4.9891	4.9879	4.9788	4.977	4.9616	4.9765	4.9493	4.913	4.9111	4.9342	4.9316	4.9001
pos_4048	Niacinamide	烟酰胺	metab_3295	map01100;map04212;map01240;map04977;map00760	Metabolic pathways;Longevity regulating pathway - worm;Biosynthesis of cofactors;Vitamin digestion and absorption;Nicotinate and nicotinamide metabolism	代谢途径;长寿调节途径——蠕虫;-;维生素的消化和吸收;烟酸和烟酰胺代谢	C00153	HMDB0001406;PW_C001086	pos	Vitamins and cofactors	Vitamins	Metabolism;Organismal Systems;Metabolism;Organismal Systems;Metabolism	Global and overview maps;Aging;Global and overview maps;Digestive system;Metabolism of cofactors and vitamins	Organoheterocyclic compounds	Pyridines and derivatives	123.055	M+H	C6H6N2O	1.2391	0.0153908	69.9	0	1.5249	98-92-0	Pyridinecarboxylic acids and derivatives	5.0427	4.9334	4.9694	4.9274	4.9203	4.9527	4.705	4.6798	4.6877	4.7726	4.7413	4.7982	4.7866	4.7565	4.7758	4.7926	4.764	4.78	4.8261	4.8065	4.8475	4.8343	4.9018	4.8333
pos_4049	Deoxycytidine	脱氧胞苷	metab_3296	map00240;map01100;map02010	Pyrimidine metabolism;Metabolic pathways;ABC transporters	嘧啶代谢;代谢途径;ABC转运蛋白	C00881	HMDB0250725;PW_C000008;HMDB0000014	pos	Nucleic acids	Nucleosides	Metabolism;Metabolism;Environmental Information Processing	Nucleotide metabolism;Global and overview maps;Membrane transport	Nucleosides, nucleotides, and analogues	Pyrimidine nucleosides	228.098	M+H	C9H13N3O4	1.2313	0.0612945	66.7	0	-0.079895	951-77-9	Pyrimidine 2''-deoxyribonucleosides	3.9808	3.7345	3.9445	3.717	3.8506	3.693	4.4173	4.2077	4.4146	4.4289	4.389	4.4066	4.2533	4.1757	4.2209	4.2694	4.2572	4.2854	4.5209	4.4677	4.5612	4.476	4.5063	4.4679
pos_405	1-Hydroxy-2,2,5,5-tetramethylpyrrolidine-3-carboxylic acid	1-羟基-2,2,5,5-四甲基吡咯烷-3-羧酸	metab_3297	-	-	-	-	HMDB0243895	pos	-	-	-	-	Organoheterocyclic compounds	Pyrrolidines	210.11	M+H-H2O, M+Na	C9H17NO3	4.0395	0.0304674	0	30.2	0.456959	-	Pyrrolidine carboxylic acids and derivatives	6.3218	6.3138	6.2924	6.2475	6.28	6.2673	6.4612	6.467	6.4508	6.4422	6.4935	6.5185	6.3491	6.3116	6.3232	6.3357	6.354	6.348	6.3948	6.3937	6.3471	6.347	6.3975	6.3588
pos_4053	2-Cyclopentene-1,4-dione	-	metab_3301	-	-	-	-	-	pos	-	-	-	-	-	-	97.0289	M+H	C5H4O2	1.1613	0.00962253	33	0	5.37215	-	-	4.6023	4.5826	4.5801	4.6465	4.6143	4.6256	4.5995	4.5507	4.5527	4.5771	4.5404	4.6091	4.6827	4.6794	4.6324	4.6634	4.6648	4.6704	4.6046	4.5873	4.5775	4.606	4.6042	4.5695
pos_4056	FAPy-adenine	绒毛腺嘌呤	metab_3304	-	-	-	C06502	HMDB0004816	pos	-	-	-	-	Organoheterocyclic compounds	Diazines	136.062	M+H-H2O	C5H7N5O	1.1377	0.0110109	0	51.5	0.516847	5122-36-1	Pyrimidines and pyrimidine derivatives	5.6568	5.599	5.6388	5.5505	5.556	5.5494	5.9167	5.8975	5.9168	5.958	5.9602	5.9727	6.1207	6.1019	6.0956	6.1311	6.1101	6.1191	5.9267	5.9144	5.9114	5.9215	5.9425	5.9052
pos_406	4-Hydroxy-3-methoxy-cinnamoylglycine	4-羟基-3-甲氧基肉桂酰甘氨酸	metab_3308	-	-	-	C02564	HMDB0059747	pos	-	-	-	-	Organic acids and derivatives	Carboxylic acids and derivatives	252.087	M+H, M+Na	C12H13NO5	4.0627	0.0148623	0	49.5	-0.0101738	-	Amino acids, peptides, and analogues	3.5759	3.4257	3.5278	3.2213	2.8962	3.1145	5.2656	5.3037	5.3004	5.2733	5.2726	5.3264	5.3498	5.3318	5.3481	5.3685	5.3685	5.3448	4.3454	4.1348	4.1365	4.1811	4.1475	4.3229
pos_408	N-Acetylleucine	N-乙酰亮氨酸	metab_3330	-	-	-	C02710	HMDB0011756	pos	-	-	-	-	Organic acids and derivatives	Carboxylic acids and derivatives	174.113	M+H, M+Na	C8H15NO3	4.1015	0.00939015	64.8	0	0.394731	1188-21-2	Amino acids, peptides, and analogues	5.7102	5.7031	5.6959	5.6589	5.6803	5.66	4.5594	4.5318	4.513	4.476	4.4792	4.5484	4.7337	4.6922	4.6872	4.7108	4.6531	4.6774	4.6513	4.7362	4.6948	4.569	4.747	4.6959
pos_4081	Glutarylglycine	戊二酰甘氨酸	metab_3332	-	-	-	-	HMDB0000590	pos	-	-	-	-	Organic acids and derivatives	Carboxylic acids and derivatives	234.035	M+2Na-H	C7H11NO5	0.8566	0.0102518	0	54.8	0.153083	17686-38-3	Amino acids, peptides, and analogues	4.6899	4.8909	4.8022	4.8089	4.8415	4.7565	3.8468	3.8981	3.9811	4.0424	3.9292	4.1849	3.9899	4.0149	4.1261	4.1434	4.0454	4.0336	4.0017	3.8679	3.7795	3.8607	4.0109	3.9366
pos_4085	1,2-Diethyl-3-hydroxypyridin-4-one	1,2-二乙基-3-羟基吡啶-4-酮	metab_3336	-	-	-	-	HMDB0244071	pos	-	-	-	-	Organoheterocyclic compounds	Pyridines and derivatives	200.128	M+CH3OH+H	C9H13NO2	0.8489	0.0171592	0	31.9	0.544951	-	Hydroxypyridines	4.8265	4.8017	4.7721	4.7935	4.7957	4.7464	4.8971	4.8413	4.8964	4.926	4.9341	4.9621	4.809	4.7659	4.7616	4.8142	4.7888	4.7949	4.8411	4.8361	4.7878	4.8103	4.8662	4.8153
pos_4092	1-Aminocyclopropanecarboxylic Acid	1-氨基环丙烷羧酸	metab_3343	map01100;map00270;map01110;map01070;map01060	Metabolic pathways;Cysteine and methionine metabolism;Biosynthesis of secondary metabolites;Biosynthesis of plant hormones;Biosynthesis of plant secondary metabolites	代谢途径;半胱氨酸和蛋氨酸代谢;次级代谢产物的生物合成;植物激素的生物合成;植物次生代谢产物的生物合成	C01234	HMDB0036458;MJDBZSJ0000128	pos	-	-	Metabolism;Metabolism;Metabolism;Metabolism;Metabolism	Global and overview maps;Amino acid metabolism;Global and overview maps;Chemical structure transformation maps;Chemical structure transformation maps	Organic acids and derivatives	Carboxylic acids and derivatives	84.0452	M+H-H2O	C4H7NO2	0.8489	0.0266853	55.2	0	8.43259	22059-21-8	Amino acids, peptides, and analogues	4.9068	4.8925	4.8975	4.8667	4.879	4.8732	5.0634	5.0317	5.0573	5.0724	5.0627	5.0887	4.8891	4.8676	4.8793	4.8833	4.8623	4.8536	4.9654	4.9763	4.9898	5.0038	4.9977	4.977
pos_4106	Nalpha-Acetyl-L-arginine	-	metab_3359	-	-	-	-	-	pos	-	-	-	-	-	-	217.13	M+H	C8H16N4O3	0.8411	0.0111789	58.5	0	0.239423	-	-	4.5147	4.4843	4.534	4.2578	4.4567	4.3685	5.1419	5.1107	5.1208	5.1757	5.1249	5.1317	4.3356	4.3614	4.3962	4.3788	4.4	4.3108	4.1929	4.0273	4.0364	4.0441	4.1666	4.0083
pos_4109	Levetiracetam	左乙拉西坦	metab_3362	-	-	-	C07841	HMDB0252105;HMDB0015333	pos	-	-	-	-	Organic acids and derivatives	Carboxylic acids and derivatives	203.139	M+CH3OH+H	C8H14N2O2	0.8411	0.00368557	0	37.6	0.700638	102767-28-2	Amino acids, peptides, and analogues	4.9693	4.9366	4.933	4.8822	4.8685	4.8407	5.2638	5.2513	5.2704	5.293	5.2713	5.287	4.9113	4.8423	4.8731	4.8674	4.9094	4.8756	4.8429	4.8593	4.835	4.8622	4.8711	4.8309
pos_4110	O-Acetylserine	邻乙酰丝氨酸	metab_3364	map01100;map00997;map00920;map01120;map00908;map00270;map01200;map01230;map01110;map04122	Metabolic pathways;Biosynthesis of various secondary metabolites - part 3;Sulfur metabolism;Microbial metabolism in diverse environments;Zeatin biosynthesis;Cysteine and methionine metabolism;Carbon metabolism;Biosynthesis of amino acids;Biosynthesis of secondary metabolites;Sulfur relay system	代谢途径;多种次生代谢产物的生物合成Ⅲ;硫代谢;不同环境中的微生物代谢;玉米素生物合成;半胱氨酸和蛋氨酸代谢;碳代谢;氨基酸的生物合成;次级代谢产物的生物合成;硫磺继电器系统	C00979	HMDB0003011	pos	-	-	Metabolism;Metabolism;Metabolism;Metabolism;Metabolism;Metabolism;Metabolism;Metabolism;Metabolism;Genetic Information Processing	Global and overview maps;Biosynthesis of other secondary metabolites;Energy metabolism;Global and overview maps;Metabolism of terpenoids and polyketides;Amino acid metabolism;Global and overview maps;Global and overview maps;Global and overview maps;Folding, sorting and degradation	Organic acids and derivatives	Carboxylic acids and derivatives	211.069	M+ACN+Na	C5H9NO4	0.8411	0.00306451	0	39.1	0.677652	5147-00-2	Amino acids, peptides, and analogues	5.5715	5.5179	5.5303	5.4789	5.4885	5.4433	4.9025	4.8675	4.8856	4.9469	4.888	4.9236	4.7665	4.6951	4.7363	4.7372	4.7517	4.6656	4.51	4.4628	4.4873	4.511	4.5138	4.4585
pos_4114	Nepsilon-Acetyl-L-lysine	-	metab_3368	map01100;map00310	Metabolic pathways;Lysine degradation	代谢途径;赖氨酸降解	C02727	HMDB0000206	pos	-	-	Metabolism;Metabolism	Global and overview maps;Amino acid metabolism	Organic acids and derivatives	Carboxylic acids and derivatives	189.123	M+H	C8H16N2O3	0.8411	0.00304476	75.5	0	0.331162	692-04-6	Amino acids, peptides, and analogues	5.9803	5.9445	5.9527	5.913	5.9105	5.8792	6.0821	6.0732	6.0819	6.105	6.0842	6.1013	6.0153	5.9898	5.9967	5.9997	6.0094	5.9677	5.917	5.9355	5.9087	5.9356	5.9203	5.9079
pos_4117	Urocanic Acid	尿苷酸	metab_3371	map01100;map00340	Metabolic pathways;Histidine metabolism	代谢途径;组氨酸代谢	C00785	HMDB0000301;PW_C000205;HMDB0062562;MJDBOTE0000716	pos	-	-	Metabolism;Metabolism	Global and overview maps;Amino acid metabolism	Organoheterocyclic compounds	Azoles	139.05	M+H	C6H6N2O2	0.8411	0.0022545	98.2	0	0.282822	3465-72-3;104-98-3	Imidazoles	5.45	5.4206	5.4419	5.3867	5.406	5.3951	5.073	5.0327	5.0496	5.0817	5.0666	5.0856	5.4623	5.4309	5.4323	5.4409	5.4708	5.4188	5.0322	5.0213	5.0364	5.0483	5.0281	5.0395
pos_4119	Ketoleucine	酮亮氨酸	metab_3373	map01100;map01110;map00280;map00290;map01210;map01230;map00966	Metabolic pathways;Biosynthesis of secondary metabolites;Valine, leucine and isoleucine degradation;Valine, leucine and isoleucine biosynthesis;2-Oxocarboxylic acid metabolism;Biosynthesis of amino acids;Glucosinolate biosynthesis	代谢途径;次级代谢产物的生物合成;缬氨酸、亮氨酸和异亮氨酸降解;缬氨酸、亮氨酸和异亮氨酸生物合成;2-氧羰基酸代谢;氨基酸的生物合成;硫代葡萄糖苷生物合成	C00233	PW_C000547;HMDB0000695	pos	Organic acids	Carboxylic acids	Metabolism;Metabolism;Metabolism;Metabolism;Metabolism;Metabolism;Metabolism	Global and overview maps;Global and overview maps;Amino acid metabolism;Amino acid metabolism;Global and overview maps;Global and overview maps;Biosynthesis of other secondary metabolites	Organic acids and derivatives	Keto acids and derivatives	148.097	M+NH4	C6H10O3	0.8411	0.00861973	56.1	0	-0.0935844	816-66-0	Short-chain keto acids and derivatives	4.9061	4.8584	4.8523	4.8011	4.8547	4.7979	4.1746	4.1317	4.0933	4.1306	4.1394	4.1077	4.1582	4.1689	4.156	4.1432	4.2056	4.1825	4.1424	4.163	4.0998	4.1318	4.1514	4.0939
pos_4123	Adenine	腺嘌呤	metab_3377	map01100;map00230;map00908	Metabolic pathways;Purine metabolism;Zeatin biosynthesis	代谢途径;嘌呤代谢;玉米素生物合成	C00147	PW_C000024;HMDB0000034;MJDBOTE0000759	pos	Nucleic acids	Bases	Metabolism;Metabolism;Metabolism	Global and overview maps;Nucleotide metabolism;Metabolism of terpenoids and polyketides	Organoheterocyclic compounds	Imidazopyrimidines	136.062	M+H	C5H5N5	0.8411	0.00476749	86.4	0	0.627225	73-24-5	Purines and purine derivatives	5.1823	5.3635	5.2858	5.3341	5.3455	5.3513	5.49	5.4801	5.4858	5.5621	5.5695	5.6138	5.8605	5.8581	5.8639	5.8637	5.8824	5.8699	5.5692	5.5636	5.5534	5.5948	5.588	5.5533
pos_4124	Pipecolic Acid	胡椒酸	metab_3378	map01100;map00310;map01110;map00960;map01064;map01060	Metabolic pathways;Lysine degradation;Biosynthesis of secondary metabolites;Tropane, piperidine and pyridine alkaloid biosynthesis;Biosynthesis of alkaloids derived from ornithine, lysine and nicotinic acid;Biosynthesis of plant secondary metabolites	代谢途径;赖氨酸降解;次级代谢产物的生物合成;托烷、哌啶和吡啶生物碱的生物合成;鸟氨酸、赖氨酸和烟酸生物碱的生物合成;植物次生代谢产物的生物合成	C00408	HMDB0000070;HMDB0000716;MJDBOTE0000664	pos	-	-	Metabolism;Metabolism;Metabolism;Metabolism;Metabolism;Metabolism	Global and overview maps;Amino acid metabolism;Global and overview maps;Biosynthesis of other secondary metabolites;Chemical structure transformation maps;Chemical structure transformation maps	Organic acids and derivatives	Carboxylic acids and derivatives	130.086	M+H	C6H11NO2	0.8411	0.0254944	55.6	0	0.875675	535-75-1;3105-95-1	Amino acids, peptides, and analogues	5.133	5.1171	5.1301	5.0885	5.1084	5.0769	5.2321	5.2128	5.2153	5.2499	5.2332	5.2328	5.2985	5.2599	5.2716	5.3004	5.2915	5.267	5.2201	5.2487	5.2231	5.2334	5.2258	5.2084
pos_4129	L-Valine	L-缬氨酸	metab_3382	map01100;map04978;map00311;map00770;map02010;map00290;map00460;map01240;map01230;map00966;map01210;map01110;map04974;map00970;map00280;map05230;map01063;map01060	Metabolic pathways;Mineral absorption;Penicillin and cephalosporin biosynthesis;Pantothenate and CoA biosynthesis;ABC transporters;Valine, leucine and isoleucine biosynthesis;Cyanoamino acid metabolism;Biosynthesis of cofactors;Biosynthesis of amino acids;Glucosinolate biosynthesis;2-Oxocarboxylic acid metabolism;Biosynthesis of secondary metabolites;Protein digestion and absorption;Aminoacyl-tRN…	代谢途径;矿物吸收;青霉素和头孢菌素生物合成;泛酸和辅酶A生物合成;ABC转运蛋白;缬氨酸、亮氨酸和异亮氨酸生物合成;氰基氨基酸代谢;-;氨基酸的生物合成;硫代葡萄糖苷生物合成;2-氧羰基酸代谢;次级代谢产物的生物合成;蛋白质消化吸收;氨酰tRNA生物合成;缬氨酸、亮氨酸和异亮氨酸降解;癌症的中枢碳代谢;莽草酸途径生物碱的生物合成;植物次生代谢产物的生物合成	C00183	HMDB0000883;PW_C000704;MJDBOTE0000526	pos	Peptides	Amino acids	Metabolism;Organismal Systems;Metabolism;Metabolism;Environmental Information Processing;Metabolism;Metabolism;Metabolism;Metabolism;Metabolism;Metabolism;Metabolism;Organismal Systems;Genetic Information Processing;Metabolism;Human Diseases;Metabolism;Metabolism	Global and overview maps;Digestive system;Biosynthesis of other secondary metabolites;Metabolism of cofactors and vitamins;Membrane transport;Amino acid metabolism;Metabolism of other amino acids;Global and overview maps;Global and overview maps;Biosynthesis of other secondary metabolites;Global and overview maps;Global and overview maps;Digestive system;Translation;Amino acid metabolism;Cancer: …	Organic acids and derivatives	Carboxylic acids and derivatives	118.087	M+H	C5H11NO2	0.8411	0.00704417	72.5	0	2.24723	72-18-4	Amino acids, peptides, and analogues	6.518	6.4952	6.5078	6.4647	6.4704	6.4523	6.6988	6.6752	6.6891	6.7205	6.6953	6.7042	6.6986	6.6794	6.6886	6.6937	6.6893	6.6819	6.5514	6.5707	6.5531	6.5657	6.5546	6.5436
pos_4132	Uracil	尿嘧啶	metab_3386	map00240;map01100;map00770;map00410	Pyrimidine metabolism;Metabolic pathways;Pantothenate and CoA biosynthesis;beta-Alanine metabolism	嘧啶代谢;代谢途径;泛酸和辅酶A生物合成;β-丙氨酸代谢	C00106	HMDB0000300;PW_C000204;MJDBOTE0000838	pos	Nucleic acids	Bases	Metabolism;Metabolism;Metabolism;Metabolism	Nucleotide metabolism;Global and overview maps;Metabolism of cofactors and vitamins;Metabolism of other amino acids	Organoheterocyclic compounds	Diazines	113.035	M+H	C4H4N2O2	0.8411	0.010508	78.4	0	2.93242	66-22-8	Pyrimidines and pyrimidine derivatives	5.1315	5.1277	5.1653	5.1383	5.1525	5.1677	5.2524	5.2421	5.2618	5.2644	5.2428	5.2713	5.2497	5.2324	5.2275	5.2384	5.2523	5.231	5.1609	5.1713	5.1748	5.1926	5.1644	5.1759
pos_4136	Amylopectin	支链淀粉	metab_3390	-	-	-	C00317	HMDB0003255	pos	-	-	-	-	Organic oxygen compounds	Organooxygen compounds	851.265	M+Na	C30H52O26	0.8333	0.0158328	0	79.9	0.959128	9037-22-3	Carbohydrates and carbohydrate conjugates	5.6927	5.6584	5.6296	5.5857	5.6272	5.6222	5.6547	5.6102	5.6332	5.6569	5.6623	5.7148	5.6244	5.5601	5.611	5.6043	5.5837	5.6067	5.6709	5.6781	5.6686	5.6826	5.6497	5.6346
pos_4141	1-Methyl-2-nitro-1-nitrosoguanidine	1-甲基-2-硝基-1-亚硝基胍	metab_3396	map04217	Necroptosis	坏死性下垂	C14592	HMDB0243924	pos	-	-	Cellular Processes	Cell growth and death	Organic nitrogen compounds	Organonitrogen compounds	189.073	M+ACN+H	C2H5N5O3	0.8333	0.0120802	0	33.6	2.50789	-	Guanidines	4.5361	4.7678	4.7269	4.8025	4.7342	4.7837	3.9962	3.8773	3.9009	3.9447	3.9451	4.1763	4.1529	4.1564	4.1667	4.1199	4.24	4.2332	4.1285	4.1793	4.0735	4.196	4.0538	4.2266
pos_4143	N2-Acetylornithine	N2乙酰鸟氨酸	metab_3398	map01100;map01210;map00220;map01110;map01230	Metabolic pathways;2-Oxocarboxylic acid metabolism;Arginine biosynthesis;Biosynthesis of secondary metabolites;Biosynthesis of amino acids	代谢途径;2-氧羰基酸代谢;精氨酸生物合成;次级代谢产物的生物合成;氨基酸的生物合成	C00437	HMDB0003357	pos	-	-	Metabolism;Metabolism;Metabolism;Metabolism;Metabolism	Global and overview maps;Global and overview maps;Amino acid metabolism;Global and overview maps;Global and overview maps	Organic acids and derivatives	Carboxylic acids and derivatives	157.097	M+H-H2O	C7H14N2O3	0.8333	0.0127845	0	57.9	0.510591	6205-08-09	Amino acids, peptides, and analogues	4.6375	4.5681	4.5977	4.5622	4.5491	4.5494	4.5954	4.6155	4.612	4.6723	4.6575	4.6705	4.7824	4.7698	4.7379	4.7907	4.7758	4.7683	4.5108	4.5077	4.5005	4.5005	4.5038	4.4707
pos_4147	3-O-beta-D-Galactopyranosyl-L-arabinose	3-O-β-D-半乳吡喃-L-阿拉伯糖	metab_3402	-	-	-	C07560	HMDB0038854	pos	-	-	-	-	Organic oxygen compounds	Organooxygen compounds	335.095	M+Na	C11H20O10	0.8255	0.0336412	0	36.3	0.0733267	6055-00-1	Carbohydrates and carbohydrate conjugates	4.6148	4.6066	4.6763	4.5582	4.6249	4.5267	5.2483	5.2133	5.2557	5.2878	5.2192	5.2291	4.85	4.8807	4.877	4.8557	4.8589	4.8865	5.0228	4.9846	5.0196	5.0242	5.0144	5.0259
pos_4172	N-METHYLANTHRANILIC ACID	-	metab_3430	map01058;map01110;map01063	Acridone alkaloid biosynthesis;Biosynthesis of secondary metabolites;Biosynthesis of alkaloids derived from shikimate pathway	吖啶酮生物碱生物合成;次级代谢产物的生物合成;莽草酸途径生物碱的生物合成	C03005	HMDB0032609	pos	-	-	Metabolism;Metabolism;Metabolism	Biosynthesis of other secondary metabolites;Global and overview maps;Chemical structure transformation maps	Benzenoids	Benzene and substituted derivatives	152.071	M+H	C8H9NO2	0.8098	0.0121605	62.4	0	1.07558	119-68-6	Benzoic acids and derivatives	4.3914	4.3713	4.3732	4.4007	4.3816	4.4054	4.4659	4.3147	4.4083	4.4183	4.4321	4.4357	4.4121	4.4365	4.4065	4.435	4.4054	4.4311	4.4257	4.4153	4.4341	4.4369	4.4137	4.3928
pos_4180	Flumioxazin	丙炔氟草胺	metab_3439	-	-	-	C11035	HMDB0034854	pos	-	-	-	-	Organoheterocyclic compounds	Benzoxazines	747.17	2M+K	C19H15FN2O4	0.802	0.00400496	0	57	5.66923	103361-09-7	Benzoxazinones	5.6127	5.5714	5.6242	5.5516	5.5182	5.4958	5.6121	5.5534	5.6232	5.621	5.6044	5.5961	5.5653	5.5076	5.5466	5.5337	5.5313	5.5731	5.6142	5.6143	5.6411	5.6699	5.6382	5.6271
pos_4181	Stachyose	水苏糖	metab_3440	map01100;map00052	Metabolic pathways;Galactose metabolism	代谢途径;半乳糖代谢	C01613	HMDB0003553;PW_C001923	pos	-	-	Metabolism;Metabolism	Global and overview maps;Carbohydrate metabolism	Organic oxygen compounds	Organooxygen compounds	689.212	M+Na	C24H42O21	0.802	0.00633209	89.7	0	0.825294	470-55-3;10094-58-3;470-55-3	Carbohydrates and carbohydrate conjugates	6.1483	6.1324	6.1473	6.0729	6.0797	6.0461	6.1493	6.103	6.1298	6.1588	6.1437	6.1495	6.0867	6.0507	6.1089	6.0786	6.0823	6.0797	6.1347	6.1466	6.1396	6.1663	6.1335	6.1266
pos_4187	Methylimidazoleacetic acid	甲基咪唑乙酸	metab_3446	map01100;map00340	Metabolic pathways;Histidine metabolism	代谢途径;组氨酸代谢	C05828	HMDB0002820;PW_C001712	pos	-	-	Metabolism;Metabolism	Global and overview maps;Amino acid metabolism	Organoheterocyclic compounds	Azoles	141.066	M+H	C6H8N2O2	0.802	0.0134984	0	30.9	0.157192	2625-49-2	Imidazoles	5.1143	5.0858	5.1055	5.042	5.0576	5.0706	4.823	4.7833	4.7828	4.8487	4.8609	4.834	5.2246	5.2457	5.2245	5.2503	5.2602	5.2462	4.8563	4.8532	4.8598	4.8556	4.8749	4.8305
pos_4198	Glycylproline	甘氨酰脯氨酸	metab_3458	-	-	-	-	HMDB0000721	pos	-	-	-	-	Organic acids and derivatives	Carboxylic acids and derivatives	190.119	M+NH4	C7H12N2O3	0.7785	0.00915293	0	37.7	0.263718	704-15-4	Amino acids, peptides, and analogues	4.4413	4.3645	4.4625	4.3727	4.3243	4.3313	4.35	4.2878	4.3086	4.36	4.3512	4.3459	4.3236	4.2175	4.2978	4.3015	4.2707	4.3116	4.3136	4.2856	4.253	4.3059	4.2632	4.253
pos_4199	Trans-4-Hydroxy-L-proline	-	metab_3459	map01100;map02010;map00330	Metabolic pathways;ABC transporters;Arginine and proline metabolism	代谢途径;ABC转运蛋白;精氨酸和脯氨酸代谢	C01157	HMDB0000725	pos	Peptides	Amino acids	Metabolism;Environmental Information Processing;Metabolism	Global and overview maps;Membrane transport;Amino acid metabolism	Organic acids and derivatives	Carboxylic acids and derivatives	132.066	M+H	C5H9NO3	0.7785	0.00634267	36.2	0	0.900363	51-35-4	Amino acids, peptides, and analogues	4.4499	4.4408	4.4321	4.4848	4.4342	4.3806	4.8348	4.8294	4.8642	4.8774	4.8819	4.8825	4.0809	4.0817	4.0413	4.0623	4.0841	4.0668	4.4911	4.5088	4.4904	4.4892	4.5033	4.49
pos_421	Resorufin	瑞索芬	metab_3472	-	-	-	-	HMDB0257166	pos	-	-	-	-	Organoheterocyclic compounds	Benzoxazines	214.05	M+H, M+Na	C12H7NO3	4.8	0.00442247	93.6	0	0.387431	-	Phenoxazines	5.8331	5.8491	5.833	5.8455	5.8313	5.8714	5.8897	5.8775	5.8915	5.9769	6.022	6.077	6.3428	6.2909	6.3205	6.3527	6.4205	6.4353	6.0766	6.0644	6.0736	6.0748	6.1357	6.0653
pos_4219	L-3-Aminodihydro-2(3H)-furanone	L-3-氨基二氢-2（3H）-呋喃酮	metab_3482	-	-	-	C02926	HMDB0029387	pos	-	-	-	-	Organic acids and derivatives	Carboxylic acids and derivatives	119.082	M+NH4	C4H7NO2	0.7628	0.0149946	0	33.4	2.58327	-	Amino acids, peptides, and analogues	4.1617	4.1576	4.1708	4.1217	4.1847	4.1117	3.9992	4.0517	4.1103	4.1245	4.1122	4.1366	4.1524	4.1275	4.1606	4.1593	4.2457	4.2295	4.4803	4.4712	4.4548	4.4768	4.49	4.4781
pos_4227	Metipamide	甲哌胺	metab_3491	-	-	-	-	HMDB0254676	pos	-	-	-	-	Benzenoids	Benzene and substituted derivatives	381.079	M+ACN+H	C14H14ClN3O3S	0.7393	0.0131366	0	38.4	2.10135	-	Benzenesulfonamides	3.4101	3.3965	3.4043	3.3978	3.4054	3.4115	3.4161	3.7074	3.4103	3.4162	3.4101	3.4277	4.9452	4.9214	4.8852	4.945	4.8718	4.8837	4.0317	4.1053	4.0227	3.9881	4.1046	4.1332
pos_4237	Alpha-Methylene-Gamma-Butyrolactone	-	metab_3501	-	-	-	C20578	HMDB0246945	pos	-	-	-	-	Organoheterocyclic compounds	Lactones	99.0445	M+H	C5H6O2	0.7315	0.00277363	84.3	0	4.93267	-	Gamma butyrolactones	4.959	4.9139	4.9317	4.9256	4.9147	4.9465	4.902	4.8783	4.9278	4.9002	4.8742	4.9278	4.9903	4.9709	4.9659	4.9903	4.9723	4.983	4.8921	4.8961	4.9108	4.9173	4.9196	4.9053
pos_4239	Methionyl-Asparagine	甲硫酰天冬酰胺	metab_3503	-	-	-	-	HMDB0028968	pos	-	-	-	-	Organic acids and derivatives	Carboxylic acids and derivatives	246.091	M+H-H2O	C9H17N3O4S	0.7238	0.0158933	0	63.4	-0.209968	-	Amino acids, peptides, and analogues	5.3603	5.3975	5.4006	5.3136	5.2854	5.1028	4.922	4.885	4.9284	4.906	4.8968	4.8216	4.5181	4.4892	4.4523	4.4279	4.5078	4.4002	4.4306	4.4326	4.4521	4.4903	4.5066	4.3937
pos_4243	Butanal	丁醛	metab_3508	map01100;map01120;map00650	Metabolic pathways;Microbial metabolism in diverse environments;Butanoate metabolism	代谢途径;不同环境中的微生物代谢;丁酸代谢	C01412	HMDB0003543	pos	-	-	Metabolism;Metabolism;Metabolism	Global and overview maps;Global and overview maps;Carbohydrate metabolism	Organic oxygen compounds	Organooxygen compounds	90.0919	M+NH4	C4H8O	0.7238	0.0126529	54.2	0	7.72942	123-72-8	Carbonyl compounds	3.83	3.8619	3.8814	3.7614	3.766	3.8985	3.9952	4.0147	4.0472	4.036	4.0459	4.0179	4.3201	4.3176	4.3248	4.3715	4.3367	4.3137	4.1737	4.1598	4.1273	4.173	4.1431	4.1183
pos_425	2-Hydroxy-3-methyl-4H-pyran-4-one O-(6E-cinnamoyl-b-D-glucoside)	2-羟基-3-甲基-4H-吡喃-4-酮O-（6E-肉桂酰-b-D-葡萄糖苷）	metab_3515	-	-	-	-	HMDB0041098	pos	-	-	-	-	Phenylpropanoids and polyketides	Cinnamic acids and derivatives	441.116	M+H, M+Na	C21H22O9	5.0228	0.0303085	0	42.4	0.477476	84888-58-4	Cinnamic acid esters	4.9684	4.798	4.8289	4.7642	4.8255	4.6892	5.6055	5.6022	5.6155	5.59	5.632	5.6749	5.6854	5.6078	5.6221	5.6579	5.6703	5.6288	5.7416	5.71	5.6415	5.6713	5.7171	5.6571
pos_4251	Melezitose	蜂毒糖	metab_3517	-	-	-	C08243	HMDB0011730;MJDBOTE0000489	pos	-	-	-	-	Organic oxygen compounds	Organooxygen compounds	527.159	M+Na	C18H32O16	0.7083	0.00378779	88.8	0	0.725637	597-12-6	Carbohydrates and carbohydrate conjugates	6.6938	6.6882	6.6818	6.6801	6.6677	6.6241	6.6785	6.6955	6.7103	6.6806	6.6951	6.7211	6.6956	6.6796	6.6759	6.6859	6.6937	6.6833	6.6733	6.6596	6.6516	6.6721	6.6579	6.6439
pos_4252	Betonicine	贝托宁	metab_3518	-	-	-	C08269	HMDB0029412	pos	-	-	-	-	Organic acids and derivatives	Carboxylic acids and derivatives	192.123	M+CH3OH+H	C7H13NO3	0.7083	0.0178979	0	41.9	0.0519965	515-25-3	Amino acids, peptides, and analogues	5.0726	5.0595	5.0703	5.0287	5.0387	5.0559	5.0138	5.0105	5.014	5.0274	5.079	5.0731	4.6774	4.6541	4.6268	4.7174	4.6654	4.6619	5.0004	4.9833	4.9988	5.0095	4.9862	4.9695
[truncated: 660 more rows]
[truncated: 3 more columns]
