# Supplementary material for: From metabolic fingerprints to field solutions: engineering the apple rhizosphere microbiome via host-directed Bacillus recruitment for sustainable apple replant disease control
Source: Microbiome. 2025 Dec 23;14:43. doi: 10.1186/s40168-025-02301-9 (PMC12836847; doi:10.1186/s40168-025-02301-9)
Supplement: Supplementary file 4 — Supplementary Material 3. [file 40168_2025_2301_MOESM3_ESM.xlsx]

## Sheet: Sheet1
Supplementary Table 11. Composition of control treatment was determined by GC-MS.
Retention time	Start time	End time	m/s	Peak area	Peak area%	Peak height	Peak height%	A/H	Marking
4.109	4.033	4.175	TIC	1355287	0.86	258469	0.86	5.24		5-Ethyl-1-nonene
4.202	4.175	4.4	TIC	2494465	1.59	1145770	3.8	2.18	V	Cyclotrisiloxane, hexamethyl-
6.625	6.583	6.875	TIC	503676	0.32	23493	0.08	21.44		Cyclotetrasiloxane, octamethyl-
6.907	6.875	7.017	TIC	433677	0.28	173554	0.57	2.5	V	Cyclotetrasiloxane, octamethyl-
9.367	9.3	9.45	TIC	163731	0.1	50438	0.17	3.25		Cyclopentasiloxane, decamethyl-
10.681	10.625	10.908	TIC	1512431	0.96	304429	1.01	4.97		Benzothiazole
15.48	15.4	15.608	TIC	1472694	0.94	407919	1.35	3.61		Fluorene
16.002	15.95	16.108	TIC	186252	0.12	36012	0.12	5.17		Dibenzofuran, 4-methyl-
17.696	17.65	17.742	TIC	208525	0.13	73299	0.24	2.84		Naphtho[2,3-b]thiophene
17.975	17.917	18.058	TIC	3338223	2.12	1002481	3.32	3.33		Anthracene
18.099	18.058	18.2	TIC	1403450	0.89	202414	0.67	6.93	V	Cyclononasiloxane, octadecamethyl-
18.233	18.2	18.458	TIC	1123690	0.72	122534	0.41	9.17	V	Cyclo(L-prolyl-L-valine)
19.489	19.45	19.533	TIC	351339	0.22	114488	0.38	3.07	V	1,2-Benzenedicarboxylic acid, butyl octyl ester
20.442	20.358	20.575	TIC	344811	0.22	32920	0.11	10.47		1-Eicosanol
20.615	20.575	20.742	TIC	834953	0.53	277012	0.92	3.01	V	Cyclononasiloxane, octadecamethyl-
20.875	20.842	20.975	TIC	179206	0.11	30667	0.1	5.84	V	Isopropyl tetradecyl ether
21.009	20.975	21.067	TIC	139153	0.09	51614	0.17	2.7	V	Heptasiloxane, hexadecamethyl-
21.573	21.508	21.708	TIC	7234335	4.6	2946527	9.76	2.46		Cyclononasiloxane, octadecamethyl-
22.342	22.267	22.367	TIC	656463	0.42	158801	0.53	4.13		9-Octadecenamide, (Z)-
22.414	22.367	22.592	TIC	9919171	6.31	3957102	13.11	2.51	V	Cyclononasiloxane, octadecamethyl-
22.912	22.758	23.092	TIC	6027843	3.84	808585	2.68	7.45		Phenol, 2,4-bis(1,1-dimethylethyl)-, phosphite (3:1)
23.182	23.092	23.25	TIC	4238035	2.7	1760199	5.83	2.41	V	Cyclononasiloxane, octadecamethyl-
23.3	23.25	23.383	TIC	1443170	0.92	348558	1.15	4.14	V	Bis(2-ethylhexyl) phthalate
23.475	23.383	23.608	TIC	1311876	0.83	116435	0.39	11.27	V	Tetrapentacontane
23.625	23.608	23.642	TIC	228844	0.15	115085	0.38	1.99	V	4-Decenoic acid, ethyl ester, (Z)-
23.729	23.642	23.775	TIC	1332972	0.85	195637	0.65	6.81	V	Cyclononasiloxane, octadecamethyl-
23.89	23.775	23.95	TIC	3392884	2.16	770197	2.55	4.41	V	Cyclononasiloxane, octadecamethyl-
24.047	23.95	24.125	TIC	3804659	2.42	433543	1.44	8.78	V	Nonacosane
24.208	24.125	24.358	TIC	4892368	3.11	354497	1.17	13.8	V	1H-imidazole-2-methanol, 1-decyl-
24.483	24.358	24.508	TIC	4100024	2.61	488608	1.62	8.39	V	Fumaric acid, 2,6-dimethoxyphenyl 2-ethylhexyl ester
24.58	24.508	24.7	TIC	6953887	4.43	798273	2.64	8.71	V	Cyclononasiloxane, octadecamethyl-
24.725	24.7	24.75	TIC	1604465	1.02	541947	1.8	2.96	V	Squalene
24.775	24.75	24.808	TIC	1792690	1.14	519440	1.72	3.45	V	Properidine
24.941	24.808	25.008	TIC	6130726	3.9	548610	1.82	11.18	V	Cyclohexane, 1,3,5-triphenyl-
25.041	25.008	25.1	TIC	2510576	1.6	476655	1.58	5.27	V	Tetrapentacontane
25.158	25.1	25.233	TIC	3245971	2.07	416107	1.38	7.8	V	Heptadecane, 7-methyl-
25.353	25.233	25.425	TIC	4808658	3.06	523113	1.73	9.19	V	Cyclononasiloxane, octadecamethyl-
25.467	25.425	25.508	TIC	1822030	1.16	369929	1.23	4.93	V	Batilol
25.592	25.508	25.633	TIC	2632719	1.68	359938	1.19	7.31	V	Cyclohexane, 1,1'-(2-tridecyl-1,3-propanediyl)bis-
25.667	25.633	25.725	TIC	1973476	1.26	369318	1.22	5.34	V	4-Methylheneicosane
25.887	25.725	25.975	TIC	5758602	3.66	440711	1.46	13.07	V	Tetrapentacontane
25.992	25.975	26.008	TIC	644423	0.41	326043	1.08	1.98	V	Pyridine, 1,2,3,6-tetrahydro-1-methyl-4-[4-chlorophenyl]-
26.108	26.008	26.208	TIC	4071668	2.59	350750	1.16	11.61	V	Octadecane, 1,1'-[1,3-propanediylbis(oxy)]bis-
26.338	26.208	26.433	TIC	15699742	9.99	2389082	7.91	6.57	V	Benzenepropanoic acid, 3,5-bis(1,1-dimethylethyl)-4-hydroxy-, octadecyl ester
26.531	26.433	26.683	TIC	15160682	9.65	2170250	7.19	6.99	V	Tris(2,4-di-tert-butylphenyl) phosphate
26.767	26.683	26.783	TIC	1953244	1.24	328688	1.09	5.94	V	Silane, chlorodiethylheptyloxy-
26.8	26.783	26.858	TIC	1269816	0.81	308349	1.02	4.12	V	Methyltris(trimethylsiloxy)silane
26.935	26.858	26.983	TIC	1991599	1.27	279857	0.93	7.12	V	3-Debenzoyl-tetrahydrocarpesterol
27.058	26.983	27.092	TIC	1544056	0.98	236663	0.78	6.52	V	4-Quinolinecarboxylic acid, 2-chloro-
27.183	27.092	27.225	TIC	1726882	1.1	221595	0.73	7.79	V	2,4,6-Cycloheptatrien-1-one, 3,5-bis-trimethylsilyl-
27.245	27.225	27.3	TIC	977847	0.62	228262	0.76	4.28	V	Di-n-decylsulfone
27.361	27.3	27.425	TIC	1730099	1.1	269821	0.89	6.41	V	Cyclodecasiloxane, eicosamethyl-
27.442	27.425	27.467	TIC	444751	0.28	185576	0.61	2.4	V	Cyclotetrasiloxane, octamethyl-
27.55	27.467	27.575	TIC	1058814	0.67	162354	0.54	6.52	V	Cholest-4-ene-3,6-dione
27.658	27.575	27.708	TIC	1107213	0.7	143953	0.48	7.69	V	Silanol, trimethyl-, phosphite (3:1)
27.854	27.708	27.9	TIC	1338855	0.85	123973	0.41	10.8	V	3,7,11,15-Tetramethylhexadecane-1,2,3-triol
28.07	27.9	28.125	TIC	1358994	0.86	114900	0.38	11.83	V	Tetrapentacontane
28.142	28.125	28.158	TIC	159151	0.1	84513	0.28	1.88	V	Heptasiloxane, hexadecamethyl-
28.246	28.158	28.283	TIC	537222	0.34	80207	0.27	6.7	V	Eicosyl isopropyl ether
28.408	28.283	28.425	TIC	503700	0.32	56387	0.19	8.93	V	2H-3,9a-Methano-1-benzoxepin, octahydro-2,2,5a,9-tetramethyl-, [3R-(3.alpha.,5a.alpha.,9.alpha.,9a.alpha.)]-
