# Supplementary material for: From metabolic fingerprints to field solutions: engineering the apple rhizosphere microbiome via host-directed Bacillus recruitment for sustainable apple replant disease control
Source: Microbiome. 2025 Dec 23;14:43. doi: 10.1186/s40168-025-02301-9 (PMC12836847; doi:10.1186/s40168-025-02301-9)
Supplement: Supplementary file 5 — Supplementary Material 4. [file 40168_2025_2301_MOESM4_ESM.xlsx]

## Sheet: Sheet1
Supplementary Table 12. Composition of fermentation filtrate of strain R29 was determined by GC-MS.
Retention time	Start time	End time	m/s	Peak area	Peak area%	Peak height	Peak height%	A/H	Marking
4.975	4.942	5.15	TIC	26596014	0.58	1056235	0.14	25.18		Benzene, 1,3-dimethyl-
5.202	5.15	5.233	TIC	19725771	0.43	5307474	0.71	3.72	V	Butanoic acid, 3-methyl-
5.31	5.233	5.333	TIC	24107847	0.52	6990612	0.94	3.45		Styrene
5.48	5.333	5.517	TIC	80944846	1.76	11026638	1.48	7.34	V	Butanoic acid, 2-methyl-
6.569	6.517	6.667	TIC	13667912	0.3	4569022	0.61	2.99		Ethanol, 2,2'-oxybis-
7.528	7.492	7.592	TIC	5136073	0.11	2159957	0.29	2.38		1,2-Cyclopentanedione, 3-methyl-
8.918	8.875	8.992	TIC	5460407	0.12	1909035	0.26	2.86		Phenylethyl Alcohol
11.668	11.617	11.75	TIC	8864950	0.19	2891774	0.39	3.07		5H-1-Pyrindine
14.425	14.383	14.492	TIC	12200707	0.26	5862650	0.79	2.08		2,4-Di-tert-butylphenol
17.259	17.075	17.45	TIC	107882622	2.34	10771240	1.44	10.02		1,4-diazabicyclo[4.3.0]nonan-2,5-dione, 3-methyl
17.925	17.725	18.05	TIC	87322163	1.9	8448895	1.13	10.34		(3S,6S)-3-Butyl-6-methylpiperazine-2,5-dione
18.152	18.05	18.192	TIC	27289962	0.59	4198418	0.56	6.5	V	5-Hydroxymethylfurfural
18.408	18.192	18.425	TIC	262321597	5.7	35505433	4.76	7.39	V	3-Isopropyl-2,5-piperazine-dione
18.513	18.425	18.592	TIC	245164737	5.32	41673226	5.58	5.88	V	Cyclo(L-prolyl-L-valine)
18.704	18.6	18.825	TIC	183014100	3.97	28883796	3.87	6.34		Cyclo(L-prolyl-L-valine)
18.9	18.825	18.925	TIC	28569335	0.62	7520059	1.01	3.8	V	3,6-Diisopropylpiperazin-2,5-dione
18.947	18.925	18.983	TIC	13451834	0.29	6712202	0.9	2	V	3,6-Diisopropylpiperazin-2,5-dione
19.025	18.983	19.075	TIC	5798878	0.13	1421443	0.19	4.08	V	Pyrimidine, 2,5-dimethoxy-
19.357	19.15	19.425	TIC	321200782	6.98	35236670	4.72	9.12		Pyrrolo[1,2-a]pyrazine-1,4-dione, hexahydro-3-(2-methylpropyl)-
19.572	19.425	19.6	TIC	402420995	8.74	53361941	7.15	7.54	V	Phthalic acid, 5-methylhex-2-yl butyl ester
19.67	19.6	19.75	TIC	226971748	4.93	38771956	5.19	5.85	V	Pyrrolo[1,2-a]pyrazine-1,4-dione, hexahydro-3-(2-methylpropyl)-
19.775	19.75	19.8	TIC	4165402	0.09	1648432	0.22	2.53	V	5,5-Diethylheptadecane
19.888	19.8	19.95	TIC	18375458	0.4	3310450	0.44	5.55	V	4(3H)-Pyrimidinone, 3-ethyl-2,6-dimethyl-
20.02	19.95	20.067	TIC	17808237	0.39	3942267	0.53	4.52	V	1H-Indole-3-acetic acid, methyl ester
20.121	20.067	20.167	TIC	15781401	0.34	3302751	0.44	4.78	V	Tetradecanamide
20.275	20.167	20.308	TIC	15664594	0.34	1792420	0.24	8.74	V	1-Hexacosene
20.41	20.308	20.55	TIC	26674534	0.58	4983717	0.67	5.35	V	Trichloroacetic acid, hexadecyl ester
20.8	20.767	20.925	TIC	10264890	0.22	1145281	0.15	8.96	V	Oxacycloheptadec-8-en-2-one, (8Z)-
20.963	20.925	21	TIC	5543661	0.12	1983559	0.27	2.79	V	4,5-Diphenylocta-1,7-diene(meso)
21.111	21.067	21.158	TIC	8294147	0.18	3197583	0.43	2.59	V	Hexadecanamide
21.217	21.158	21.25	TIC	6326356	0.14	1567390	0.21	4.04	V	Sulfurous acid, octadecyl 2-propyl ester
21.322	21.25	21.358	TIC	18855645	0.41	3923347	0.53	4.81	V	2,5-Piperazinedione, 3-methyl-6-(phenylmethyl)-
21.439	21.358	21.483	TIC	39515371	0.86	9414198	1.26	4.2	V	2,5-Piperazinedione, 3,6-bis(2-methylpropyl)-
21.573	21.483	21.625	TIC	63256590	1.37	15852939	2.12	3.99	V	2,5-Piperazinedione, 3-(phenylmethyl)-
21.716	21.625	21.792	TIC	165517470	3.59	28971723	3.88	5.71	V	Pyrrolo[1,2-a]pyrazine-1,4-dione, hexahydro-3-(2-methylpropyl)-
21.808	21.792	21.833	TIC	23739646	0.52	10776207	1.44	2.2	V	6,7-Epoxyoctadecanoic acid methyl ester
21.899	21.833	21.975	TIC	67890263	1.47	11126490	1.49	6.1	V	Pyrrolo[1,2-a]pyrazine-1,4-dione, hexahydro-3-(2-methylpropyl)-
21.992	21.975	22.05	TIC	6089536	0.13	2320760	0.31	2.62	V	2,5-Piperazinedione, 3-benzyl-6-isopropyl-
22.266	22.217	22.292	TIC	12838968	0.28	6837943	0.92	1.88		9-Octadecenamide, (Z)-
22.501	22.292	22.533	TIC	334939451	7.27	42613188	5.71	7.86	V	Pyrrolo[1,2-a]pyrazine-1,4-dione, hexahydro-3-(phenylmethyl)-
22.704	22.533	22.833	TIC	465014985	10.1	57155855	7.66	8.14	V	Pyrrolo[1,2-a]pyrazine-1,4-dione, hexahydro-3-(phenylmethyl)-
22.898	22.833	22.958	TIC	21798642	0.47	6909706	0.93	3.15	V	Cyclohexane, 1,3,5-triphenyl-
23.183	23.15	23.258	TIC	5546208	0.12	1176945	0.16	4.71		Cyclononasiloxane, octadecamethyl-
23.321	23.258	23.392	TIC	169136856	3.67	53276166	7.14	3.17	V	Bis(2-ethylhexyl) phthalate
23.425	23.392	23.442	TIC	7327924	0.16	3790709	0.51	1.93	V	9-Octadecenamide, (Z)-
23.466	23.442	23.508	TIC	9218243	0.2	3639005	0.49	2.53	V	Behenyl chloride
23.541	23.508	23.575	TIC	5853305	0.13	2266259	0.3	2.58	V	(2,3-Diphenylcyclopropyl)methyl phenyl sulfoxide, trans-
23.732	23.575	23.833	TIC	19177599	0.42	2878217	0.39	6.66	V	Benzamide, 2,5-difluoro-N-benzyl-N-hexyl-
23.883	23.833	23.908	TIC	4719152	0.1	1523960	0.2	3.1	V	Cyclononasiloxane, octadecamethyl-
23.96	23.908	24.008	TIC	21770824	0.47	5868115	0.79	3.71	V	L-Prolinamide, 5-oxo-L-prolyl-L-phenylalanyl-4-hydroxy-
24.075	24.008	24.1	TIC	9243941	0.2	1564177	0.21	5.91	V	Decane, 1-bromo-2-methyl-
24.135	24.1	24.175	TIC	6842370	0.15	2233866	0.3	3.06	V	2,5-Piperazinedione, 2-(2-methylthio)ethyl-6-benzyl-
24.522	24.175	24.567	TIC	335937954	7.3	53493323	7.17	6.28	V	13-Docosenamide, (Z)-
24.655	24.567	24.708	TIC	278685210	6.05	35738357	4.79	7.8	V	Benzenemethanol, .alpha.-(3-methyl-2-butenyl)-
24.808	24.708	24.908	TIC	202975513	4.41	25950596	3.48	7.82	V	Formic acid, (2-fluoro-5-nitrophenyl)methyl ester
24.925	24.908	24.992	TIC	8182262	0.18	2993765	0.4	2.73	V	2,5-Piperazinedione, 3,6-bis(phenylmethyl)-
25.041	24.992	25.083	TIC	4658190	0.1	1901748	0.25	2.45	V	Pentatriacontane
26.358	26.275	26.467	TIC	31888569	0.69	5272298	0.71	6.05		Benzenepropanoic acid, 3,5-bis(1,1-dimethylethyl)-4-hydroxy-, octadecyl ester
26.545	26.467	26.658	TIC	16314077	0.35	2982300	0.4	5.47	V	Tris(2,4-di-tert-butylphenyl) phosphate
26.884	26.833	26.992	TIC	10393457	0.23	2838901	0.38	3.66		Tryptophan
